# Supplementary material for: Identification of new resistance loci against wheat sharp eyespot through genome-wide association study
Source: Front Plant Sci. 2022 Dec 12;13:1056935. doi: 10.3389/fpls.2022.1056935 (PMC9792169; doi:10.3389/fpls.2022.1056935)
Supplement: Supplementary file 2 [file Table_1.xlsx]

## Sheet: table 1
Supplemental Table 1 cultivars used in assay for sharp eyespot resistance
NAME	2018 DI	2019 DI	2020 DI	AVERAGE DI	wheat region
NONGDA139	59.7517	54.3625	54.8958	56.3367	XIBEI
JIANGDONGMEN	44.2149	47.3975	57.206	49.6061	CHANGJIANG
WANGSHUIBAI	51.8767	52.189	49.972	51.3459	CHANGJIANG
SUMAI3HAO	73.3482	75.569	79.9818	76.2996	CHANGJIANG
YANGMAI158	50.9562	44.4518	45.6553	47.0211	CHANGJIANG
EMAI6	80.6987	74.8352	70.4575	75.3305	CHANGJIANG
AFU	80.3095	28.6054	43.2129	50.7092	ABROAD
ZHENYING4HAO	63.53	54.9544	58.7292	59.0712	ABROAD
NANDA2419	76.4929	61.5936	63.809	67.2985	CHANGJIANG
OUROU	87.6827	77.2869	62.663	75.8775	HUANGHAI
DIUYOUZAO	37.4635	23.4874	34.7686	31.9065	HUANGHAI
FENGCHAN3HAO	83.8032	79.51	86.37	83.2277	CHANGJIANG
TAISHAN1HAO	60.3326	50.5323	62.5031	57.7893	CHANGJIANG
JINAN2HAO	26.5667	23.7488	37.3414	29.219	HUANGHAI
BAINONG3217	32.5197	28.5446	40.8421	33.9688	XIBEI
YANNONG15	49.1764	39.152	44.2279	44.1855	HUANGHAI
XINONG6028	59.3934	56.238	45.7085	53.7799	XIBEI
XIANNONG39	73.3728	71.7894	64.067	69.7431	HUANGHAI
JINAN17	59.3775	52.629	57.1567	56.3877	HUANGHAI
AIMENGNIU	71.4305	58.7125	64.246	64.7963	XINAN
YUMAI49	74.7712	64.8168	65.1603	68.2494	HUANGHAI
FAN6	59.6254	50.2495	48.2485	52.7078	HUANGHAI
ZHENGMAI9023	89.8656	72.3939	71.6179	77.9591	HUANGHAI
YANZHAN4110	37.7141	36.9421	36.8622	37.1728	XIBEI
LUMAI14	45.9541	32.6444	47.6093	42.0693	HUANGHAI
JIMAI22	40.5532	38.6134	44.5515	41.2393	HUANGHAI
SHIJIAZHUANG8HAO	80.3708	77.6529	85.2498	81.0912	XIBEI
YANGMAI5HAO	60.0009	52.1518	65.9336	59.3621	CHANGJIANG
JING411	70.2133	77.5278	60.3489	69.3633	HUANGHAI
SHAN229	43.1395	37.5848	42.9182	41.2141	XIBEI
CHANGWU134	73.2755	66.7534	69.7157	69.9149	HUANGHAI
YUMAI41	72.5258	76.5316	71.571	73.5428	HUANGHAI
LUMAI15	63.1252	59.4738	67.8121	63.4704	HUANGHAI
XUZHOU25	83.7528	67.6767	72.8639	74.7644	HUANGHAI
YUMAI51	60.0118	63.0435	70.8687	64.6413	HUANGHAI
YANGMAI12	54.6813	35.9984	44.6964	45.1254	CHANGJIANG
HUAIMAI18	85.3332	65.8081	73.6603	74.9339	HUANGHAI
HUAIMAI20	44.6352	34.926	45.1788	41.58	HUANGHAI
JIMAI21	54.8844	44.1399	53.1929	50.739	HUANGHAI
SHIMAI15	34.096	22.5274	44.1673	33.5969	HUANGHAI
CHUANMAI107	67.5775	57.7764	50.8461	58.7333	XINAN
HUAIMAI16	45.8909	39.1431	46.3007	43.7782	HUANGHAI
CHUANMAI39	71.6954	67.9286	66.3468	68.6569	XINAN
CHANGHAN9HAO	75.4904	64.2091	70.3119	70.0038	XINAN
YANGMAI4HAO	76.0435	76.5128	86.1422	79.5662	CHANGJIANG
JINAN13	40.4865	29.1076	40.8386	36.8109	HUANGHAI
HUAIMAI17	39.8052	33.9732	44.6505	39.4763	CHANGJIANG
YANGMAI15	64.5161	73.8992	75.663	71.3594	CHANGJIANG
YANGMAI17	69.7255	55.2454	51.42	58.797	CHANGJIANG
XINMAI26	60.6592	53.8631	55.1235	56.5486	HUANGHAI
WANMAI50	56.5657	47.6709	53.5166	52.5844	HUANGHAI
HUAIMAI22	73.3352	66.8837	78.5545	72.9244	HUANGHAI
HUAIMAI21	44.58	30.7717	58.869	44.7402	HUANGHAI
ABO	33.6368	26.393	38.2598	32.7632	ABROAD
XINMAI19	51.3275	51.7166	53.2722	52.1055	HUANGHAI
YUMAI34	68.2585	69.0625	69.2739	68.865	HUANGHAI
LUMAI21	57.2861	66.4704	58.4521	60.7362	HUANGHAI
YIMAI26	77.5351	71.0811	72.7369	73.7844	XIBEI
JINMAI20	78.0082	65.1144	58.14	67.0875	HUANGHAI
JINAN9HAO	74.7802	53.6172	65.7815	64.7263	HUANGHAI
MENGXIAN2HAO	79.8674	74.3637	73.495	75.9087	HUANGHAI
WAN7107	64.6207	64.8209	66.0023	65.148	CHANGJIANG
YUMAI18	55.9001	50.6731	55.1972	53.9235	HUANGHAI
YUMAI54	71.2511	63.9214	76.0725	70.415	HUANGHAI
YUMAI2HAO	77.7237	65.1573	66.2294	69.7034	HUANGHAI
YUMAI7HAO	67.9626	62.5251	71.2003	67.2293	HUANGHAI
XIAOYAN4HAO	74.1347	62.4518	68.9142	68.5002	XIBEI
GAOYOU503	59.1519	52.2995	45.4727	52.308	HUANGHAI
DAFENG1087	76.3423	69.5089	58.8011	68.2174	CHANGJIANG
HUAIMAI11	85.5683	74.6667	61.6543	73.9631	HUANGHAI
XUZHOU21	50.2498	41.4719	54.4173	48.713	HUANGHAI
LIMAI16	55.2728	56.8181	69.5874	60.5594	XINAN
GAN162	33.1176	31.1971	42.2192	35.5113	XINAN
WUYIMAI	65.8822	47.7196	53.0598	55.5539	XINAN
MIANYANG11	74.0893	53.7965	65.3719	64.4192	XINAN
MIANYANG226	36.2994	37.8828	46.7449	40.309	XINAN
LINNONG12	45.5046	30.4815	48.8058	41.5973	HUANGHAI
BAIQUAN565	89.4399	55.8923	59.6434	68.3252	HUANGHAI
BIMAI6HAO	77.9268	58.0361	51.649	62.5373	HUANGHAI
YUAN45	57.7163	35.625	65.0756	52.8057	XINAN
HECHUN12	68.2761	31.6459	50.2476	50.0565	HUANGHAI
SHANHONGMAI	23.5	20.9	33.1932	25.8644	XINAN
NINMAI6HAO	62.9097	54.3729	68.2294	61.8373	CHANGJIANG
ZHONGLUOTIEGAN	93.5	94	98.2	95.2333	HUANGHAI
NINGMAIZI12	53.2328	43.516	59.1203	51.9563	CHANGJIANG
SHAN76	59.5899	33.3183	44.3701	45.7594	XIBEI
SHANGLUO76	83.5153	76.1598	70.1173	76.5975	HUANGHAI
SUMAI2HAO	60.8103	60.947	71.1616	64.3063	CHANGJIANG
XIANGIRWAN（2）	69.7043	51.3966	67.4219	62.8409	CHANGJIANG
XIANGNONG13744-（19-22）	76.9428	39.292	55.7646	57.3331	HUANGHAI
RANGMAI5HAO	79.3237	80.44	79.27	79.6779	HUANGHAI
YANGFUMAI5424	30.3902	40.4629	37.9199	36.2576	CHANGJIANG
YOUYIMAI5HAO	58.1023	52.2852	53.0042	54.4639	HUANGHAI
YUNMAI27	65.8634	47.4805	50.8965	54.7468	HUANGHAI
ZHEN87302-0-12A	58.0031	47.9583	58.2975	54.753	HUANGHAI
St1472/506	82.0906	34.2546	44.8223	53.7225	ABROAD
Bobwhite	86.4738	70.7844	75.3746	77.5443	ABROAD
H35	52.8781	40.3788	53.0301	48.7623	ABROAD
K35	72.7198	71.319	71.5154	71.8514	ABROAD
NR98117-20S	64.1419	76.6175	75.2589	72.0061	ABROAD
N553	66.8431	74.2895	81.8139	74.3155	ABROAD
AI73	70.3448	66.8497	77.4906	71.5617	ABROAD
ANNONG0721	53.33	54.9817	58.5471	55.6196	CHANGJIANG
ANNONG2HAO	50.8338	43.6909	55.2536	49.9261	CHANGJIANG
ANNONG8455	84.5527	86.1147	80.703	83.7901	CHANGJIANG
ANNONG92484	79.5888	42.9879	49.8417	57.4728	CHANGJIANG
BEIJING11	83.4307	80.29	79.84	81.1869	XIBEI
BEIJING12	64.6334	45.1996	41.1208	50.3179	XIBEI
BIMA1HAO	83.29	46.9926	46.5614	58.948	XIBEI
BIMA4HAO	73.9806	57.5	68.8023	66.7609	XIBEI
BOAI7023	71.1747	65.21	70.49	68.9582	HUANGHAI
CHUAN78001	57.7328	46.2711	55.9621	53.322	XINAN
CHUAN80-466	76.7682	64.6353	77.5489	72.9842	XINAN
CHUAN9920	59.5724	60.1668	73.2	64.3131	XINAN
CHUAN37	69.8975	63.008	74.443	69.1162	XINAN
CHUAN41	46.003	36.546	42.8261	41.7917	XINAN
XIFENG	55.3702	50.0402	57.7227	54.3777	XINAN
CHUANYU16	72.5385	78.6664	72.2385	74.4811	XINAN
CHUANYU21526	66.4379	67.54	70.29	68.0893	XINAN
E1161	62.4197	59.4829	68.7666	63.5564	HUANGHAI
EMAI9HAO	32.2801	36.3775	30.6961	33.1179	HUANGHAI
FAZHAN5HAO	72.2397	73.3455	61.4476	69.0109	CHANGJIANG
FUFAN17	84.1294	73.7765	74.8882	77.598	XINAN
FUMIAN2HAO	75.7905	75.9082	82.0132	77.904	XINAN
GANMAI7HAO	65.3871	70.7087	73.0704	69.7221	HUANGHAI
ZHANMAI4HAO	71.4789	78.3673	70.2359	73.3607	HUANGHAI
GAOCHENG8901	65.4652	58.2607	58.1979	60.6413	HUANGHAI
HAINING75-39	44.3054	48.6746	52.19	48.39	HUANGHAI
HENONG822	69.5497	50.1876	76.6457	65.461	HUANGHAI
HEI86-30	61.89	62.6161	60.3864	61.6309	HUANGHAI
HUAPEI128-8	56.8072	36.3816	53.9082	49.0323	XIBEI
HUAPEI128-8HUADA	79.0591	71.4012	69.716	73.3921	XIBEI
JIMAI20	53.6821	60.9412	62.7387	59.1207	HUANGHAI
JINAN14	72.3582	62.9103	70.7841	68.6842	HUANGHAI
JINAN16	74.1265	57.8055	69.7628	67.2316	HUANGHAI
JINAN8HAO	55.3512	57.1964	66.8785	59.8087	HUANGHAI
YIMAI24	72.7504	57.7454	66.8597	65.7852	HUANGHAI
YIMAI36	66.33	58.9811	71.3343	65.5485	HUANGHAI
JINMAI33	67.8413	69.34	70.19	69.1238	HUANGHAI
JINMAI52	46.6849	35.1473	45.5718	42.468	HUANGHAI
JINZHOU1HAO	37.7038	25.7803	33.7444	32.4095	HUANGHAI
JINZHOU66	75.1651	60.8001	61.5801	65.8484	HUANGHAI
KAIFENG10HAO	71.1772	73.0143	64.512	69.5678	HUANGHAI
KECHUN5HAO	51.7613	53.4096	62.3893	55.8534	XIBEI
LINMAI2HAO	67.5229	70.0702	51.686	63.093	HUANGHAI
LONGCHUN11	67.2301	72.2635	71.5935	70.3624	HUANGHAI
LUMAI2HAO	47.9593	55.2374	62.2391	55.1453	HUANGHAI
LUMAI3HAO	74.461	78.3218	75.6167	76.1332	HUANGHAI
MENGKE3HAOC	68.1456	62.6593	73.7736	68.1928	HUANGHAI
MIANNONG4HAO	66.7934	54.4428	62.1158	61.1173	XINAN
MIANYANG15	59.903	58.488	53.0844	57.1585	XINAN
MIANYANG30	76.7967	53.6363	63.7081	64.7137	XINAN
MIANYANG31	49.997	50.7722	44.7237	48.4976	XINAN
MUBA66	60.5219	40.1751	54.1851	51.6274	HUANGHAI
NINGAI8628	75.3776	70.9077	62.4944	69.5932	CHANGJIANG
NINGMAI10HAO	48.2969	37.8889	48.3887	44.8582	CHANGJIANG
NINGMAI11	67.0669	58.9138	59.6654	61.8821	CHANGJIANG
NINGMAI12	26.8953	27.376	43.933	32.7348	CHANGJIANG
NINGMAI13	42.6494	33.1095	41.6628	39.1406	CHANGJIANG
NINGMAI14	86.307	79.58	70.2956	78.7275	CHANGJIANG
NINGMAI3HAO	59.7741	50.6103	46.4706	52.285	CHANGJIANG
NINGMAI8HAO	38.0212	35.5353	44.9284	39.495	CHANGJIANG
NINGMAI9HAO	51.6133	49.6734	56.2605	52.5157	CHANGJIANG
NING0569	67.3545	66.4023	72.791	68.8493	CHANGJIANG
ZHONGLUO	75.8723	61.3256	74.3721	70.5233	HUANGHAI
NONGDA116	83.9504	67.371	59.8036	70.375	XIBEI
PUBING04-3507	57.8011	50.2068	65.9078	57.9719	HUANGHAI
PUBING06-X4794	54.87	53.8698	57.9539	55.5645	HUANGHAI
PUBING4302	60.9047	60.2098	68.872	63.3289	HUANGHAI
PUBING4313	69.6192	65.8664	70.9151	68.8002	HUANGHAI
QINGHUAN2	68.2215	59.4232	71.8039	66.4829	HUANGHAI
QINGHUAN3	38.837	37.6952	31.6928	36.075	HUANGHAI
SHANNONGFU63	65.5721	54.2968	73.2996	64.3895	HUANGHAI
SHAN253	86.2343	74.5365	75.1817	78.6508	XIBEI
SHAN7859	57.112	50.0084	58.9554	55.3586	XIBEI
SHAN8242-37	73.5612	55.4138	69.2517	66.0756	XIBEI
SHAN150	59.9675	49.3232	65.3254	58.2054	XIBEI
SHANNONG17	66.1589	65.6639	62.4595	64.7608	XIBEI
SHANNONG21	56.7708	65.9052	70.5167	64.3975	XIBEI
SHIMAI12	77.7465	57.3184	65.037	66.7006	XIBEI
SUMAI5HAO	83.1326	77.1636	79.8411	80.0458	CHANGJIANG
SUMAI6HAO	46.791	39.0502	46.5353	44.1255	CHANGJIANG
SUINONG3HAO	69.2121	73.5616	75.9207	72.8981	CHANGJIANG
TAIYUAN567	72.3827	79.3298	78.0582	76.5902	XIBEI
WANMAI17	64.2448	65.3199	64.6202	64.7283	CHANGJIANG
WANMAI18	44.0191	43.1542	45.7036	44.2923	CHANGJIANG
WANMAI32	82.0578	70.0205	75.3963	75.8248	CHANGJIANG
WANMAI47	77.1577	64.7112	67.6262	69.8317	CHANGJIANG
WANMAI48	68.4788	57.1901	59.1403	61.6031	CHANGJIANG
WANPING8056	83.1712	78.7681	76.764	79.5678	CHANGJIANG
WANXI7751	69.6397	50.6914	51.6487	57.3266	CHANGJIANG
WENMAI8HAO	35.4153	30.3896	38.6291	34.8113	XINAN
WU7815-4-1	30.21	22.1911	31.46	27.9537	HUANGHAI
XIANSHIXINMAI	43.2315	41.1259	50.9252	45.0942	HUANGHAI
XINONG2611	40.4145	33.1538	56.9003	43.4895	HUANGHAI
XIANG1437	69.9425	60.7462	60.5024	63.7303	HUANGHAI
XIANG673-1	70.0972	60.616	70.2072	66.9735	HUANGHAI
XIANG 675-2	73.5931	74.3179	63.5479	70.4863	HUANGHAI
XIANG1599	49.5849	46.0672	48.4191	48.0237	HUANGHAI
XIAGNMAI10HAO	85.9841	76.9107	72.5	78.4649	HUANGHAI
XIANGNONG153-27	72.7231	69.1137	62.2861	68.041	HUANGHAI
XIANGNONG7984-26-1	71.2683	62.3032	67.2195	66.9303	HUANGHAI
XIANGNONG3099-2	58.94	54.6365	62.8771	58.8179	HUANGHAI
XIANGNONG4053-16-0-20	72.9626	77.7182	73.68	74.7869	HUANGHAI
XIANGMAI48	58.1824	41.1942	58.2233	52.5333	HUANGHAI
XIAOYAN68	59.5651	50.2157	60.7339	56.8382	HUANGHAI
XIAOYAN54	52.9435	59.8991	58.922	57.2549	HUANGHAI
XIAOYAN5HAO	58.3564	50.4762	58.096	55.6429	HUANGHAI
XIAOYAN96	60.3008	71.2648	74.8344	68.8	HUANGHAI
SUDI8112	86.2497	69.7183	67.8148	74.5943	CHANGJIANG
XUZHOU27HAO	71.9976	69.798	70.5799	70.7918	CHANGJIANG
XUZHOU15	82.0309	66.4651	63.0506	70.5155	CHANGJIANG
XUZHOU20	43.0948	39.6721	59.9608	47.5759	CHANGJIANG
XUZHOU26	52.0001	52.6617	53.5993	52.7537	CHANGJIANG
XUZHOU8785	73.4193	62.8118	76.3871	70.8727	CHANGJIANG
XUAN7	54.7863	54.1093	56.166	55.0205	HUANGHAI
YANFU188	79.7195	73.1191	68.3325	73.7237	HUANGHAI
YANNONG19	55.4644	42.9823	68.4281	55.6249	HUANGHAI
YANDA25	65.6817	56.9173	50.9229	57.8406	HUANGHAI
YANSHI4HAO	52.3039	53.9849	65.7177	57.3355	HUANGHAI
YANG85－85	85.4046	87.1986	83.1912	85.2648	HUANGHAI
YANGFUMAI2HAO	77.6889	71.9377	68.066	72.5642	HUANGHAI
YANGFUMAI3046	79.151	68.3198	72.479	73.3166	HUANGHAI
YANGMAI10HAO	84.889	78.742	69.0274	77.5528	CHANGJIANG
YANGMAI11	77.6385	77.4948	75.655	76.9294	CHANGJIANG
YANGMAI13	56.5961	35.6316	55.4839	49.2372	CHANGJIANG
YANGMAI14	54.9675	59.8511	50.5153	55.1113	CHANGJIANG
YANGMAI16	84.591	88.1797	76.634	83.1349	CHANGJIANG
YANGMAI18	44.9544	44.9097	47.3378	45.734	CHANGJIANG
YANGMAI19	77.1553	74.171	81.4524	77.5929	CHANGJIANG
YANGMAI1HAO	53.7179	51.34	51.3068	52.1216	CHANGJIANG
YANGMAI2HAO	49.2086	36.7453	51.2458	45.7332	CHANGJIANG
YANGMAI3HAO	73.3622	31.782	50.9432	52.0291	CHANGJIANG
YANGMAI6HAO	74.243	60.2567	64.2868	66.2621	CHANGJIANG
YANGMAI9HAO	79.4207	69.3435	77.032	75.2654	CHANGJIANG
YOUMANGBAI4HAO	75.18	79.24	69.19	74.5367	XINAN
YOUMANGHONG4HAO	42.3224	38.2166	47.8316	42.7902	XINAN
YU30691-1-3	49.7664	41.4968	43.5621	44.9418	HUANGHAI
YU30691-3-6	81.4941	78.8106	71.035	77.1132	HUANGHAI
YU85-2325	63.9939	53.9748	59.5839	59.1842	HUANGHAI
YUBAO11	43.2745	37.2409	47.0447	42.52	HUANGHAI
YUMAI10HAO	78.5868	70.3454	70.0252	72.9858	HUANGHAI
YUMAI13	73.039	62.4544	75.284	70.2591	HUANGHAI
YUMAI17	60.8906	56.8386	69.5015	62.4103	HUANGHAI
YUMAI50	66.3823	51.8737	63.5123	60.5894	HUANGHAI
ZANG2726	75.8261	68.5197	63.8188	69.3882	CHANGJIANG
ZHEFENG2HAO	54.1954	55.3373	55.2155	54.9161	HUANGHAI
ZHENONGDA8HAO	69.2198	71.9544	81.3189	74.1644	HUANGHAI
ZHEN02168	71.3548	65.9418	66.2705	67.8557	HUANGHAI
ZHEN05-185	83.0287	72.8667	79.8608	78.5854	HUANGHAI
ZHEN7495	70.7073	74.9542	77.6767	74.446	HUANGHAI
ZHEN7630	78.0236	70.3324	74.6345	74.3302	HUANGHAI
ZHENMAI1HAO	43.0987	40.1431	46.684	43.3086	HUANGHAI
ZHENMAI5HAO	43.1539	42.7724	44.2504	43.3922	HUANGHAI
ZHENMAI6HAO	44.9239	40.095	49.6713	44.8967	HUANGHAI
ZHEN6FU	51.7856	66.34	62.7214	60.2823	HUANGHAI
ZHENMAI004	69.2521	68.4558	64.5248	67.4109	HUANGHAI
CI12633	49.8175	50.27	44.7984	48.2953	ABROAD
ZHENZHOU741	73.556	75.2181	76.4076	75.0606	HUANGHAI
ZHENZHOU9285	46.9087	32.8455	57.1456	45.6333	HUANGHAI
ZHONGYOU16	62.4371	59.9679	67.8122	63.4057	HUANGHAI
ZHOUYOU102	59.2448	41.1028	53.9317	51.4264	HUANGHAI
