# Supplementary material for: Identification of new resistance loci against wheat sharp eyespot through genome-wide association study
Source: Front Plant Sci. 2022 Dec 12;13:1056935. doi: 10.3389/fpls.2022.1056935 (PMC9792169; doi:10.3389/fpls.2022.1056935)
Supplement: Supplementary file 3 [file Table_5.xlsx]

## Sheet: Sheet1
SNP	Chromosome	Position	P.value	maf	nobs	FDR_Adjusted_P-values	Repeated in Years
BS00078658_51	6A	351086145	2.74e-05	0.239464	261	0.120428	mean，2019，2020
wsnp_Ex_c3501_6407527	7B	58251158	3.68e-05	0.423372	261	0.120428	mean，2019，2020
BS00089169_51	6A	333957304	7.22e-05	0.218391	261	0.120428	mean，2018，2019
IAAV5967	6A	273168266	8.47e-05	0.170498	261	0.120428	mean，2018，2020
GENE-4329_154	7A	105141903	8.5e-05	0.421456	261	0.120428	mean，2019，2020
