# Supplementary material for: Identification of new resistance loci against wheat sharp eyespot through genome-wide association study
Source: Front Plant Sci. 2022 Dec 12;13:1056935. doi: 10.3389/fpls.2022.1056935 (PMC9792169; doi:10.3389/fpls.2022.1056935)
Supplement: Supplementary Table 2 — The information of 90K SNP [file Table_2.xlsx]

## Sheet: Sheet1
Locus_Name	Sequence	Genome_Build_Version	Chromosome	Coordinate	Source	Source_Version	Sequence_Orientation	Region_Description	Final_Score	Failure_Codes	Validation_Bin	Validation_Class	Assay_Design_Id	Ilmn_Id	Normalization_Bin	Bead_Types/Assay	Design_Date	Assay_Type	Intensity_Only	MAF_Caucasian	Chr_Count_Caucasian	Study_Name_Caucasian	MAF_African	Chr_Count_African	Study_Name_African	MAF_African_American	Chr_Count_African_American	Study_Name_African_American	MAF_Japanese	Chr_Count_Japanese	Study_Name_Japanese	MAF_Chinese	Chr_Count_Chinese	Study_Name_Chinese	MAF_Other	Chr_Count_Other	Study_Name_Other	NCBI_Gene_Id	Gene_Symbol	Accession	Location	Exon_Location	Coding_Status	Amino_Acid_Change
BobWhite_c10016_302	CTCGTCGGTTTCGACCACCATGTTGTCATGGGCATAGCATAGTGAACTCC[A/G]CTCACAGCTAAAAAGGAACGGTGCCTGCCTTCTTTTCAGTATCTAATTAC	0	0	0	0	0	FORWARD		1		Unknown	0	2063559508	BobWhite_c10016_302-0_B_R_2063559508	C	1	3/27/2012	InfiniumII	FALSE
BobWhite_c10016_380	CCTTCTTTTCAGTATCTAATTACCGCATTCGTCGGAACTCTTCCGCTGCT[A/G]CATCTAATTTGTTGGACGGGGATATGCTGGGAAAACGAAGAGCAAATCTG	0	0	0	0	0	FORWARD		1		Unknown	0	2063559509	BobWhite_c10016_380-0_T_F_2063559509	C	1	3/27/2012	InfiniumII	FALSE
BobWhite_c10016_431	CATCTAATTTGTTGGACGGGGATATGCTGGGAAAACGAAGAGCAAATCTG[T/C]GCCCACTGTGCTGGTCGCTGCAGAATCTATTCCCCATTATGTTGCCTGTT	0	0	0	0	0	FORWARD		1		Unknown	0	2063559511	BobWhite_c10016_431-0_B_F_2063559511	C	1	3/27/2012	InfiniumII	FALSE
BobWhite_c10017_644	atgaagggccatggccaaagatgactgcctatgagagatcccggattctt[T/C]TGCGATTTGCTGATTTGATAGAGAAGCACAATGACGAAATTGCTGCACTG	0	0	0	0	0	FORWARD		1		Unknown	0	2063559513	BobWhite_c10017_644-0_T_R_2063559513	C	1	3/27/2012	InfiniumII	FALSE
BobWhite_c10022_471	GACCTTTCAAACTCTAAAAAACGTTACATGGAGCTTCTTGAGCAGAGAGA[T/C]gacttgaaaagaggcagggaagacactgatgagagagaagacgctttgga	0	0	0	0	0	FORWARD		1		Unknown	0	2063559514	BobWhite_c10022_471-0_B_F_2063559514	C	1	3/27/2012	InfiniumII	FALSE
BobWhite_c10098_535	GACGGTGATGGGAAGCTGGAGTTGGATGGCTCTGTGACTCTGCCAAGGAC[A/G]TTTCCAGATGTTGATAGCTGCGCTAGCTTCTGCTTTGGCTTCATCTTGGT	0	0	0	0	0	FORWARD		1		Unknown	0	2063559516	BobWhite_c10098_535-0_B_R_2063559516	C	1	3/27/2012	InfiniumII	FALSE
BobWhite_c10109_1022	AGAAAACCAACTTTCCTCCAAGACATTTCAAAGTGATCAAAACCGAAATT[A/G]TAGTAATTCTTCAGCCAAGGAATGTCCAGCCAATCATAGACAATGACTCC	0	0	0	0	0	FORWARD		1		Unknown	0	2063559518	BobWhite_c10109_1022-0_B_R_2063559518	C	1	3/27/2012	InfiniumII	FALSE
BobWhite_c10160_369	GTTAAGATGCTCTTAACTGTCAGCTGTGGGGCCTTTGTGTTCTTGAAAAA[T/C]GAATGCTTTAGTAACTTCTCAGCTGTTGGCCGCTTAGTTTGATCTTTTAC	0	0	0	0	0	FORWARD		1		Unknown	0	2063559519	BobWhite_c10160_369-0_B_F_2063559519	C	1	3/27/2012	InfiniumII	FALSE
BobWhite_c10171_302	gctagcaagcattctacttcaggcaaactggagctgccatccgtgtcgtc[A/G]GCTTTGGTTTTAGCTGCTGCTATTGGTACAATCGAAGCATTGGCATTGTT	0	0	0	0	0	FORWARD		1		Unknown	0	2063559521	BobWhite_c10171_302-0_B_R_2063559521	C	1	3/27/2012	InfiniumII	FALSE
BobWhite_c10171_323	GGCAAACTGGAGCTGCCATCCGTGTCGTCGGCTTTGGTTTTAGCTGCTGC[T/G]ATTGGTACAATCGAAGCATTGGCATTGTTCCTAGGATCAGGATTGTTTCT	0	0	0	0	0	FORWARD		1		Unknown	0	2063559523	BobWhite_c10171_323-0_T_R_2063559523	C	1	3/27/2012	InfiniumII	FALSE
BobWhite_c10173_317	TTTGTGATGCCATCAAAATATGGTCCAGACTTGCCTCAGGCAAAAGACCC[A/G]TCTGTGACTATCAAGGAGGTGCCCAGCAAAATTGTAGCGGTTGCGGCCTT	0	0	0	0	0	FORWARD		1		Unknown	0	2063559524	BobWhite_c10173_317-0_T_F_2063559524	C	1	3/27/2012	InfiniumII	FALSE
BobWhite_c10198_625	TATGACTTCTGAATCGTGCATGCATCTGTTGCTATTGGTGTGGGGGTATG[T/C]ACTTGCGCTACATTAATCACCATGTAAATGTTCACTCTAATTTAAACCTG	0	0	0	0	0	FORWARD		1		Unknown	0	2063559526	BobWhite_c10198_625-0_B_F_2063559526	C	1	3/27/2012	InfiniumII	FALSE
BobWhite_c102_2612	ATAGCGATGGACGTCGCGTTGGCTCTGGATTATATGCACAACCAGTTAAC[A/G]CCTCCTCTAATCCACTGTGATTTGAAGCCCGGAAATGTTCTTTTGGACTA	0	0	0	0	0	FORWARD		1		Unknown	0	2063559529	BobWhite_c102_2612-0_B_R_2063559529	C	1	3/27/2012	InfiniumII	FALSE
BobWhite_c10229_415	TGACACATGAGACATGCCTTGTGGAGCTCTTTTTTCATGAACTGCATCTT[A/G]GCCCCTCTGTGTGGCAAAGTATTGTTTGGAATCTGCTACATTGTGGCCAT	0	0	0	0	0	FORWARD		1		Unknown	0	2063559530	BobWhite_c10229_415-0_T_F_2063559530	C	1	3/27/2012	InfiniumII	FALSE
BobWhite_c10237_506	ATTTGTATGCCTCGCAGCAAACCAAAACAGGAATTCCAAATGCATGTGCC[A/G]CCATAGCCACGGATGCTGTGCCAACTCGGGAATAAACTGTTCCATTTGAT	0	0	0	0	0	FORWARD		1		Unknown	0	2063559532	BobWhite_c10237_506-0_T_F_2063559532	C	1	3/27/2012	InfiniumII	FALSE
BobWhite_c10238_127	CTTGACAAGGGCACAGATAGTTGGAGATGTTCTAGACCCATTTGTTAGCT[T/C]GGTGCCTCTAACTGTGATGTATGATGGGAGGCCTGTGTTCAATGGCATGG	0	0	0	0	0	FORWARD		1		Unknown	0	2063559534	BobWhite_c10238_127-0_B_F_2063559534	C	1	3/27/2012	InfiniumII	FALSE
BobWhite_c10239_519	TAGAGGAAGACAGACAAAAATCTTAGTTCCTACCGCGCTAAACCAGCAGC[A/G]CTACCATATACGGTGTCAGGAGTATTTTGCCACATAACCTGTGCGATGCT	0	0	0	0	0	FORWARD		1		Unknown	0	2063559536	BobWhite_c10239_519-0_T_F_2063559536	C	1	3/27/2012	InfiniumII	FALSE
BobWhite_c10240_434	AAGAGGGCTTCCAAGAGAAATGCGTCTGTTCCCCCAAGACAAAGTAATCG[T/C]AGGTACGTAATCATTTGAGGAGGAAGAGATTCACCGAGGACGACATACGA	0	0	0	0	0	FORWARD		1		Unknown	0	2063559539	BobWhite_c10240_434-0_T_R_2063559539	C	1	3/27/2012	InfiniumII	FALSE
BobWhite_c1027_360	TCTGCTTTGAGGAGTTATGATGAATTCGGTATGTACTCCTTATCAGGCAC[A/G]CATGAGGGCCCTGCGAGTTACAGCATGGGTATGGGCATGCCCAGCATGAG	0	0	0	0	0	FORWARD		1		Unknown	0	2063559540	BobWhite_c1027_360-0_T_F_2063559540	C	1	3/27/2012	InfiniumII	FALSE
BobWhite_c10318_1009	TCAGGAACGTAGGTACCATACAAGAGAACCATGTAGGTGATTGTGATGAG[T/C]aagcctgcgagtagttgatatctgtatctcttgatcaaatcaagtccaga	0	0	0	0	0	FORWARD		1		Unknown	0	2063559542	BobWhite_c10318_1009-0_B_F_2063559542	C	1	3/27/2012	InfiniumII	FALSE
BobWhite_c10345_165	CAGCTGTCTGAAGCCACCTATCAACATTGCTGACCATGGCATTGGAATAA[T/C]GGAAAACAATCCTGAGTGTCTTCACACCAATGCGTGAGCGGTTTTTTAAG	0	0	0	0	0	FORWARD		1		Unknown	0	2063559543	BobWhite_c10345_165-0_B_F_2063559543	C	1	3/27/2012	InfiniumII	FALSE
BobWhite_c10352_775	TCTTCATGATGCTTCACTTGAACTTGCACACCGCAACCTAACCCCACAAA[T/G]AACTCTCACGAAGATCATGGGTTAGTACACAAAGCGTAATTGACAATGCT	0	0	0	0	0	FORWARD		1		Unknown	0	2063559545	BobWhite_c10352_775-0_B_F_2063559545	C	1	3/27/2012	InfiniumII	FALSE
BobWhite_c10399_401	GCTCATGTATATGTGAGACTGAATAAAGGTCAAACAATGGATGACATAAG[T/C]GAAGGTTTGCTGGAAGATTGTGCCCAGCTTGTTAAAGCGAACTCCATTCA	0	0	0	0	0	FORWARD		1		Unknown	0	2063559548	BobWhite_c10399_401-0_T_R_2063559548	C	1	3/27/2012	InfiniumII	FALSE
BobWhite_c10429_147	AATAAACCGAGATTTTCTGAAGCACCGGTGCCTATTTCTACAGAAGAGAC[A/G]CTTAGTTAAGCGTCTACCCTATACAAATAAGCACCAGTGCTTAAAGAAAG	0	0	0	0	0	FORWARD		1		Unknown	0	2063559549	BobWhite_c10429_147-0_T_F_2063559549	C	1	3/27/2012	InfiniumII	FALSE
BobWhite_c10469_171	TTGGCAGTATGCTGTGCTCTCCTGGACCAATTCCAAACATCTCTCTTATC[T/C]GTGTCACCACTGCCTCCGGAACAGCGTGGTCTGGAGGGCGAACAGGAGCA	0	0	0	0	0	FORWARD		1		Unknown	0	2063559551	BobWhite_c10469_171-0_B_F_2063559551	C	1	3/27/2012	InfiniumII	FALSE
BobWhite_c10476_790	TATTGTACCGATGCCACTTATGGTGGATGCAGAATATCAGTTAGAAGTAC[A/G]TCTTATTTAGACACTTTTGCAATGCAAAGGTCCACCAAATACTGGCATAC	0	0	0	0	0	FORWARD		1		Unknown	0	2063559553	BobWhite_c10476_790-0_T_F_2063559553	C	1	3/27/2012	InfiniumII	FALSE
BobWhite_c10483_531	GCCATTGCCTGGTCCTACATGCCGGCGAGCCAGTCCCAGGCAGGGGACTC[A/G]AATAGCACCAACACCAACAGCGATTAGAGCTAGCTGAAGATGCATCTTCT	0	0	0	0	0	FORWARD		1		Unknown	0	2063559556	BobWhite_c10483_531-0_B_R_2063559556	C	1	3/27/2012	InfiniumII	FALSE
BobWhite_c104_89	GCATATATACACAACTAAAAGATTTATTAACATGCAAATAGGTAAATGCA[T/G]CCGTAACCAAACATATATACAAATCGAGCATCTAGGAAAGGCTGGGTAGT	0	0	0	0	0	FORWARD		1		Unknown	0	2063559558	BobWhite_c104_89-0_T_R_2063559558	C	1	3/27/2012	InfiniumII	FALSE
BobWhite_c10524_739	AGAAGGAAACTAGAGCTTGTATCAAGGGTGGGAATTTCACCACATTACAG[T/C]gtgataaggtcactctggcacccaaggattaatcaggtgttcgcaacagt	0	0	0	0	0	FORWARD		1		Unknown	0	2063559559	BobWhite_c10524_739-0_B_F_2063559559	C	1	3/27/2012	InfiniumII	FALSE
BobWhite_c10532_715	CTAAGGCCCTCATGCAAGTAGCCCACACCACATCTCAGCGTATTTTTAAG[T/C]GTTTCTTCATTGACACCTCCAATGAAAGTATCCATCTCATCCTGGGACCC	0	0	0	0	0	FORWARD		1		Unknown	0	2063559561	BobWhite_c10532_715-0_T_R_2063559561	C	1	3/27/2012	InfiniumII	FALSE
BobWhite_c10542_472	CTGCAGCCAAACTTTTTACCCAAGCGTGTCTTGAAATTAATAACGACTTC[A/G]TACTGAGCCCCCAATATACGAAGCCGTTTCAACCAGAAGAACTTCTTGGC	0	0	0	0	0	FORWARD		1		Unknown	0	2063559562	BobWhite_c10542_472-0_T_F_2063559562	C	1	3/27/2012	InfiniumII	FALSE
BobWhite_c10542_532	CCCAATATACGAAGCCGTTTCAACCAGAAGAACTTCTTGGCCAGTTCATG[T/C]GTCTCCGCTGTTTTCTCCACAAACACTTTCTTCACATGCGTTGAGAATTG	0	0	0	0	0	FORWARD		1		Unknown	0	2063559564	BobWhite_c10542_532-0_B_F_2063559564	C	1	3/27/2012	InfiniumII	FALSE
BobWhite_c10551_69	CTCATAAACCATACTAGCAGTTCGCCTGATAAGGTACCCTGCTTACACGA[A/G]AGGCAAACCACGGTGCACGAGCGACCACACACCATATTTCACCGGAGCGC	0	0	0	0	0	FORWARD		1		Unknown	0	2063559566	BobWhite_c10551_69-0_T_F_2063559566	C	1	3/27/2012	InfiniumII	FALSE
BobWhite_c10574_193	AAGAAAACTATTTCCACTTGTGTTTTCCACCAAAGAGGCCATGCTTCCCT[A/C]CAAAGAGGCGCATGTGCTTGCCATGCTTGAACTTGCCGCCATGGCCATAA	0	0	0	0	0	FORWARD		1		Unknown	0	2063559568	BobWhite_c10574_193-0_T_F_2063559568	C	1	3/27/2012	InfiniumII	FALSE
BobWhite_c10578_272	CAAGACGAAGTTGATCCTATGGTATCTGTGATGAAAGTTGAGAAAGCTCC[A/G]CTGGAATCATATGCGGACATTGGTGGGTTGGATGCTCAGATTCAAGAAAT	0	0	0	0	0	FORWARD		1		Unknown	0	2063559570	BobWhite_c10578_272-0_T_F_2063559570	C	1	3/27/2012	InfiniumII	FALSE
BobWhite_c10583_352	GTAACACTTGGCTTGCCACTCATAAATAACTTGATGTTACTGAAATCTCT[A/G]CTGATGGCTTTCCTGTTGGTCCTGAAACCTGGAAATATTCAGTAAAAAAC	0	0	0	0	0	FORWARD		1		Unknown	0	2063559573	BobWhite_c10583_352-0_B_R_2063559573	C	1	3/27/2012	InfiniumII	FALSE
BobWhite_c1059_518	CTTAACCCAAAATTTCACGAYGATGCGAGTAATTTGGAGCAATTGGTTCC[A/G]TTTGAGGAGTGCCTGCAGCTGCATTCCACTGATAGCTCTGTTATTAATAT	0	0	0	0	0	FORWARD		1		Unknown	0	2063559574	BobWhite_c1059_518-0_B_R_2063559574	C	1	3/27/2012	InfiniumII	FALSE
BobWhite_c10600_566	TCCTGAAGGTCGTTCCAGCTGGAACCACCGGAGGCGGGAAGAAGGCTTTC[A/G]TCGCTGCCTAAGCCCAGACTCTGATTCATGAGTAGTTCATAGTCAGAACT	0	0	0	0	0	FORWARD		1		Unknown	0	2063559576	BobWhite_c10600_566-0_B_R_2063559576	C	1	3/27/2012	InfiniumII	FALSE
BobWhite_c10610_1096	CGTCAAGTTCACAGGTGCTAACACTTACTGTACCTTCACAAACTTGATGC[A/G]TCATCGGATATTCAGCAGCAGCAACAGGGATACCAATCAGACGATGCATG	0	0	0	0	0	FORWARD		1		Unknown	0	2063559579	BobWhite_c10610_1096-0_T_F_2063559579	C	1	3/27/2012	InfiniumII	FALSE
BobWhite_c10610_149	CGCTCGCGTCTGACATAGCATATGATACTTGTTCTTTTTGAGCTTCCAAT[A/G]CTTCTAGACAATATGTCTGGTTGATAAGCTTTTGGTGTGCCTGAACTTTT	0	0	0	0	0	FORWARD		1		Unknown	0	2063559581	BobWhite_c10610_149-0_T_F_2063559581	C	1	3/27/2012	InfiniumII	FALSE
BobWhite_c10624_925	GCTTGTTAACATCCTGCGGGAGGTTGGTGGAATAACTGCAAAAGAGCAAG[T/C]AAATCCTCCGAAATCAGCCAAGCAGCTTAAGCAAACAGTGAGCGATATCA	0	0	0	0	0	FORWARD		1		Unknown	0	2063559584	BobWhite_c10624_925-0_T_R_2063559584	C	1	3/27/2012	InfiniumII	FALSE
BobWhite_c10627_354	AGTGGGCACAAAACGACCTGGGTTGCTTGCCACCCAAAGCTTCCAATACT[A/G]GTTACAATGTTAGATGACGGGACTGTATGTTTGTGGGATGCCAGTACCTA	0	0	0	0	0	FORWARD		1		Unknown	0	2063559586	BobWhite_c10627_354-0_B_R_2063559586	C	1	3/27/2012	InfiniumII	FALSE
BobWhite_c10654_567	GAAAGCAGAAGGGTTTTCATTTCAGAAATTCATAGAGTGGGCAGAGAAGG[T/C]GCTAAGGTGTTGCGCGAGCTTGGAGACAATGTGAAGACAATGACCAAGTT	0	0	0	0	0	FORWARD		1		Unknown	0	2063559587	BobWhite_c10654_567-0_B_F_2063559587	C	1	3/27/2012	InfiniumII	FALSE
BobWhite_c10654_681	ATTCTACTGGAAGTTCACTTGGCAGCTGAGGAGTTGCAAAAAAAGATTGA[T/C]GAGAAGTCATATCTTCTGGTGAACACTGAAAGATGGGACACTAGCAAGCG	0	0	0	0	0	FORWARD		1		Unknown	0	2063559589	BobWhite_c10654_681-0_B_F_2063559589	C	1	3/27/2012	InfiniumII	FALSE
BobWhite_c10657_83	AAATACTCCAACCACCCCACGAATCCGTTATTCCTAAACGAGTCATGAAG[A/G]GAATTACGAACATACCTTGTCTCCACATTGGATCCAGAACAGGATCAGAG	0	0	0	0	0	FORWARD		1		Unknown	0	2063559591	BobWhite_c10657_83-0_T_F_2063559591	C	1	3/27/2012	InfiniumII	FALSE
BobWhite_c1072_100	AACAGCCAGAAAAGAWTCTGAAGCGCAACAACAGAACGGAGACAAAAGAC[A/G]CACGAGTCACAACACAACCAGTGCAAAATCTGCAGTTTACGAACAGGGTT	0	0	0	0	0	FORWARD		1		Unknown	0	2063559593	BobWhite_c1072_100-0_B_R_2063559593	C	1	3/27/2012	InfiniumII	FALSE
BobWhite_c10751_585	GATGATCACTCACCAGGAGATCGGTCAGAGATCTGCAATGATATTAAGAC[A/G]TTATCTTCCATTCAGCATGCTTTGAGGGAATCTAACGATGATACAAATGG	0	0	0	0	0	FORWARD		1		Unknown	0	2063559594	BobWhite_c10751_585-0_T_F_2063559594	C	1	3/27/2012	InfiniumII	FALSE
BobWhite_c10764_350	GTCGTCTTGGTCCAATAATCCTCATTTGCGGTGCTTTAAACATGGTGTGG[T/C]CTGGTGTCCTCATCGAATCCAATAATCGTTGATAGACATGATGTGGAACT	0	0	0	0	0	FORWARD		1		Unknown	0	2063559596	BobWhite_c10764_350-0_B_F_2063559596	C	1	3/27/2012	InfiniumII	FALSE
BobWhite_c10779_437	tgatagatggccccataaccaggaagaacccatatcgaatctatcacaaa[T/G]AGACAAATCACTGTTGCTGCTATCGTCCCCCATACGAACGCATGTATAAT	0	0	0	0	0	FORWARD		1		Unknown	0	2063559600	BobWhite_c10779_437-0_T_R_2063559600	C	1	3/27/2012	InfiniumII	FALSE
BobWhite_c1082_134	CACAGCTTTGGGAAAACGACATGCTTCCCGCTATTTGGTTTATCTTTAGT[A/C]GAAGAGGATGTGATGCAGCCGTTGAATATATTGAGGATTGTAGACTTCTG	0	0	0	0	0	FORWARD		1		Unknown	0	2063559601	BobWhite_c1082_134-0_T_F_2063559601	C	1	3/27/2012	InfiniumII	FALSE
BobWhite_c10823_405	ACGCGCCTCGGGGTGACCATCGCCGCGCTTCTCGGCAGTAACAGTTGGTA[T/C]GCCACTACGGTCAACATAGAAACAGCAAATGTAGTCGCTGTTGTTGATGT	0	0	0	0	0	FORWARD		1		Unknown	0	2063559604	BobWhite_c10823_405-0_T_R_2063559604	C	1	3/27/2012	InfiniumII	FALSE
BobWhite_c10832_1131	CCGCACTGACCATAACCTTACAACAGGAAGATACAAGTTTCTTTTTGCTT[A/C]TTTTGCTCCTGCAATGCAAACAGGAAGACACCATCATCTCAACTGCAGGA	0	0	0	0	0	FORWARD		1		Unknown	0	2063559605	BobWhite_c10832_1131-0_T_F_2063559605	C	1	3/27/2012	InfiniumII	FALSE
BobWhite_c10837_533	TAGCTTTCAAAGATGAATTATGCATCTGCGTGTGCTGTGAAGCTTTTAAG[T/C]ACTGAACCTGGTCAGCTCGATGTTGGATACTTCCATTGTAATGTTTAGAA	0	0	0	0	0	FORWARD		1		Unknown	0	2063559608	BobWhite_c10837_533-0_T_R_2063559608	C	1	3/27/2012	InfiniumII	FALSE
BobWhite_c10837_67	AGAGAGCTTCAACTCCATATCTTGGAGCTAGCGGATATTTTAGTGGAGAG[A/G]CCATCTCAGTATGCCCGCAGGGTTGAAGACATTTCACTTATTWTSRRGAA	0	0	0	0	0	FORWARD		1		Unknown	0	2063559609	BobWhite_c10837_67-0_T_F_2063559609	C	1	3/27/2012	InfiniumII	FALSE
BobWhite_c1085_412	TAACCATTTCATTTTGCAACCAGACATGCTCATGCACCATCATCATCTTC[A/G]acagtgttgacgcgctcgcactcatcgatccattcgctgtatatatcaat	0	0	0	0	0	FORWARD		1		Unknown	0	2063559610	BobWhite_c1085_412-0_T_F_2063559610	C	1	3/27/2012	InfiniumII	FALSE
BobWhite_c10872_859	ATCGGCAGCAAAATAGTTAACAAACATCCCAGATGAAGAGAGTCCTGCGA[T/C]GGGCAGTGCGAGCGCTTGTAACTCGAGTGCATCAGAATCCACACCCGAAG	0	0	0	0	0	FORWARD		1		Unknown	0	2063559611	BobWhite_c10872_859-0_B_F_2063559611	C	1	3/27/2012	InfiniumII	FALSE
BobWhite_c10896_923	CTAGCGCGGTCATCGGTATAGATACTGATCTTAAAATGTTTGAGTCATTC[A/G]CAGAGAACATGTCGAGCCTGTTCCTGGACTCTCATCAGGATTCTGCAGCA	0	0	0	0	0	FORWARD		1		Unknown	0	2063559613	BobWhite_c10896_923-0_T_F_2063559613	C	1	3/27/2012	InfiniumII	FALSE
BobWhite_c10931_124	aaagccattgacaaagttgcagagcctgctccagcctttgcctccacaac[T/C]TCTGTACCACCGTTCTGTATGCGATTAGTCAAATAGCTGATTTCATCTGG	0	0	0	0	0	FORWARD		1		Unknown	0	2063559615	BobWhite_c10931_124-0_T_R_2063559615	C	1	3/27/2012	InfiniumII	FALSE
BobWhite_c1093_494	tatattgcggtggatggactacattcagaatgtagttgattttggtatga[T/C]GCTGCAAAAGATAAACTTGACCAAATCTATCTTCAACCCACCTGCATCTG	0	0	0	0	0	FORWARD		1		Unknown	0	2063559616	BobWhite_c1093_494-0_T_R_2063559616	C	1	3/27/2012	InfiniumII	FALSE
BobWhite_c10954_467	CAAATTGACGACGAATGCCCTACATTGGTGAAGTGGTGTAAATCAGAGAA[T/G]aacaagatgaagctcgctcacataaaaaaagtgaacttcctattcgactc	0	0	0	0	0	FORWARD		1		Unknown	0	2063559617	BobWhite_c10954_467-0_B_F_2063559617	C	1	3/27/2012	InfiniumII	FALSE
BobWhite_c10960_510	CGCAACCTTCCAACAAGAGATTTGTTTGCTTCAAGGTCAGCCCTGAGCTC[A/G]TCCATGAGAGCAATCCATTTACTCTCAGCTCCAGCATAATCAGCAGCTTC	0	0	0	0	0	FORWARD		1		Unknown	0	2063559619	BobWhite_c10960_510-0_B_R_2063559619	C	1	3/27/2012	InfiniumII	FALSE
BobWhite_c10975_60	GAAGACTGGTCCTTAAGTGTGGAAGAGAGCCAGACATTGCTGCCTTGTCT[T/C]AAGTCACTGCACATACAGTTCTACCCTAAACTCAAAGCTCTGCCAGAAGG	0	0	0	0	0	FORWARD		1		Unknown	0	2063559621	BobWhite_c10975_60-0_T_R_2063559621	C	1	3/27/2012	InfiniumII	FALSE
BobWhite_c10977_834	GAACTGCAAACGGATTCAAGTCAGCATCAGGTTGGACGAGTCATCAACTA[T/C]GGCCTGCAACGAGGGAGATACCTTTCTATAAGTTATAAGAGGAAAACTAG	0	0	0	0	0	FORWARD		1		Unknown	0	2063559622	BobWhite_c10977_834-0_B_F_2063559622	C	1	3/27/2012	InfiniumII	FALSE
BobWhite_c10997_421	GCTTCAAGTAGGATGTTTGTGGCTACATTGATATCATTTCTGGCTCGCAC[A/G]AGGGCCTGTCTCGCAGCATTGCTGTCAAAGCCCATCGATACCAGCATAGC	0	0	0	0	0	FORWARD		1		Unknown	0	2063559624	BobWhite_c10997_421-0_T_F_2063559624	C	1	3/27/2012	InfiniumII	FALSE
BobWhite_c11000_1049	CTGATTGGAAACCTTCTGTTTGGTTTTGCGGATGGTCCAATGGTCCTGAA[T/G]ACCATTCGCCCAGCTGGCGAGCCTCTTGCTGATGACTGGAGTTGTCTCAA	0	0	0	0	0	FORWARD		1		Unknown	0	2063559626	BobWhite_c11000_1049-0_B_F_2063559626	C	1	3/27/2012	InfiniumII	FALSE
BobWhite_c11000_806	GATCTGAATGATCAACATCTCTTCTTATACATTGGGTCAAATCCTGCTAA[T/C]GACAACACTACATTTGTTGAAGATAACTCACTGCCGTCCTTCTCAAGAGC	0	0	0	0	0	FORWARD		1		Unknown	0	2063559629	BobWhite_c11000_806-0_T_R_2063559629	C	1	3/27/2012	InfiniumII	FALSE
BobWhite_c11000_935	tatttctggcacaagtaccagaaattggctgagagctcccctgagaaaaa[T/C]GATGCTCGGAAGCAATTGCTCGAGATGATGGGTCATAGATCTCATATTGA	0	0	0	0	0	FORWARD		1		Unknown	0	2063559630	BobWhite_c11000_935-0_T_R_2063559630	C	1	3/27/2012	InfiniumII	FALSE
BobWhite_c11005_236	TCTCTCACAAAAAAAGCCCTCTTCGGGCAGAGATTATTACCCATTTCCTT[A/C]TCTAAATGCTACTCAAAACGAGAACAAAGCTAGCAACTAGTAGTACTATA	0	0	0	0	0	FORWARD		1		Unknown	0	2063559631	BobWhite_c11005_236-0_T_F_2063559631	C	1	3/27/2012	InfiniumII	FALSE
BobWhite_c11022_78	ATGGTAATCAAGGAGGCCATGAGGCTATACCCAGTGGTGCCAATGTTAAT[T/C]CCCCATGTCTGCCGAGAGACCTGCGACCTTGGCGGGTTTGAGGTCACCAA	0	0	0	0	0	FORWARD		1		Unknown	0	2063559633	BobWhite_c11022_78-0_B_F_2063559633	C	1	3/27/2012	InfiniumII	FALSE
BobWhite_c11036_842	CGTGTCTCCAAACCAAGAGACAGTGGCGTAACATCAAGAAGCACAATATC[A/G]ctcacatcgcccgacaatactcctgcctgcaccgctgctccaagagcaac	0	0	0	0	0	FORWARD		1		Unknown	0	2063559635	BobWhite_c11036_842-0_T_F_2063559635	C	1	3/27/2012	InfiniumII	FALSE
BobWhite_c11038_605	CTAGTTTTACTCGTATCTGGATATTGGACTATTCTACCTAGTTTTTGCTG[T/C]AATCGGTTGTACTGAAAGTTGGTTGGTCAAGCACAATTTGTGATCAGGTC	0	0	0	0	0	FORWARD		1		Unknown	0	2063559637	BobWhite_c11038_605-0_T_R_2063559637	C	1	3/27/2012	InfiniumII	FALSE
BobWhite_c11042_284	GCGAGAAGCAATGGATTCCAGGAAGGGTTCTCTGCTATTTTACAGCTTAC[T/G]CAAACTCTAGCCGATGCTGCAAGGTCGCCACTGGGGTGTATCCCATCAGC	0	0	0	0	0	FORWARD		1		Unknown	0	2063559638	BobWhite_c11042_284-0_B_F_2063559638	C	1	3/27/2012	InfiniumII	FALSE
BobWhite_c11044_322	GACGACCAAGGTTGGGCTACACGCGGCCCAGTAATCACCTACCGGAGTAG[T/C]ATTCGCCTAAATAAAATTGCCGCTCAACAAGTAGTGCCTCTAATGGCACC	0	0	0	0	0	FORWARD		1		Unknown	0	2063559641	BobWhite_c11044_322-0_T_R_2063559641	C	1	3/27/2012	InfiniumII	FALSE
BobWhite_c11128_303	TGCTTCTAGTTGCAACGAAAGCTGTACCAAGAAAAGCATCAATCAGGTGA[A/G]CCTTGACATTCTTCTCAATCGTTTGAGGCCATGCCACAGCTAGCACGTGC	0	0	0	0	0	FORWARD		1		Unknown	0	2063559642	BobWhite_c11128_303-0_T_F_2063559642	C	1	3/27/2012	InfiniumII	FALSE
BobWhite_c11137_236	AACTGCTGCAGTAAGACATCGTGTCAGTTTAATGGCCAGTGTTTATGAGT[A/G]CCGGAGTACTTGTGTGATCTAGTTGGTTTGGTTTGGGACTTGCCATGGCA	0	0	0	0	0	FORWARD		1		Unknown	0	2063559644	BobWhite_c11137_236-0_T_F_2063559644	C	1	3/27/2012	InfiniumII	FALSE
BobWhite_c11161_270	AGGTGCGTGTCTTTCTTGACACACACCAGGGAAACAATGTCAGGATTGAA[A/G]TAGACAGGTTGGACCTCAAGAGTCAGACAAGGGTAGCACTGAGCTCAGGG	0	0	0	0	0	FORWARD		1		Unknown	0	2063559646	BobWhite_c11161_270-0_T_F_2063559646	C	1	3/27/2012	InfiniumII	FALSE
BobWhite_c11178_914	tatgccaacccagttcatgttgccgctgatctgctatctcaggcagaaca[T/C]GGCCCAGATAGTCAGGTTGTTCTAGTTATTGCGGGAGATGGTGTTGATTT	0	0	0	0	0	FORWARD		1		Unknown	0	2063559652	BobWhite_c11178_914-0_T_R_2063559652	C	1	3/27/2012	InfiniumII	FALSE
BobWhite_c11287_560	AGCTTTAATTTCTGCAAAGAGAGTTGACTTTGGTACAGACGTTGGTTGGC[T/G]TCTACTATGTGAGCACTGGAGTAGTACTGAATTTAGAGGGTTATCTTTAA	0	0	0	0	0	FORWARD		1		Unknown	0	2063559654	BobWhite_c11287_560-0_B_F_2063559654	C	1	3/27/2012	InfiniumII	FALSE
BobWhite_c11309_738	TCTGGGTCACTCCACATCAGATCACAAAAAGGTCCTTCATGAGGAATTTC[A/G]cagttgcgatcaattgtccgcatctgatcaactgtgcgtacatcaggtga	0	0	0	0	0	FORWARD		1		Unknown	0	2063559656	BobWhite_c11309_738-0_T_F_2063559656	C	1	3/27/2012	InfiniumII	FALSE
BobWhite_c1136_385	GGTCTTGTCATCGATTAAGGGGTACACAATCTTCCACGCAGCCATGAATA[T/G]GTAGGGCACGTGGATCAGGAACACGCGGCCCAGCCGCTCTGGGTAATAGC	0	0	0	0	0	FORWARD		1		Unknown	0	2063559657	BobWhite_c1136_385-0_B_F_2063559657	C	1	3/27/2012	InfiniumII	FALSE
BobWhite_c1137_1369	TTTCAGCATCTTCTAGTACCAGACAAGCTGCTAGATATTGCTTTAGGCAT[T/C]GCCAGAGGAATGGAGTACTTGCATCAAGGGTGCAATCAGCGCATCCTCCA	0	0	0	0	0	FORWARD		1		Unknown	0	2063559659	BobWhite_c1137_1369-0_B_F_2063559659	C	1	3/27/2012	InfiniumII	FALSE
BobWhite_c11385_112	CATTCAGTCCTACACAAGTAATACCCGACCACCTTCACTTGAAACAACCA[A/G]CAGCCACAATCTGCTGCAACTCAACTGGAGCACAAACTCCACCTCTAAAA	0	0	0	0	0	FORWARD		1		Unknown	0	2063559661	BobWhite_c11385_112-0_T_F_2063559661	C	1	3/27/2012	InfiniumII	FALSE
BobWhite_c11397_208	AGTAGAAACTTGAAAGGGCGCGCCGTTCGTATTAAACAGTGCAAAGGTAC[A/G]ACGACTATGGGTACAAGAGCAATAAGAAACTTTGGCATCTCACAAGCCTG	0	0	0	0	0	FORWARD		1		Unknown	0	2063559663	BobWhite_c11397_208-0_T_F_2063559663	C	1	3/27/2012	InfiniumII	FALSE
BobWhite_c11397_231	CGTTCGTATTAAACAGTGCAAAGGTACGACGACTATGGGTACAAGAGCAA[T/G]AAGAAACTTTGGCATCTCACAAGCCTGGCAACAAGAAAATACCCTGTCAA	0	0	0	0	0	FORWARD		1		Unknown	0	2063559665	BobWhite_c11397_231-0_B_F_2063559665	C	1	3/27/2012	InfiniumII	FALSE
BobWhite_c11407_177	TATGGGTTCCTCTGTTCATAGATGCAGCTTGCATATGGAACCTAACGGTA[A/C]AGCTTGCCGAAAACATGGAGCACAGCAACGACGGCAACAAACCCTATGCT	0	0	0	0	0	FORWARD		1		Unknown	0	2063559667	BobWhite_c11407_177-0_T_F_2063559667	C	1	3/27/2012	InfiniumII	FALSE
BobWhite_c11460_291	GACGAGAATGAAAAGCTGCGTCAGGTGCTCATAGAGGAACTTAAGATTTC[A/G]CCAGCTAAATTACAACCGGATCGGACAAGTGGAGTGAAGACCTACTATCC	0	0	0	0	0	FORWARD		1		Unknown	0	2063559669	BobWhite_c11460_291-0_T_F_2063559669	C	1	3/27/2012	InfiniumII	FALSE
BobWhite_c11478_388	AGACGAAAAATCCAAGCACGATAGGTCCAACAGGATAATCATTTCCTTTC[T/C]TGACTGTCTCGGGAACAGAACCCCTCTTAGTGATATTCTTCTCAAATACT	0	0	0	0	0	FORWARD		1		Unknown	0	2063559671	BobWhite_c11478_388-0_B_F_2063559671	C	1	3/27/2012	InfiniumII	FALSE
BobWhite_c11479_157	GGGATGTACTTATGCAATGATCAAACCATTGTACACTATGTGGTGTAGCT[A/G]CTCCACAATTTGTTCCTAACTACTCGATGAGCTTGACAATCTGCGGAATT	0	0	0	0	0	FORWARD		1		Unknown	0	2063559673	BobWhite_c11479_157-0_T_F_2063559673	C	1	3/27/2012	InfiniumII	FALSE
BobWhite_c11480_1129	tgcccttagttttcgagaactttcctgattcatagttgagatattcagtc[A/G]CACTAATATTCTTCATCAGAGTCCAGTTTTCACCAGTACCAAGTAGAGCA	0	0	0	0	0	FORWARD		1		Unknown	0	2063559675	BobWhite_c11480_1129-0_B_R_2063559675	C	1	3/27/2012	InfiniumII	FALSE
BobWhite_c11495_120	CCTCATACCAGAACTACAACAAATCGAAACATGTCCATCAGAAAGGTACA[A/G]ACGTGCACAGTTCATCGGCTCCGGACGAGCAAAATACCAAATCACCATCG	0	0	0	0	0	FORWARD		1		Unknown	0	2063559676	BobWhite_c11495_120-0_T_F_2063559676	C	1	3/27/2012	InfiniumII	FALSE
BobWhite_c1149_539	CGAACTCATCGCACCAAAGTAAATCATTCCTGTTGCAATGCACGACGTAT[A/G]TATGTTTCCGTGTAGTATTTGTTTTGACATTCAGTCTTTTCTACTTGTCT	0	0	0	0	0	FORWARD		1		Unknown	0	2063559678	BobWhite_c1149_539-0_T_F_2063559678	C	1	3/27/2012	InfiniumII	FALSE
BobWhite_c1150_1127	TSTAGAAGAGCTCATTTCACATGTCGTGCTGTAACCAACTGGAAGAGTTT[A/G]TTTTGTTCACCGGTCCGCAAGAAATAGTATGGAGATGAAACCTGTGGTGG	0	0	0	0	0	FORWARD		1		Unknown	0	2063559680	BobWhite_c1150_1127-0_B_R_2063559680	C	1	3/27/2012	InfiniumII	FALSE
BobWhite_c11503_296	TAGGAATATGGCACGGAGCTGCGGATCCTCTCTGCTGACCCTCTTCAGAC[A/G]GAATGCCCCAAAGTGGTGTATCTTGTTCGCTCCCAGTTGAACTTCATGAA	0	0	0	0	0	FORWARD		1		Unknown	0	2063559682	BobWhite_c11503_296-0_B_R_2063559682	C	1	3/27/2012	InfiniumII	FALSE
BobWhite_c11608_78	GCAGAGACATATTTCAATCATCTCATAAGAAGGAAGATCATCCGACCAGT[T/G]GAGCACAGCAGCAACGGGAAGGTGAAGAAATGCATAGTGCACGACATGGT	0	0	0	0	0	FORWARD		1		Unknown	0	2063559683	BobWhite_c11608_78-0_B_F_2063559683	C	1	3/27/2012	InfiniumII	FALSE
BobWhite_c11615_268	TTGTATTTACAGATTGTGGACATCAAGAATTTACCATCTGCAATTCCTGA[T/G]AAAAGCGTTTATGTATGGTACACCAAGACTAAACCAGATGCATTCATCCG	0	0	0	0	0	FORWARD		1		Unknown	0	2063559686	BobWhite_c11615_268-0_T_R_2063559686	C	1	3/27/2012	InfiniumII	FALSE
BobWhite_c11621_123	CCTTGAGCCGAATTGAATATCGGCCACAACTATATGGATAGATCTCCGTT[A/G]CAGCAATATGATGGGATAAACCAATTCTATTATACAGTGTAGTTCACAAA	0	0	0	0	0	FORWARD		1		Unknown	0	2063559687	BobWhite_c11621_123-0_T_F_2063559687	C	1	3/27/2012	InfiniumII	FALSE
BobWhite_c11652_421	TTGTGTTCCAATCATGTGTCTTTGCTTTAGCCCTTTGCCATCCGTTCAGC[A/G]AACCATGTTTTCCAGTCTGTAACGTTTTCATCACCATTTGCCACCTCGAA	0	0	0	0	0	FORWARD		1		Unknown	0	2063559689	BobWhite_c11652_421-0_T_F_2063559689	C	1	3/27/2012	InfiniumII	FALSE
BobWhite_c11691_181	GACTGTAGCTGTCAATGCACCATAAACTGTTATTTTGTTTCATAGCCAGC[T/C]AAGAAACATTCAGTGAATCATTTCATGTGTAGCAAGAAAGACGGGCATCC	0	0	0	0	0	FORWARD		1		Unknown	0	2063559691	BobWhite_c11691_181-0_B_F_2063559691	C	1	3/27/2012	InfiniumII	FALSE
BobWhite_c11692_148	TTCSATCGAGAAGGGTGTCAAGTTCGCGCAGGAGAGCTAGGCGGCGACCT[T/G]CTCAGCCTATATCGAACGGTTCACACTTGAACTCATGCAATTTTTGTTCG	0	0	0	0	0	FORWARD		1		Unknown	0	2063559693	BobWhite_c11692_148-0_T_R_2063559693	C	1	3/27/2012	InfiniumII	FALSE
BobWhite_c11698_167	CGTCAGTGGTCTATCTCTCAACTTGATGTTCAGAACGCTTTTCTCAATGG[T/C]GAGTTGCGTGAGGAGGTTTATATGCAGCCACCACCGGGGTACTATGCTCC	0	0	0	0	0	FORWARD		1		Unknown	0	2063559694	BobWhite_c11698_167-0_B_F_2063559694	C	1	3/27/2012	InfiniumII	FALSE
BobWhite_c11739_325	GGATCAAGACTTTCAATGCGATTCGTAGCTAGAATAACTTTAACATCTCC[A/G]CGTGAGTCAAAACCATCTAGCTGGTTCAGCAACTCCAACATAGTTCTTTG	0	0	0	0	0	FORWARD		1		Unknown	0	2063559697	BobWhite_c11739_325-0_B_R_2063559697	C	1	3/27/2012	InfiniumII	FALSE
BobWhite_c11756_79	CAGAGCTACAATTGTTTGGGCAACTTGGGATCTCATTGCATTAGTTGAAA[A/C]TGGAAGACATGATGGCACTCCTACACATTCAGTGTGCTTTGTTTGGAACA	0	0	0	0	0	FORWARD		1		Unknown	0	2063559698	BobWhite_c11756_79-0_T_F_2063559698	C	1	3/27/2012	InfiniumII	FALSE
BobWhite_c11761_295	GGAGAACTCAGACAGTCCCATACCTGAACTGTGACCGGTACAATATGTTT[A/G]CCGTCGTGACACCAATACAAAATAGGATATGTGTTTGAATCAACGGTAGA	0	0	0	0	0	FORWARD		1		Unknown	0	2063559700	BobWhite_c11761_295-0_T_F_2063559700	C	1	3/27/2012	InfiniumII	FALSE
BobWhite_c11861_557	CTGTGCGCAATGTAAATTAATTAAGCACGAGGTGTGCACGAGGGAATGGA[T/C]GGAAGAATCGTGTGTCATCACTCAAGATCATCAACTGGCATGGCGCGCGC	0	0	0	0	0	FORWARD		1		Unknown	0	2063559702	BobWhite_c11861_557-0_B_F_2063559702	C	1	3/27/2012	InfiniumII	FALSE
BobWhite_c1187_2752	ATTTGGAGGTATGCATGCGAGCATAACAAGAGCTAACATCCAGCCTCTTA[T/C]gaatccgatgataaaacatccaacaarkgtyaaaagctagtgcatacttg	0	0	0	0	0	FORWARD		1		Unknown	0	2063559704	BobWhite_c1187_2752-0_B_F_2063559704	C	1	3/27/2012	InfiniumII	FALSE
BobWhite_c11895_332	AACCCTTGCTCCTCACACAGAAGCATGAATTCATCCTGTCGCCTCTTTAT[A/C]TCCCTTGCATGTCATCCTTTATTTTATAATATAAGCGCCATCACGATGCA	0	0	0	0	0	FORWARD		1		Unknown	0	2063559705	BobWhite_c11895_332-0_T_F_2063559705	C	1	3/27/2012	InfiniumII	FALSE
BobWhite_c11917_124	GGATTACTTATGTGATTTTGGCAAGGGTTGTCCGTTCAAGAATGCACGAG[T/C]GCAATCCAAAGGCGGTTGCTAATGCTGAAGACTCCTCCTCAGGGTCTGCT	0	0	0	0	0	FORWARD		1		Unknown	0	2063559707	BobWhite_c11917_124-0_B_F_2063559707	C	1	3/27/2012	InfiniumII	FALSE
BobWhite_c11923_547	ATCTCATAGTTGTGTGCCTCCAGCACAAATTCTTCATCTTGAAGTACCCC[A/G]ttgaccagtaacttgccatcrcgcacttcgacgtagtcccctcccttggc	0	0	0	0	0	FORWARD		1		Unknown	0	2063559709	BobWhite_c11923_547-0_T_F_2063559709	C	1	3/27/2012	InfiniumII	FALSE
BobWhite_c11938_64	CACACCGACGTCGGTGAGCTTGAGGAATTAATCGGTTACAATTTCAAACA[T/C]AAGGGTCTAATTCTCGAAGCATTTGTGCATCCTTCATTCAATAAACATTC	0	0	0	0	0	FORWARD		1		Unknown	0	2063559710	BobWhite_c11938_64-0_B_F_2063559710	C	1	3/27/2012	InfiniumII	FALSE
BobWhite_c11946_277	AAATATAGCAAACTCTGACAACGCAGCAATCACACCACCTATGCCCAGAA[T/G]AAACTCTACCTACATTTGCCAGGCTAATCACCGCCCAGTCCCATGCCACC	0	0	0	0	0	FORWARD		1		Unknown	0	2063559712	BobWhite_c11946_277-0_B_F_2063559712	C	1	3/27/2012	InfiniumII	FALSE
BobWhite_c12013_275	ATTGGACTGGGTTCTGGTTCAGAGCTGGACCAGAAACTTAAGTATGTGAA[T/C]GATCTTTCCTCAGGCGTGATTTTCGGGAAAGAGCTTGTCAACGCACCTGC	0	0	0	0	0	FORWARD		1		Unknown	0	2063559714	BobWhite_c12013_275-0_B_F_2063559714	C	1	3/27/2012	InfiniumII	FALSE
BobWhite_c12017_125	GATTTTCTTTCACCACTACTATCGTAACGCACAGAAAACACTGACGTTTC[T/C]GCTCGCTTTCAACCACTGCCACTTTACCTGAGCACTGTGACGCAGTCGGT	0	0	0	0	0	FORWARD		1		Unknown	0	2063559716	BobWhite_c12017_125-0_B_F_2063559716	C	1	3/27/2012	InfiniumII	FALSE
BobWhite_c12032_371	GACATTTTTATATCCATCTGGAACCTTCATCGCTGCCCAAAGCATTGGGA[T/C]GATGCGGATGTTTTCAATCCAGAAAGGTGGCCTTTGGACGGACCGAATCC	0	0	0	0	0	FORWARD		1		Unknown	0	2063559718	BobWhite_c12032_371-0_B_F_2063559718	C	1	3/27/2012	InfiniumII	FALSE
BobWhite_c12048_145	AAATAGGAATGATACAGATGACAAGTGCAGTCTCACAGAATGGCGAGGGC[A/C]ATTCCCATCATGGTAATTGCGATGACCATGCTTGTGCTGATTCACATGCC	0	0	0	0	0	FORWARD		1		Unknown	0	2063559720	BobWhite_c12048_145-0_T_F_2063559720	C	1	3/27/2012	InfiniumII	FALSE
BobWhite_c1206_155	CCGGATATCTTGGAGGCGCTTTCGATGTAGAGTCACTTGTGGAAAATTTG[T/C]TGCGGCAGCTAGCTGGCAATCAGGAGCTGGTGGTGAATGTTTATGATGTC	0	0	0	0	0	FORWARD		1		Unknown	0	2063559722	BobWhite_c1206_155-0_B_F_2063559722	C	1	3/27/2012	InfiniumII	FALSE
BobWhite_c12064_639	tcaaggacataggagaccttagaggtcttgcaggatatcttgcattcaag[A/G]CCATTAGCAACTTTGATACCATCCATGGCCTTCAACGAATCTGAAGGCTC	0	0	0	0	0	FORWARD		1		Unknown	0	2063559724	BobWhite_c12064_639-0_B_R_2063559724	C	1	3/27/2012	InfiniumII	FALSE
BobWhite_c12088_261	TCAAAGAGCATGTGTGGCTTTTGTGACAACACGGCTAATGGAATGTCATC[A/G]CCCATGCAAAATGTTGGCTCCTTCCCTTGTGAAGCCATTGTTTCAATTAC	0	0	0	0	0	FORWARD		1		Unknown	0	2063559725	BobWhite_c12088_261-0_T_F_2063559725	C	1	3/27/2012	InfiniumII	FALSE
BobWhite_c12090_117	GATGCTACTGATCATCGAGCAATTAGTTCTGAGCTGCATTTGCCATTTTG[T/C]GCCCAGTGTGAGCACCACCTCCTGCCGTTCTACGGAGTAGTGCACATTGG	0	0	0	0	0	FORWARD		1		Unknown	0	2063559727	BobWhite_c12090_117-0_B_F_2063559727	C	1	3/27/2012	InfiniumII	FALSE
BobWhite_c12090_70	RGGGTTTTACACTTAACAGTGCAAGTGTATATGAGAGACCAGGCGAAGAT[A/G]CTACTGATCATCGAGCAATTAGTTCTGAGCTGCATTTGCCATTTTGCGCC	0	0	0	0	0	FORWARD		1		Unknown	0	2063559729	BobWhite_c12090_70-0_B_R_2063559729	C	1	3/27/2012	InfiniumII	FALSE
BobWhite_c12129_801	GAATCTCAGTTCCACCAAGATGAGCCTGTTGGAAGAAAGTGGTTTGAGCT[A/G]CTCAAAGCACAGAAATCAGCCAGCGCACCATCGTTGAGAGGCCAAGGATG	0	0	0	0	0	FORWARD		1		Unknown	0	2063559730	BobWhite_c12129_801-0_T_F_2063559730	C	1	3/27/2012	InfiniumII	FALSE
BobWhite_c12134_1140	CAAAGTGCTGGATGATGGCTCTGTTAATGCTAAAGATGGTAAAACGGTAA[T/C]GCTTACGTTCACGGAGCTCACACACCTTGTCCTGGAGGCGGCTGGTTTTG	0	0	0	0	0	FORWARD		1		Unknown	0	2063559732	BobWhite_c12134_1140-0_B_F_2063559732	C	1	3/27/2012	InfiniumII	FALSE
BobWhite_c12134_823	TTCCTCAAGAGGGTGGACGAGCGATTCCAACTCGAGAAAACCATGAAGAC[A/G]CTCCCACCAAGCCTCAACGAAAAACTATTTACGGAGAGAGACATTAAGCC	0	0	0	0	0	FORWARD		1		Unknown	0	2063559735	BobWhite_c12134_823-0_B_R_2063559735	C	1	3/27/2012	InfiniumII	FALSE
BobWhite_c12134_880	CCAAGCCTCAACGAAAAACTATTTACGGAGAGAGACATTAAGCCTAATCC[A/G]TTCATGGACATGGAGTCCCTGGTACGGATGACGCCTGATGGGGAGATGGT	0	0	0	0	0	FORWARD		1		Unknown	0	2063559736	BobWhite_c12134_880-0_T_F_2063559736	C	1	3/27/2012	InfiniumII	FALSE
BobWhite_c1214_1776	GACAAAAGAAGCAACATGATGCACATGAAACGGGAGCGCCGGGTGGCTGC[T/C]GTGAACAAATTCAGAGAGAAGAGAAAAGAGAGGAACTTCGGGAAGAAGGT	0	0	0	0	0	FORWARD		1		Unknown	0	2063559739	BobWhite_c1214_1776-0_T_R_2063559739	C	1	3/27/2012	InfiniumII	FALSE
BobWhite_c1214_798	AAACCAACAGATAATGGACGGTGTGAGTATCTGCCACAGAACAACTCCAA[T/C]GATACAGTTATGGAAAATTCGGATGAGCCAATTGTTCGAGCTGCTGACCT	0	0	0	0	0	FORWARD		1		Unknown	0	2063559740	BobWhite_c1214_798-0_B_F_2063559740	C	1	3/27/2012	InfiniumII	FALSE
BobWhite_c1215_240	CATGGACACCAGAAGAACCTCAGAGTTTTATTACAAAGTACAAACGCCTC[A/G]AAAAATAGCTGCATTTTTCACTGAGGGAGCGAAGGCGCGTCTGGCTGGTT	0	0	0	0	0	FORWARD		1		Unknown	0	2063559742	BobWhite_c1215_240-0_T_F_2063559742	C	1	3/27/2012	InfiniumII	FALSE
BobWhite_c12154_199	TTGCTATCCTCTCATCGTGTCTATTGGTGCAGTATCTCATATCCTCTCTC[A/G]AAGAGATGAGATAAGGATTAAAGGACTACCAACTGAGTTCTACAGCTCAC	0	0	0	0	0	FORWARD		1		Unknown	0	2063559744	BobWhite_c12154_199-0_T_F_2063559744	C	1	3/27/2012	InfiniumII	FALSE
BobWhite_c12157_747	TTTCTTTCCAGATTTTTCCACCTGGGACCAGCCCAGCGGCAGGTGCAACC[T/G]CAACAGCAGACTTCTTGCTCGACTTGCCCATAGTATGTATTTTCTAAGCC	0	0	0	0	0	FORWARD		1		Unknown	0	2063559747	BobWhite_c12157_747-0_T_R_2063559747	C	1	3/27/2012	InfiniumII	FALSE
BobWhite_c12175_177	TCTCTTCCATCATCATCTTCTTGCGTAACAACAAACGAGAGGAAAACTAG[A/C]GCAAAGGAAGAGCCTTTTTCATGGCGCGGTGGTGCCATGCGCCTACTTCT	0	0	0	0	0	FORWARD		1		Unknown	0	2063559748	BobWhite_c12175_177-0_T_F_2063559748	C	1	3/27/2012	InfiniumII	FALSE
BobWhite_c12202_81	TCAGATCCTCACTCTCATTAACCTCGTTCTTGTCTCCTTCTGATTCATCG[T/C]CAAAAAGTTTGGATCTAAATACAGTAGACCGTGCAGCCAACACCAACTTA	0	0	0	0	0	FORWARD		1		Unknown	0	2063559750	BobWhite_c12202_81-0_B_F_2063559750	C	1	3/27/2012	InfiniumII	FALSE
BobWhite_c1221_367	AGAGCGACCCGCCGCCGGAGAGCGATGCCGCGCCCACCGACAGCAAAGGG[A/G]CCTGGTGGTTCAAGTCGCTCTTTGGTAAATGATGGATTCATCCGTATGTA	0	0	0	0	0	FORWARD		1		Unknown	0	2063559753	BobWhite_c1221_367-0_B_R_2063559753	C	1	3/27/2012	InfiniumII	FALSE
BobWhite_c12261_130	CGGCATCCTCAGCCTAGGCCTGGTCAAGTAGCCGCTGTCCGTCCATGTTA[T/C]GGTTGTCTCGGCAACATATGATACGATTAGCACGAAAGGTATGGAATGAT	0	0	0	0	0	FORWARD		1		Unknown	0	2063559755	BobWhite_c12261_130-0_T_R_2063559755	C	1	3/27/2012	InfiniumII	FALSE
BobWhite_c12281_752	TTCCTCCTCCATCTTCACCCTTCTAGAGTAGATTTGGGTTTGAACTCTTG[A/C]CATTGTTTGTGTGCAATGCAAGGTGTGGGCAGTTTGGCGTTTGACGGCAT	0	0	0	0	0	FORWARD		1		Unknown	0	2063559756	BobWhite_c12281_752-0_T_F_2063559756	C	1	3/27/2012	InfiniumII	FALSE
BobWhite_c12302_368	AATGGCGTTCATCGATAGTAGTGTACATCTCACCGAGTCGGATTTGCTCT[A/G]ttattactttcatgatatcgtcttgacttgcgccaagtgcgctgcgaagc	0	0	0	0	0	FORWARD		1		Unknown	0	2063559758	BobWhite_c12302_368-0_T_F_2063559758	C	1	3/27/2012	InfiniumII	FALSE
BobWhite_c12316_383	ATGCAACTGGCTCGACATGCCAAAACCCAGATGTCTCTTGGGAGCAAGAC[A/G]TCGATATTTGGAGAATGGTTGGCTCAAAGAAATTTGCGGCTGCCGAACTT	0	0	0	0	0	FORWARD		1		Unknown	0	2063559760	BobWhite_c12316_383-0_B_R_2063559760	C	1	3/27/2012	InfiniumII	FALSE
BobWhite_c12355_1548	TGTTGATAAATTCCAGATTTCACTGCAGTTCCTTGTCTAGCCTTTGACTC[A/G]TTAACATCATTTCCAGCATGAAGCTGTGGAACCTGCATCTGTACTTGCTG	0	0	0	0	0	FORWARD		1		Unknown	0	2063559763	BobWhite_c12355_1548-0_T_F_2063559763	C	1	3/27/2012	InfiniumII	FALSE
BobWhite_c12355_1590	TTTGACTCATTAACATCATTTCCAGCATGAAGCTGTGGAACCTGCATCTG[T/C]acttgctgctgtttctgtaattgttgctgtattgggaactgccyswtgaa	0	0	0	0	0	FORWARD		1		Unknown	0	2063559765	BobWhite_c12355_1590-0_B_F_2063559765	C	1	3/27/2012	InfiniumII	FALSE
BobWhite_c12360_373	gctgcagtagacatgagcgagctgctccacacattcgcgaatgacatggc[A/G]TGCCGCATTGTGTCGGGGAAGTTCTTCTTGAAAGATGGTCAAAGCAAGTT	0	0	0	0	0	FORWARD		1		Unknown	0	2063559766	BobWhite_c12360_373-0_B_R_2063559766	C	1	3/27/2012	InfiniumII	FALSE
BobWhite_c12360_401	ACACATTCGCGAATGACATGGCATGCCGCATTGTGTCGGGGAAGTTCTTC[T/C]TGAAAGATGGTCAAAGCAAGTTGTTCCGGGAACTCATCAAGGATACCTCA	0	0	0	0	0	FORWARD		1		Unknown	0	2063559768	BobWhite_c12360_401-0_T_R_2063559768	C	1	3/27/2012	InfiniumII	FALSE
BobWhite_c12365_719	TCGTCCCAAGGATCATCCCCAACAAGCATCATATCATCCTCTTCATCCGC[A/G]TAAACAACCTGCCATTTCTTGAGTGTGGAACATAGCTCCCCCTGTATATC	0	0	0	0	0	FORWARD		1		Unknown	0	2063559770	BobWhite_c12365_719-0_B_R_2063559770	C	1	3/27/2012	InfiniumII	FALSE
BobWhite_c12365_743	AGCATCATATCATCCTCTTCATCCGCGTAAACAACCTGCCATTTCTTGAG[T/C]GTGGAACATAGCTCCCCCTGTATATCAAACATCTCCTCCAACTTGCGGTG	0	0	0	0	0	FORWARD		1		Unknown	0	2063559771	BobWhite_c12365_743-0_B_F_2063559771	C	1	3/27/2012	InfiniumII	FALSE
BobWhite_c1238_913	ATAGCCTCTGCTATGGCACCATTGGCCGACATGTAACCAAACTTGTAGAA[T/C]GGGCAGATCTCACAGAGGAGATGCATGTAAGACATGAGCTCAGAGCTTGT	0	0	0	0	0	FORWARD		1		Unknown	0	2063559773	BobWhite_c1238_913-0_B_F_2063559773	C	1	3/27/2012	InfiniumII	FALSE
BobWhite_c12410_196	CCAACATAACCCTTAACAGTCCAACATAACAGGCACACATTAGTTATAAA[A/G]TTGCCTCTGACATAAACCCTTAACCGTCCAGCATCAGTTCAACCATCACA	0	0	0	0	0	FORWARD		1		Unknown	0	2063559776	BobWhite_c12410_196-0_B_R_2063559776	C	1	3/27/2012	InfiniumII	FALSE
BobWhite_c12410_396	TCAGCTCCAAGCTTCCCAACATCCAAAAGCTTCTTGATATCCTTTGCTCA[T/C]gtgccatttcaaatttacgagtagaggctgttgacgttcttggtcttctt	0	0	0	0	0	FORWARD		1		Unknown	0	2063559777	BobWhite_c12410_396-0_B_F_2063559777	C	1	3/27/2012	InfiniumII	FALSE
BobWhite_c12457_433	ATGAAGATGCAAGTCAAGTTGCAACTGATGCTGTTGGTAGTATCAGAACT[A/G]TAGCATCTTTCTGTGCAGAGAAAAGAGTGGTTACAGCGTATAACAAGAAA	0	0	0	0	0	FORWARD		1		Unknown	0	2063559778	BobWhite_c12457_433-0_T_F_2063559778	C	1	3/27/2012	InfiniumII	FALSE
BobWhite_c12486_101	AAGGACCCGGCACTCTCTCACTTGTTCCTAATGAACAATGTGCACTATAT[T/C]GTGCACAAGGTAAAGGACTCGCCTGAGCTCCGGGGACTCATTGGCGATGT	0	0	0	0	0	FORWARD		1		Unknown	0	2063559780	BobWhite_c12486_101-0_B_F_2063559780	C	1	3/27/2012	InfiniumII	FALSE
BobWhite_c12527_378	GCCTTGTCAGCGCCACTGTACGGAGCGACGTGGTACGCATATTGCTGGAG[A/G]ACTGAGAAGATGACCATTTCCAGGATAATCAAGATATTCTGGATTGCCTC	0	0	0	0	0	FORWARD		1		Unknown	0	2063559783	BobWhite_c12527_378-0_B_R_2063559783	C	1	3/27/2012	InfiniumII	FALSE
BobWhite_c1252_85	GATTCCCGATTGGGCCATCAAATTGGGCGTGTGCCCGCCACGCGGCCCAC[A/G]AGGAGGAAGAAACTGCGACAGCTTGAGGTAAGTTGAGTGGATTGCAATTG	0	0	0	0	0	FORWARD		1		Unknown	0	2063559785	BobWhite_c1252_85-0_B_R_2063559785	C	1	3/27/2012	InfiniumII	FALSE
BobWhite_c12541_168	CATGGCACAGTTACCCGCCATTTCCGTGTTCACCAGAAAGGTGGTGAAAC[T/C]AGCACAAACAGCATTGCTTCAATCTTTGCTTGGACAAGAGGACTTGCACA	0	0	0	0	0	FORWARD		1		Unknown	0	2063559787	BobWhite_c12541_168-0_T_R_2063559787	C	1	3/27/2012	InfiniumII	FALSE
BobWhite_c12562_256	ACCGGGCGAAATGTTGCTAGCATTTCAAGATTTTGACCAAGCTATCTTTC[A/G]GACATTGTTAGGAAGCCACGCGTGTTTCGCCGACAGAACTGACTTGTGCA	0	0	0	0	0	FORWARD		1		Unknown	0	2063559788	BobWhite_c12562_256-0_T_F_2063559788	C	1	3/27/2012	InfiniumII	FALSE
BobWhite_c12593_529	tttgkgtccatagtagcatgccggatccagtattacaggatctccattag[T/C]ATCAGCGCTTATATTTCCACTCCATAAATCTCCATGAAGCAGGCATGGCT	0	0	0	0	0	FORWARD		1		Unknown	0	2063559790	BobWhite_c12593_529-0_T_R_2063559790	C	1	3/27/2012	InfiniumII	FALSE
BobWhite_c12605_222	CACTGTGCTCAAACCTGCAAAATCCAAAATAGTAACACTCAGTGAGCCTT[T/C]TGCGGTGTCTCTACTTCTTAGTGTCTGGACTTCTGCAGTATCTCTGAGTC	0	0	0	0	0	FORWARD		1		Unknown	0	2063559791	BobWhite_c12605_222-0_B_F_2063559791	C	1	3/27/2012	InfiniumII	FALSE
BobWhite_c12656_180	CAAGCCCCATTTGACATGCCACAAGCGATACGGCATGATCCCCGCCGTTC[T/C]TTCCCACCTAACATGAATCCTATGCAACACACACTAAATGCTCCAGGGGT	0	0	0	0	0	FORWARD		1		Unknown	0	2063559794	BobWhite_c12656_180-0_T_R_2063559794	C	1	3/27/2012	InfiniumII	FALSE
BobWhite_c12658_571	TTACGCGCTGTCCACAAGCTGTCATCGAAACTGAAGAGAGAAATTATCCT[T/C]ggctcatctagccttgatgatccacccaaattcatcacgaaactgaagat	0	0	0	0	0	FORWARD		1		Unknown	0	2063559795	BobWhite_c12658_571-0_B_F_2063559795	C	1	3/27/2012	InfiniumII	FALSE
BobWhite_c12674_1191	CCACCAGCTTCTGCTGGGAGGACTATTGACAATACTAAACCATCAAACCC[A/G]TTCGCAATGTCACAAGTTTCAAATTTTGCTGAAGGGCTGGCTTCTGGTAG	0	0	0	0	0	FORWARD		1		Unknown	0	2063559797	BobWhite_c12674_1191-0_B_R_2063559797	C	1	3/27/2012	InfiniumII	FALSE
BobWhite_c12695_394	GAGAGAATCAGCATATCCTCGGTAATATTCAGCGAATACTCCCTGACCAA[T/C]GGTGAGGAATTGCTCGGCGGAGTGAAATTGTCAAGTAACACAACATGCTG	0	0	0	0	0	FORWARD		1		Unknown	0	2063559798	BobWhite_c12695_394-0_B_F_2063559798	C	1	3/27/2012	InfiniumII	FALSE
BobWhite_c12752_410	ACATTCCATCAATGAAAAGAAAGAGGACAGCAGCAAACAGAAGGAAGGCG[T/C]GGGGCTGGGGAAGAGTAACGAGCAGAAGGCGCCTTCGACAAATTAGATTA	0	0	0	0	0	FORWARD		1		Unknown	0	2063559801	BobWhite_c12752_410-0_B_F_2063559801	C	1	3/27/2012	InfiniumII	FALSE
BobWhite_c12814_493	GATCAATCTCAAGTGATATACAAGGGGGCACAATTCTTCCTGGACCGTCT[A/G]CACCATCCTCGAGCAGCAGCCCTGTTCGCCCCACAAAGGACAGGAAGCGG	0	0	0	0	0	FORWARD		1		Unknown	0	2063559803	BobWhite_c12814_493-0_T_F_2063559803	C	1	3/27/2012	InfiniumII	FALSE
BobWhite_c12832_302	GGCAGCAGGTAGAAACTTCATGCAAATTGGTGGTTTAATCTTGGCAAGAG[A/C]AAGTATTGAAGCAGGAAACGTCCATATGCCATCCCCACATATCAAAGCGG	0	0	0	0	0	FORWARD		1		Unknown	0	2063559805	BobWhite_c12832_302-0_T_F_2063559805	C	1	3/27/2012	InfiniumII	FALSE
BobWhite_c12846_196	AAAACAAGCTGCAAATAGTGTATAGAGACGAGAAGACGATCGAGTGAGCT[T/C]GGGGCAAATGTGTGTCAATATCTACATTGGTCGGTCGACCAGAGGATCCA	0	0	0	0	0	FORWARD		1		Unknown	0	2063559807	BobWhite_c12846_196-0_B_F_2063559807	C	1	3/27/2012	InfiniumII	FALSE
BobWhite_c12846_389	CAAACTGGAGTGAAAACGAAAACTAGGTGGGAGAAACATTAGCATATGCA[T/C]GCAAGTCCTTCCATGGTAATGCCACGATGATGATGATCAGTAGACTTCGA	0	0	0	0	0	FORWARD		1		Unknown	0	2063559809	BobWhite_c12846_389-0_B_F_2063559809	C	1	3/27/2012	InfiniumII	FALSE
BobWhite_c12853_660	ATCAAGTGGAACTTCTCCAAGTTCTTGGTTGACAAGGAGGGTCACGTTGT[T/G]gaccgctatgccccgaccacttccccactaagcattgagaaggatatcaa	0	0	0	0	0	FORWARD		1		Unknown	0	2063559811	BobWhite_c12853_660-0_B_F_2063559811	C	1	3/27/2012	InfiniumII	FALSE
BobWhite_c12860_202	GCATTTGAACCATGGGTGTACTCTTCCTCGTATCTAATTGAACCATTTGC[A/G]CCACCAGTTCTTGTGTTCACATCATACGTGCCAGCATCGTGCCATGCGAG	0	0	0	0	0	FORWARD		1		Unknown	0	2063559812	BobWhite_c12860_202-0_T_F_2063559812	C	1	3/27/2012	InfiniumII	FALSE
BobWhite_c12861_652	AATTATATTCTTCCGAGTTCATCTCTAATGGGCGCCACAATTCTGGCTCT[A/G]TTATTTGATTCCCACAATCATCATGGTCTGGGAGAATTCTGCAGCTAGGT	0	0	0	0	0	FORWARD		1		Unknown	0	2063559814	BobWhite_c12861_652-0_T_F_2063559814	C	1	3/27/2012	InfiniumII	FALSE
BobWhite_c12889_390	CTTTATTCTCCTGTAACCAGGCTGAAATCTCCGAGGAAAAGGCATTGCAG[T/C]GTGCATTGTCTGTTGGTTTGAAAGATTATGACCATTTACAGCCTTATATG	0	0	0	0	0	FORWARD		1		Unknown	0	2063559816	BobWhite_c12889_390-0_B_F_2063559816	C	1	3/27/2012	InfiniumII	FALSE
BobWhite_c12890_758	GTCTACCAGAAATTCCGCATGTCTCGTATTGTGTTCCGCACCTTGGCAAA[T/C]AAGGGTGAACTGATGGGTGTTAAGAAAGCGTCTTGGTAGATGTTACCAGA	0	0	0	0	0	FORWARD		1		Unknown	0	2063559819	BobWhite_c12890_758-0_T_R_2063559819	C	1	3/27/2012	InfiniumII	FALSE
BobWhite_c12933_1043	GAATTTATGCCTAAATTTGCATCGTTCATAAGAGATGAAGACGGGTTAGG[A/C]TGGACAACACTAGTGCCTTGATTATACAGATGAGATGCAGGAGAGCCAGA	0	0	0	0	0	FORWARD		1		Unknown	0	2063559821	BobWhite_c12933_1043-0_B_R_2063559821	C	1	3/27/2012	InfiniumII	FALSE
BobWhite_c12963_193	AAGGGTTGTGGGGATGTAGCTCAGCAAATGCCTAATCTGGTGGTTGAAGT[A/G]ATGAAGGAAAATGAAGGGGAAATGGATACCGTTGATAAGCTGTACCTGTA	0	0	0	0	0	FORWARD		1		Unknown	0	2063559823	BobWhite_c12963_193-0_B_R_2063559823	C	1	3/27/2012	InfiniumII	FALSE
BobWhite_c12967_378	ACCGTTTCTGGTGGCGCAACGCCTTCAGTGCCTTATATTCAATTGGCATG[T/C]AGCATAGTATTCTTTCTTGGAGCTGCATCCTCGCAATTCTTAGGCTCGTC	0	0	0	0	0	FORWARD		1		Unknown	0	2063559825	BobWhite_c12967_378-0_T_R_2063559825	C	1	3/27/2012	InfiniumII	FALSE
BobWhite_c12980_151	CACCTGTTTTCTGCACGGTGCTCTCTATGTTCACATGAGGAGAGGAGAAG[A/G]ACAATCCCTTCTCCGGCTCTCCATACCAATAAATATAGTCAGATACTGCT	0	0	0	0	0	FORWARD		1		Unknown	0	2063559827	BobWhite_c12980_151-0_B_R_2063559827	C	1	3/27/2012	InfiniumII	FALSE
BobWhite_c12988_415	AGTACAGATGATAAAACTGGTGTAGAAGTTAAGGACAAGGGTTCTGATGG[T/C]ATGTCACAAGATGAGGATGGTGGGACAGGTGACAATGATTCATCAGGCAA	0	0	0	0	0	FORWARD		1		Unknown	0	2063559828	BobWhite_c12988_415-0_B_F_2063559828	C	1	3/27/2012	InfiniumII	FALSE
BobWhite_c13063_111	GAGTATCTGCGGACAAACTATCTGACAGTCAAGAGTGATGTGTTCTCTTA[T/C]GGCATCTTGCTCCTGGAAATCCTATCAGGTCGTCGTCCTATTGAGGTGAA	0	0	0	0	0	FORWARD		1		Unknown	0	2063559830	BobWhite_c13063_111-0_B_F_2063559830	C	1	3/27/2012	InfiniumII	FALSE
BobWhite_c13063_381	CCACATATGAAAGAGGTTGTGGAGAAGCTCTGGAAGATACGGAGGGACTA[T/C]GCTAAAACCCAAAACAGAGCAGAAGGATCTCTTTAAACCATCTTGCACTG	0	0	0	0	0	FORWARD		1		Unknown	0	2063559833	BobWhite_c13063_381-0_T_R_2063559833	C	1	3/27/2012	InfiniumII	FALSE
BobWhite_c13098_526	GGGACTTCCTTTTCTATGACCAAAAGAGGACGTTACACGGCCCAGCACCA[T/C]GGAAGAACAAACAAAAGAATGGACAGCGAAAGGAAAAGCCTCCCATCTTA	0	0	0	0	0	FORWARD		1		Unknown	0	2063559835	BobWhite_c13098_526-0_T_R_2063559835	C	1	3/27/2012	InfiniumII	FALSE
BobWhite_c13102_139	TTCATAGCCTCTATATTCTCTGGATGTGCTTAAGCCCTGGCATAAGCGCC[T/C]ACGCAATCTGGAACATATATAAAGCGGGGGGAAACAACTTGGGTGCTGTT	0	0	0	0	0	FORWARD		1		Unknown	0	2063559837	BobWhite_c13102_139-0_T_R_2063559837	C	1	3/27/2012	InfiniumII	FALSE
BobWhite_c13103_388	TCCTTGTGGTCCAAAACCCCAAATCCAGCTGCGCAGGTCGCTCGCTCAAG[T/C]GCTACATCATATTTTGGGCTTTGGATGAAATTGTGTGCCTAGAAGCTCTC	0	0	0	0	0	FORWARD		1		Unknown	0	2063559839	BobWhite_c13103_388-0_T_R_2063559839	C	1	3/27/2012	InfiniumII	FALSE
BobWhite_c13147_152	TGCTTGTGTGAAATATCTGATAATTTGCTTGACGATGAGCCTACTGATGA[T/G]ATCCTGATAAACCATGTGGGGGACTATAATGAGTTTGTGTTCTTGGAGAT	0	0	0	0	0	FORWARD		1		Unknown	0	2063559841	BobWhite_c13147_152-0_T_R_2063559841	C	1	3/27/2012	InfiniumII	FALSE
BobWhite_c1318_691	GGAGAAGCCTGTTCAAGGATGGACCTAACTGCCATACATCAGATTCTAGT[T/C]tcgatgcattacagagatgatgaagggagtaatgagttatcgttccaaga	0	0	0	0	0	FORWARD		1		Unknown	0	2063559842	BobWhite_c1318_691-0_B_F_2063559842	C	1	3/27/2012	InfiniumII	FALSE
BobWhite_c13202_312	gacgcccgcaagcgtgtcgtcgaaggccaaataaaggatgctgttcttgg[T/C]GGAGTTGCGCTTGAGGATGAGCAGAGGGAGAAATTCAATCAAATCCAACA	0	0	0	0	0	FORWARD		1		Unknown	0	2063559843	BobWhite_c13202_312-0_T_R_2063559843	C	1	3/27/2012	InfiniumII	FALSE
BobWhite_c13269_917	ATAAATTGGATATGAGTCCTTCCCCTGTGATGTGTTTTCATTGAACGGCC[A/G]TGGGTATCTGCACTTGCATCTGTTTTCTTGCATGCAAACATTCTTCGGGT	0	0	0	0	0	FORWARD		1		Unknown	0	2063559844	BobWhite_c13269_917-0_T_F_2063559844	C	1	3/27/2012	InfiniumII	FALSE
BobWhite_c13295_407	CTTGTACCCTGGTCAACCACGGATATATTTTCTTAAGATAAACGTCATGG[T/C]GGTATTACTTCGTGCTACACGTGTGACAGTTATCATTTGAAAAATGAAAA	0	0	0	0	0	FORWARD		1		Unknown	0	2063559846	BobWhite_c13295_407-0_B_F_2063559846	C	1	3/27/2012	InfiniumII	FALSE
BobWhite_c133_1077	GTACTTGACACCCATCTCGTAACAGTAGATAAGACTTGCCATTAGAGCAG[A/C]GAAGCCCACGCTGTGACCGGTGCCTTCCTTGATACTTCTGGACTTGGCGT	0	0	0	0	0	FORWARD		1		Unknown	0	2063559848	BobWhite_c133_1077-0_T_F_2063559848	C	1	3/27/2012	InfiniumII	FALSE
BobWhite_c13322_215	CAGCATAGCTTATGCCTGATTGGTCTGAGGTGTTCTTCTAAAAGAATCGG[A/G]TATACAGGTCGATCACCGAGGCGACAGGTTTTACCTCATCGACTCAGCTG	0	0	0	0	0	FORWARD		1		Unknown	0	2063559850	BobWhite_c13322_215-0_T_F_2063559850	C	1	3/27/2012	InfiniumII	FALSE
BobWhite_c13358_203	CCGGCTACGGCGAACGAGACCCTGACACGAACCAAGGAAGTCACATCACA[A/G]CTAGTGAATCTGGTGAACCAGGTGCTCTCCAATGTGTCAAACCGAAACTT	0	0	0	0	0	FORWARD		1		Unknown	0	2063559853	BobWhite_c13358_203-0_B_R_2063559853	C	1	3/27/2012	InfiniumII	FALSE
BobWhite_c13368_386	AGTGCACGAATGAGAAAATGGGCCAGCACAAAATGAAAGCTACTCGACAG[T/C]ATTGTTGTCAACTTTCAGCTCCCTTTGACACAGGGGAAACGAGCTCAGTG	0	0	0	0	0	FORWARD		1		Unknown	0	2063559854	BobWhite_c13368_386-0_B_F_2063559854	C	1	3/27/2012	InfiniumII	FALSE
BobWhite_c1337_294	AAGGATGTCGAAGTTCGCCCACTTGTGGAATATGACTCAAATTCTTTGGA[T/C]GGAATCCTTCCTGAAATTCCTATGTGGGTCAAGAATCCCGACTATGATAG	0	0	0	0	0	FORWARD		1		Unknown	0	2063559856	BobWhite_c1337_294-0_B_F_2063559856	C	1	3/27/2012	InfiniumII	FALSE
BobWhite_c13378_662	TAATGAAATGGACACCATGGATACTTGCGGCTTTCCTTTGTTCAGCCATG[A/G]CTTGCAAAATGATCCTAGCAGCGCTGATGGCAGCTTACAAACACTACTGA	0	0	0	0	0	FORWARD		1		Unknown	0	2063559859	BobWhite_c13378_662-0_B_R_2063559859	C	1	3/27/2012	InfiniumII	FALSE
BobWhite_c13381_101	AACCCAATAAACTGCCCTTGGGGTCAGAAAGCATTCTCAAACTATCTGGG[T/C]acaactaaatcagaatgggaggaatatgatgcaaccctgttggttaagaa	0	0	0	0	0	FORWARD		1		Unknown	0	2063559860	BobWhite_c13381_101-0_B_F_2063559860	C	1	3/27/2012	InfiniumII	FALSE
BobWhite_c13384_247	CACTGACCACCATTCTCACGTGCACAATATATTAATAGTCAATTGGTCAA[T/C]AGTATAGTCTATGTATGGGCTTCAACCTTCAGCCAATTAGAAGCTAGCAC	0	0	0	0	0	FORWARD		1		Unknown	0	2063559862	BobWhite_c13384_247-0_T_R_2063559862	C	1	3/27/2012	InfiniumII	FALSE
BobWhite_c13384_303	AGTCTATGTATGGGCTTCAACCTTCAGCCAATTAGAAGCTAGCACCTGTG[A/C]GAACAATGGAGAAGGGAATGGGCTGCCATACCAGCCAAGGGAGATGGATT	0	0	0	0	0	FORWARD		1		Unknown	0	2063559863	BobWhite_c13384_303-0_T_F_2063559863	C	1	3/27/2012	InfiniumII	FALSE
BobWhite_c13386_244	CCATCAACGATTTTTAGCTCACTGACATCATGCATGTGCTTTAAGACAAG[T/C]GTCTTCAGGTTGGGAAAGGAGTCTTTAGACAGAACCAAAGTTTTTGCACT	0	0	0	0	0	FORWARD		1		Unknown	0	2063559865	BobWhite_c13386_244-0_B_F_2063559865	C	1	3/27/2012	InfiniumII	FALSE
BobWhite_c1339_944	TTGAGGGTCTTCTGTATTAGCATCTTGAGGAAATTCATCACTTGCACCGC[A/G]tacatcagtgcagtcaaagggtctgccatctgggtcatatttggagcgaa	0	0	0	0	0	FORWARD		1		Unknown	0	2063559867	BobWhite_c1339_944-0_T_F_2063559867	C	1	3/27/2012	InfiniumII	FALSE
BobWhite_c13428_455	cgacccggataatatgtcatacgagcaactacaagcaattggtgaagaag[T/C]AGGAACTCAATCCAGAGGATTATCTGATGACCTGATAAGCTACCTGGAGC	0	0	0	0	0	FORWARD		1		Unknown	0	2063559868	BobWhite_c13428_455-0_T_R_2063559868	C	1	3/27/2012	InfiniumII	FALSE
BobWhite_c13431_1372	CTCATTGTTCCAGTAATTAGAAAATTTACTGGCAGAGCGAATGGCATTAC[A/G]TCACCACAGCGAATAGGGATTGGTTTATGTTTCTCGATGTTCTCAATGGT	0	0	0	0	0	FORWARD		1		Unknown	0	2063559870	BobWhite_c13431_1372-0_B_R_2063559870	C	1	3/27/2012	InfiniumII	FALSE
BobWhite_c13450_1872	ATCAATTTGGATCTCTGGTACTAAGGCAGCTTTCTCCAATGCTGTTTTTG[T/C]GTTTTCCTGTTCCCTTCTTAATATATCTTTTGTCTCCTTGGACTGGAATT	0	0	0	0	0	FORWARD		1		Unknown	0	2063559871	BobWhite_c13450_1872-0_B_F_2063559871	C	1	3/27/2012	InfiniumII	FALSE
BobWhite_c13455_112	TCATGTCGAGCTTCAAGAAGTTCAACGACTCATTCATGGAGCAATACCAG[A/G]ACCACTCGAGGCTGTGAAGAGAGAAGAAAACAAAGCATCTACATATAATA	0	0	0	0	0	FORWARD		1		Unknown	0	2063559873	BobWhite_c13455_112-0_T_F_2063559873	C	1	3/27/2012	InfiniumII	FALSE
BobWhite_c13504_378	ACTCCAAACAATAGTCGATGTTAAGGGGATGATACAGATCTACTCCCTCC[A/G]TCCCATAATACAAGAGCGTTTTGACACTACATTAGTGTAAAAACGCTCTT	0	0	0	0	0	FORWARD		1		Unknown	0	2063559875	BobWhite_c13504_378-0_T_F_2063559875	C	1	3/27/2012	InfiniumII	FALSE
BobWhite_c13511_2084	ATAGTTATAGTCCACAAGCACCTTACCCTCTTTGTTCTGCATGTATTCGA[T/C]GGCCTTCTCGGCTGCATGATTCATTGATGCTACCCCATTGCGACATATAC	0	0	0	0	0	FORWARD		1		Unknown	0	2063559877	BobWhite_c13511_2084-0_B_F_2063559877	C	1	3/27/2012	InfiniumII	FALSE
BobWhite_c13543_142	TACAATACTTTACAAGCTTTACAAGCAATCACAAACTGGCACCTGCTCCC[A/G]TCATGAACATGCCAAACTCACAACATGCCAAACTCGTTGGACTACCATAG	0	0	0	0	0	FORWARD		1		Unknown	0	2063559879	BobWhite_c13543_142-0_T_F_2063559879	C	1	3/27/2012	InfiniumII	FALSE
BobWhite_c1354_386	TCTGTTGCAGCCCTTGTGACTGTTATGATCAAGTATTCCCAAAGGTCTCG[T/C]AAGGTCAAGGTGCCCGTGTCACAACGTATGCCTTCAGTTCCACCCAGGCG	0	0	0	0	0	FORWARD		1		Unknown	0	2063559881	BobWhite_c1354_386-0_B_F_2063559881	C	1	3/27/2012	InfiniumII	FALSE
BobWhite_c13582_194	CGGAAGTCAAATGCGAAATACTCATACATGTTTGCACGGAAATTTGCCCC[A/G]GAGTGCCTCGAGCCGCTGATGGAGATTGCGGACTCAGTCATCCTACGTGA	0	0	0	0	0	FORWARD		1		Unknown	0	2063559883	BobWhite_c13582_194-0_T_F_2063559883	C	1	3/27/2012	InfiniumII	FALSE
BobWhite_c13600_52	atggggaaatttatattcaccaagtagctgtcacatttgaagaggcaacc[A/G]ACTACTGTAAATCTGAAGTGGCGTGTACAAGCAACGGAGAAGTTTTCCTC	0	0	0	0	0	FORWARD		1		Unknown	0	2063559885	BobWhite_c13600_52-0_B_R_2063559885	C	1	3/27/2012	InfiniumII	FALSE
BobWhite_c1361_1187	CTTTCTGTAGATCTCTGGGCACTTTCGTCACCTTCATCATCCGCATCAGC[A/G]TCATTCTCTCCAGCAAACTCAGCTGCTCTAGTTCTACCAGCAGAAACTTC	0	0	0	0	0	FORWARD		1		Unknown	0	2063559887	BobWhite_c1361_1187-0_B_R_2063559887	C	1	3/27/2012	InfiniumII	FALSE
BobWhite_c13654_447	acaaagatcttacttgcaatggcaatcatggcatgtatagcaacgatggg[A/G]ATTCTCTACTACCGGTTGTCACAGCGCAGTCTTTCTGAAAACTTTGCCGA	0	0	0	0	0	FORWARD		1		Unknown	0	2063559888	BobWhite_c13654_447-0_B_R_2063559888	C	1	3/27/2012	InfiniumII	FALSE
BobWhite_c13661_275	TGCGCCATTTTGCAACCACAACAAACCTGGGAAAACAAAGAGAAATCAGC[A/G]CAGGAGCCAAGCGAATCGAGCAGGAAGTGGCGGGATCAGAGACTTAGCGA	0	0	0	0	0	FORWARD		1		Unknown	0	2063559889	BobWhite_c13661_275-0_T_F_2063559889	C	1	3/27/2012	InfiniumII	FALSE
BobWhite_c13704_244	AGTTAAGCACTGATACTACATGGCACACACAAGAAACCAAATTTGGACCA[T/G]CCTTTGTACCCTCGTTTGACTAAATATTACCAGCAGATTTACCAACTGAC	0	0	0	0	0	FORWARD		1		Unknown	0	2063559891	BobWhite_c13704_244-0_B_F_2063559891	C	1	3/27/2012	InfiniumII	FALSE
BobWhite_c13719_460	CTGGCTCCAACAATGTCATCTCCAGATCTGCAGCATATCAGCAGAAGCAT[A/C]TTTTGTTGTCCCTGTCAAGCCCAAGTTCATCTCCCATGGACCAAATCCTT	0	0	0	0	0	FORWARD		1		Unknown	0	2063559894	BobWhite_c13719_460-0_B_R_2063559894	C	1	3/27/2012	InfiniumII	FALSE
BobWhite_c13761_242	ACTTTCTAATCCCCTCTCAGATTTGTCGTGCAGGTTATGTTCTTGTTGGG[A/G]CTGCTCTTCCTCTGCTGCTCCAGATTGAACTCGCCGGCGCTGATGACCAC	0	0	0	0	0	FORWARD		1		Unknown	0	2063559895	BobWhite_c13761_242-0_T_F_2063559895	C	1	3/27/2012	InfiniumII	FALSE
BobWhite_c13818_362	GTTAAGTGTTTTGCCTGCTTGTGCACAGTTGCGCCATTGGTTTCTAGGGA[T/G]AGTAGTTCATGGGTATTCTGTGAAAACTGGATTGATCGGCGAGACATCTC	0	0	0	0	0	FORWARD		1		Unknown	0	2063559898	BobWhite_c13818_362-0_T_R_2063559898	C	1	3/27/2012	InfiniumII	FALSE
BobWhite_c1382_325	gaaatggaagagaaagcaaagagagagatcaagatattgaggttgttcat[T/C]CACCCTCATATCATCCGGCTTTATGAGGTCATTTACACACCTACAGATAT	0	0	0	0	0	FORWARD		1		Unknown	0	2063559899	BobWhite_c1382_325-0_T_R_2063559899	C	1	3/27/2012	InfiniumII	FALSE
BobWhite_c13845_195	CATACCGAACATCAAGCCGAGAACTATGGGCTGCAAAGCACTGTGAGATA[A/C]ACTATCTCTGAAGTCCTAACACGCCAGAAATAAAGCCAAGGATGAGTTGC	0	0	0	0	0	FORWARD		1		Unknown	0	2063559901	BobWhite_c13845_195-0_B_R_2063559901	C	1	3/27/2012	InfiniumII	FALSE
BobWhite_c13845_714	TTATTCTGGGCCTCTAACTTAGCGCGCAGCTGCCTTCGCCGGAGAATCCC[A/G]TTATATTGTTTGGGATTGACAAATATGGGCTCATCCGCTGCTAGTTCGAC	0	0	0	0	0	FORWARD		1		Unknown	0	2063559903	BobWhite_c13845_714-0_B_R_2063559903	C	1	3/27/2012	InfiniumII	FALSE
BobWhite_c13867_217	CTGGGTGTGTCTTTATTTGTGTTCATATTACTTGTAACTAAAGCATTCGA[T/C]GGTCCATATGCAGGAAGGCTTTTAGGTGAGGTCAATTATATACTGAAGAG	0	0	0	0	0	FORWARD		1		Unknown	0	2063559905	BobWhite_c13867_217-0_T_R_2063559905	C	1	3/27/2012	InfiniumII	FALSE
BobWhite_c1387_798	CCAGGCTAAATGTATCGTTGCAGGGACCTTAGAATGTGTGTTGTTTTTTA[A/C]TAGAGACGAAGCTAACGACTGTATCTGGATTAAGCATGGCATGCACTAGA	0	0	0	0	0	FORWARD		1		Unknown	0	2063559907	BobWhite_c1387_798-0_B_R_2063559907	C	1	3/27/2012	InfiniumII	FALSE
BobWhite_c13927_419	GTACTCTATCGATCCATGGAGTGGAACATCTTCAAGCACACCTAGCATCA[A/G]ctggctttgcgatagtactgctactagacggtatgtgtgcctcgctgcyt	0	0	0	0	0	FORWARD		1		Unknown	0	2063559908	BobWhite_c13927_419-0_T_F_2063559908	C	1	3/27/2012	InfiniumII	FALSE
BobWhite_c13947_173	GATGGCATATTTGAGGCTGTCTTGCTTGGTCACATAGATTTCTCATCTGA[T/C]CCCTGGCCTTCAATATCTAATGGTGCAAAAGATTTGGTGAAGAAGATGTT	0	0	0	0	0	FORWARD		1		Unknown	0	2063559909	BobWhite_c13947_173-0_B_F_2063559909	C	1	3/27/2012	InfiniumII	FALSE
BobWhite_c13949_98	TCTGCATCATTGTAAATCAGCTTCAGTGCCTGGACTACTTCACCCATGAA[T/C]GGCCTCTGTGACGGATCGCTGTGAACGCACACCGAAGCGATGGACGCCAC	0	0	0	0	0	FORWARD		1		Unknown	0	2063559911	BobWhite_c13949_98-0_B_F_2063559911	C	1	3/27/2012	InfiniumII	FALSE
BobWhite_c13975_80	ACTGAGGCTGCTCTCCAATGCATTCGTGAGAAGATGGATATTATTGATCT[T/C]GAGGACGAGACAATAGATGCTGAGATACTCAACTCTATGGCTGTGACAAA	0	0	0	0	0	FORWARD		1		Unknown	0	2063559913	BobWhite_c13975_80-0_B_F_2063559913	C	1	3/27/2012	InfiniumII	FALSE
BobWhite_c13977_91	TGACTAATCCACAAGACAAGGGAAAGGGTGAATTCCAGAAGTATCATGCA[A/G]ctgccatagatgtgcctggtccagaggtgacacgcttagctgctatggct	0	0	0	0	0	FORWARD		1		Unknown	0	2063559915	BobWhite_c13977_91-0_T_F_2063559915	C	1	3/27/2012	InfiniumII	FALSE
BobWhite_c14032_277	ACACCTCCAAACTGAAACACCTCTCAATCCTAAGCATCCGGTTTACCGTC[A/G]TCACCTGCTCGTTCAGTTTGTTGCTAAATTCGGTATAACTAGACTACGAC	0	0	0	0	0	FORWARD		1		Unknown	0	2063559917	BobWhite_c14032_277-0_B_R_2063559917	C	1	3/27/2012	InfiniumII	FALSE
BobWhite_c14032_397	TGAGTTCCTGGCAAGGATTCATTTCTTTGTTTCGAGCTGCTTCGCAGATG[T/C]ACAGACTGCTCCAGCTTTCAGACGGTCCGTGAGGGCCACCTGTTATGAAC	0	0	0	0	0	FORWARD		1		Unknown	0	2063559918	BobWhite_c14032_397-0_B_F_2063559918	C	1	3/27/2012	InfiniumII	FALSE
BobWhite_c14076_98	CTCTCGTTAAATGCAGAAGGCGGCATTCCTGGTGCTAAGACTGGGCCAGG[A/C]GATTTTAGATTAGACGTTGATTGGATCAAGGCGATGAGGGCACTGTGATT	0	0	0	0	0	FORWARD		1		Unknown	0	2063559921	BobWhite_c14076_98-0_B_R_2063559921	C	1	3/27/2012	InfiniumII	FALSE
BobWhite_c14092_485	GGAAGAAGACCTTTGGTCAAATTTGGCTTGTTGTGGGCAGCTGTACTCAA[T/C]gccaggacggctgcacgtctcacatgcctgtcactatctttaattagcat	0	0	0	0	0	FORWARD		1		Unknown	0	2063559922	BobWhite_c14092_485-0_B_F_2063559922	C	1	3/27/2012	InfiniumII	FALSE
BobWhite_c14113_153	TTGGGGCGCAAGCATAGGCAACACAGGACTGATGACGGGGTGGGGCGCGC[A/G]GTGAACTGGTTTTCTAAAAAGATTGGAAGATCCGGCCAAAGAAGGTGATA	0	0	0	0	0	FORWARD		1		Unknown	0	2063559924	BobWhite_c14113_153-0_B_R_2063559924	C	1	3/27/2012	InfiniumII	FALSE
BobWhite_c1412_76	TGGGTTTCTACCTTGCTGCCAGATAACCACAAATGGAACAGATAATTATG[A/G]AAGACCTAACATGAGAGATCGCCGGATGGGAGTAGAATGATCTCCATACT	0	0	0	0	0	FORWARD		1		Unknown	0	2063559925	BobWhite_c1412_76-0_T_F_2063559925	C	1	3/27/2012	InfiniumII	FALSE
BobWhite_c14138_623	ATGTAGTGAGGTTAGCTTGTCTTTTATGAGCTCCCTGACCTCCCCCTGGC[T/C]GAGACTTTCCTTTTTCCCACCAAGTTGGATAGCCATGCAGCTCAAAGCAT	0	0	0	0	0	FORWARD		1		Unknown	0	2063559928	BobWhite_c14138_623-0_T_R_2063559928	C	1	3/27/2012	InfiniumII	FALSE
BobWhite_c14141_197	tgaaatctctcaaacactgatccctggagtgaagaataattggggaactg[A/G]AGAGTTGATGCTTGATCTGAGGCGTGGAATGACTCCAAAATATTATTGTC	0	0	0	0	0	FORWARD		1		Unknown	0	2063559929	BobWhite_c14141_197-0_B_R_2063559929	C	1	3/27/2012	InfiniumII	FALSE
BobWhite_c14156_669	TGGTTCAACCCTCACAACACGCATTTCGTGTTTTCTCAGAGGCACAACAA[T/C]GAAGAAGTGCCAGTTAGCCCAAGTAATAATTCTGTAGACTATAGTGTTAC	0	0	0	0	0	FORWARD		1		Unknown	0	2063559930	BobWhite_c14156_669-0_B_F_2063559930	C	1	3/27/2012	InfiniumII	FALSE
BobWhite_c14159_528	agagttctgctgcgcatccgccttgcattttacatagttgtagtcagggt[A/G]CGTCTTCTTTAGCAGCTCCAGCAAAGCCTTTGTGCTAATGTAATTTGGTG	0	0	0	0	0	FORWARD		1		Unknown	0	2063559932	BobWhite_c14159_528-0_B_R_2063559932	C	1	3/27/2012	InfiniumII	FALSE
BobWhite_c14161_457	CTTATTGTCAGCCATGGGGATCCATTGCAGATCTTTCAAGCAGTACTCAG[T/C]GGAGCCAAGGAAAACCCATCTTTTCTCGATGAGGTAGCTGGCCTGAAAAA	0	0	0	0	0	FORWARD		1		Unknown	0	2063559933	BobWhite_c14161_457-0_B_F_2063559933	C	1	3/27/2012	InfiniumII	FALSE
BobWhite_c14176_156	CAAAAAAAGCTTTAATGGGATTGACCAGCTTGATGGAAGTGATGAGGAAG[T/C]ACATTCAAGTCCATCAGATGGTCAAAATCAGTATATGGATGGACAAGTGG	0	0	0	0	0	FORWARD		1		Unknown	0	2063559935	BobWhite_c14176_156-0_B_F_2063559935	C	1	3/27/2012	InfiniumII	FALSE
BobWhite_c14176_916	GCAAAGGGTTAGAGAGGAGTTGGCAGCAAAGAAGTTCAAAGGATCTTCGG[T/C]GGTTGGTAGGGCCAATGGAGAATTAGAAAAGGGAGACGATAGAGAAGATT	0	0	0	0	0	FORWARD		1		Unknown	0	2063559938	BobWhite_c14176_916-0_T_R_2063559938	C	1	3/27/2012	InfiniumII	FALSE
BobWhite_c14199_340	CCACGCGTCGCTCGTGCTGGACCATCAGTTGGTATTGTCATTTCCTTTTA[T/C]GAGGTCGTCAAGTATGCTCTTCACCAAAGGAACATGTCATGACCAGGATT	0	0	0	0	0	FORWARD		1		Unknown	0	2063559940	BobWhite_c14199_340-0_T_R_2063559940	C	1	3/27/2012	InfiniumII	FALSE
BobWhite_c14209_361	TCCAAAATCGACATGACAACAACTATCCTGGGATTCAAGCTCTCAATGCC[T/C]ATCATGATTTCCCCCACTGCCATGCAGAAGATGGCTCACCCAGATGGAGA	0	0	0	0	0	FORWARD		1		Unknown	0	2063559941	BobWhite_c14209_361-0_B_F_2063559941	C	1	3/27/2012	InfiniumII	FALSE
BobWhite_c14222_571	AGGCTTCCTGTTCTCYGTATAAGCTACTGAACCAGCATCTAGATGCAGCC[A/G]TATGCAAATCCGTGGTGATGGAAATATGTACTTGTGTACTTTCCTGAACC	0	0	0	0	0	FORWARD		1		Unknown	0	2063559943	BobWhite_c14222_571-0_B_R_2063559943	C	1	3/27/2012	InfiniumII	FALSE
BobWhite_c14222_605	GCATCTAGATGCAGCCATATGCAAATCCGTGGTGATGGAAATATGTACTT[A/G]TGTACTTTCCTGAACCGTGCATGAATGTAATGAATGAAATGTTTCTCTAT	0	0	0	0	0	FORWARD		1		Unknown	0	2063559944	BobWhite_c14222_605-0_T_F_2063559944	C	1	3/27/2012	InfiniumII	FALSE
BobWhite_c14223_602	AGTGTCTTCCCTACAAAGCCTTTAGGATTATTTGGAGCAAATGGTTCCTC[A/G]TCGGTTGGCTTTACAATTGCAACATGTTCACCCCAAATGTTATTGAAGTA	0	0	0	0	0	FORWARD		1		Unknown	0	2063559946	BobWhite_c14223_602-0_T_F_2063559946	C	1	3/27/2012	InfiniumII	FALSE
BobWhite_c14258_434	TCAAGCATTTCACCGGCATTTCTGCTGGAGCTGTCCATAGCAGACATACG[T/G]GCACCAAGCTCACTGCACGCATTCTCTAGAACAGCATTATACATAACACA	0	0	0	0	0	FORWARD		1		Unknown	0	2063559949	BobWhite_c14258_434-0_T_R_2063559949	C	1	3/27/2012	InfiniumII	FALSE
BobWhite_c14291_666	tgtgatccgcttggacttcctatgattgttgctgctggaagtttgtttgt[A/C]TGCAACATCCATGTAGTCCTTTGGAAGATCATGCTGTTTCTTGGAGTCTT	0	0	0	0	0	FORWARD		1		Unknown	0	2063559950	BobWhite_c14291_666-0_B_R_2063559950	C	1	3/27/2012	InfiniumII	FALSE
BobWhite_c14314_373	CCTATACAGGATGTAATACAGACTGATGCTGCTATCAACCCTGGTAACAG[T/C]GGAGGCCCACTTCTTGATAGTTCTGGAAACCTGATAGGTGTAAATACTGC	0	0	0	0	0	FORWARD		1		Unknown	0	2063559951	BobWhite_c14314_373-0_B_F_2063559951	C	1	3/27/2012	InfiniumII	FALSE
BobWhite_c14360_420	gctgcaataatagagaaagcgaatgccatacgccaggcggtgggaagtga[T/C]GACGAAGACGACGATAATTGGAGTGACACATAGAGAACCCATTATTTTGC	0	0	0	0	0	FORWARD		1		Unknown	0	2063559953	BobWhite_c14360_420-0_T_R_2063559953	C	1	3/27/2012	InfiniumII	FALSE
BobWhite_c14362_86	CAAGCTCTGGACAAACATCATTTTGCCAGTTTTAGAATAAATACACAACT[A/G]GCTGTCCTTACGATACTGCAAGTGGTCGTTTGTTTACCGGTAAAAAAATC	0	0	0	0	0	FORWARD		1		Unknown	0	2063559955	BobWhite_c14362_86-0_B_R_2063559955	C	1	3/27/2012	InfiniumII	FALSE
BobWhite_c14365_59	TGAACACTCTTCATCGCAAAAGCTTAGAGGAATGGTCGAAACACTTGCTT[T/G]CTCCCTCAAAAGGAAGTGGGGAATCCGATGTGAGTTCTGTGATTCTTTCG	0	0	0	0	0	FORWARD		1		Unknown	0	2063559956	BobWhite_c14365_59-0_B_F_2063559956	C	1	3/27/2012	InfiniumII	FALSE
BobWhite_c14367_167	GGTACAGCTGTTCACCAAAGGAGGCAGCTTTATGCAAGTCCACTATCAAA[A/G]TTACGAATGTTGATGATTTGTCGGATGGCAAAGCCTGAAGAGGTATTGAT	0	0	0	0	0	FORWARD		1		Unknown	0	2063559958	BobWhite_c14367_167-0_T_F_2063559958	C	1	3/27/2012	InfiniumII	FALSE
BobWhite_c14378_729	CCTTGGACTACATTCTCATGGCTGAGTTATGAGCTCTGTGGATCTGATGA[T/G]CAGGTCAGAAAGCTCGTGGAAAAGCTGCAGGCTCAGTCAAAACCGAGAGG	0	0	0	0	0	FORWARD		1		Unknown	0	2063559960	BobWhite_c14378_729-0_B_F_2063559960	C	1	3/27/2012	InfiniumII	FALSE
BobWhite_c14388_227	TAATTCATAACCACATCAACTCCTTGAATGTCAAGACCACGACTCGCCAC[A/G]TCGGTGCAGATAAGGATGTTGAAATCTTTTGCTTTGAACTTGTTTAAAGC	0	0	0	0	0	FORWARD		1		Unknown	0	2063559962	BobWhite_c14388_227-0_T_F_2063559962	C	1	3/27/2012	InfiniumII	FALSE
BobWhite_c1440_2259	aaaaggaaggaaaaaggaagaaaaattccaggacagttagtccacaatag[T/C]GATGTTGGGCAATGTCATAACGAAGTTGAGATTTCAGAGTCAGCGTGTCA	0	0	0	0	0	FORWARD		1		Unknown	0	2063559964	BobWhite_c1440_2259-0_T_R_2063559964	C	1	3/27/2012	InfiniumII	FALSE
BobWhite_c1441_1078	ATGGCGAATATTGAAGTTGTTGTGTTAGAGGTGCAGAGCAGCTTTGATCT[A/G]TGCTTGCGTTGTTTTATCGGTGATTATAACGAAGGAATTCGGCTGTTCAA	0	0	0	0	0	FORWARD		1		Unknown	0	2063559965	BobWhite_c1441_1078-0_T_F_2063559965	C	1	3/27/2012	InfiniumII	FALSE
BobWhite_c1441_1123	GATCTATGCTTGCGTTGTTTTATCGGTGATTATAACGAAGGAATTCGGCT[A/G]TTCAATGGTACAATTGGCGAGTCACGTCATTTAAAGAGGTCTGTGGTTGC	0	0	0	0	0	FORWARD		1		Unknown	0	2063559967	BobWhite_c1441_1123-0_T_F_2063559967	C	1	3/27/2012	InfiniumII	FALSE
BobWhite_c14421_78	TGGTGATAACATCTGGTGCGACGCCTGCAATGGAAATACTGAGCTTCTGT[A/C]TTGCTGATCCAGGAAATGCATTTCTTGTTCCGTCACCATACTACCCTGGA	0	0	0	0	0	FORWARD		1		Unknown	0	2063559970	BobWhite_c14421_78-0_B_R_2063559970	C	1	3/27/2012	InfiniumII	FALSE
BobWhite_c14461_80	TTTGATGCCCCTATTTCAGCAGCGTGAAGTGTAGTTAACTGCCCAGTTTT[T/G]GTTGCATTAACCATTCCATGGAAACAGCCTGATGGTCTTGTGATGAATGG	0	0	0	0	0	FORWARD		1		Unknown	0	2063559971	BobWhite_c14461_80-0_B_F_2063559971	C	1	3/27/2012	InfiniumII	FALSE
BobWhite_c14470_732	tgtcccctattatatggatccgtctctgggatcaattagaaggcgcacca[T/G]CTTGTATTTAAATGGCTTCCACCAGTTAGGAGCAATGGCAGTTTCACCAG	0	0	0	0	0	FORWARD		1		Unknown	0	2063559973	BobWhite_c14470_732-0_T_R_2063559973	C	1	3/27/2012	InfiniumII	FALSE
BobWhite_c14476_80	AATTTCCTTTCAGCGGTACATAAAGGATGGCTCCTGAATTAAGCACTACA[A/G]ATATATTTGATCTGTGCCAAAATCCTATCAAACTACCAACAAGTGTCGCT	0	0	0	0	0	FORWARD		1		Unknown	0	2063559974	BobWhite_c14476_80-0_T_F_2063559974	C	1	3/27/2012	InfiniumII	FALSE
BobWhite_c14494_304	AGGAATCACAAACAAACTTCAGTGTGCTGCCAGAGCAAGACCAGCATTGT[A/C]GTCCGTGAGCCTCTTGACATACTCTTGCCGCACCGGATGGTCCTCCTGAG	0	0	0	0	0	FORWARD		1		Unknown	0	2063559976	BobWhite_c14494_304-0_T_F_2063559976	C	1	3/27/2012	InfiniumII	FALSE
BobWhite_c14495_230	tttactccccaccagcaagctgctgctgctgctgctgctggaacaaatgg[T/C]ATGTAACTCATATATGATATATGGGTAGGATCAGGGGAACTGGAAGGAGC	0	0	0	0	0	FORWARD		1		Unknown	0	2063559978	BobWhite_c14495_230-0_T_R_2063559978	C	1	3/27/2012	InfiniumII	FALSE
BobWhite_c14507_276	TATGCCTCTGTGAGAGCAATTGAAACAAAATCTCAAGTAGATGATCAGCA[A/G]TGGCTTACTTACTGGGTGCTGTACTCGTTTATCACTTTGTTTGAGCTCAC	0	0	0	0	0	FORWARD		1		Unknown	0	2063559980	BobWhite_c14507_276-0_B_R_2063559980	C	1	3/27/2012	InfiniumII	FALSE
BobWhite_c14508_375	ATACCCAAGCAAGTTGTTAAGAAAATTCTGGCCATTGAAGGTGTGCAGAG[T/C]GAAGATGGCGCTCCGGTCTCCAGCAGCCAGTAGTGAGTCACCCTAGTTCC	0	0	0	0	0	FORWARD		1		Unknown	0	2063559981	BobWhite_c14508_375-0_B_F_2063559981	C	1	3/27/2012	InfiniumII	FALSE
BobWhite_c1452_859	TAAAGAACTGATAACCTCTTCTTTGCCAGCATCATCCGGTGCAACTGGAG[T/C]agccccaacaactccaattttcaggtcttcttcgacttggatgcgtaaaa	0	0	0	0	0	FORWARD		1		Unknown	0	2063559983	BobWhite_c1452_859-0_B_F_2063559983	C	1	3/27/2012	InfiniumII	FALSE
BobWhite_c14530_51	GATCATGAACCTTCTGTATCCCTCCATGTCTTCGAATTGCAAAAACTAAC[T/C]GACAGAAGTACCATTCTAGTAATAATAGTGAAACCTGAGCTCATACACCA	0	0	0	0	0	FORWARD		1		Unknown	0	2063559984	BobWhite_c14530_51-0_B_F_2063559984	C	1	3/27/2012	InfiniumII	FALSE
BobWhite_c14536_201	ACTGGTGTTCCGCCTTTCTGGAACTGGTTCAGTTGGTGCTACTATCCGTA[T/C]TTACATTGAGCAGTATGAGAAGGATTCTTCCAAAACCGGGAGGGCGTCAA	0	0	0	0	0	FORWARD		1		Unknown	0	2063559987	BobWhite_c14536_201-0_T_R_2063559987	C	1	3/27/2012	InfiniumII	FALSE
BobWhite_c1456_615	CATGTTAGTAATAAACATCCCACCAATTTGCACAGCTTGAAGAGGCATGT[T/C]ACATGTGCGTCCCCGTATTTCGACTAAAAAGATGGTATAAGCTGGTGCAA	0	0	0	0	0	FORWARD		1		Unknown	0	2063559988	BobWhite_c1456_615-0_B_F_2063559988	C	1	3/27/2012	InfiniumII	FALSE
BobWhite_c14619_562	TGAAGATCCAGACTCACGGTATGGATGTGCCGCTGGAAATCAGAGCTGAT[A/G]ATGTCAGGAGGGATGGTAGGATTTCCAAAACAGTCAGCAAGACACACAGA	0	0	0	0	0	FORWARD		1		Unknown	0	2063559991	BobWhite_c14619_562-0_B_R_2063559991	C	1	3/27/2012	InfiniumII	FALSE
BobWhite_c14640_462	ATGGGAGAAAGTGGTCATCCACCGTGACATCAAAGCAAGCAACGTACTCC[T/C]TGATAGTGAAATGAATGGGAGGCTAGGTGACTTTGGCCTTGCAAGACTTT	0	0	0	0	0	FORWARD		1		Unknown	0	2063559993	BobWhite_c14640_462-0_T_R_2063559993	C	1	3/27/2012	InfiniumII	FALSE
BobWhite_c14650_564	GAGGAGATGACAGCAAGGCAACAAATAGTCTACCAGGCAAAACAGATGGG[T/C]AGGAAAAGTATGAGCCATGCTAAGACCTTTGCAGTAATGGGCTTGATTTT	0	0	0	0	0	FORWARD		1		Unknown	0	2063559995	BobWhite_c14650_564-0_T_R_2063559995	C	1	3/27/2012	InfiniumII	FALSE
BobWhite_c1467_1916	TTCCCACCGTCTCAGAATGCAAGACCTCATCTATCTTGATTGCTGTTGAC[A/G]CATCTGTACTCTCCATTACATGCCGGATGGCTGCAATAGTTCTAAACATG	0	0	0	0	0	FORWARD		1		Unknown	0	2063559996	BobWhite_c1467_1916-0_T_F_2063559996	C	1	3/27/2012	InfiniumII	FALSE
BobWhite_c14672_935	GAACCTGTGCACGAGGAAGAACACATCTTCCATGTTCAAATGCATATTGT[A/G]CTCCTTGCACATCTTTTAATTGATTCGACCTGATGCTAAGTGTATGTTGG	0	0	0	0	0	FORWARD		1		Unknown	0	2063559998	BobWhite_c14672_935-0_T_F_2063559998	C	1	3/27/2012	InfiniumII	FALSE
BobWhite_c14689_203	CGCGACCTTTACTCAGAAGTATAACTAATTGAAGTCCTTGGCCATGAGCG[A/C]GATGACCTTCTTCACGGCGGGCCTATCGAACAGCTCCTCCAGCCACGCCC	0	0	0	0	0	FORWARD		1		Unknown	0	2063560000	BobWhite_c14689_203-0_T_F_2063560000	C	1	3/27/2012	InfiniumII	FALSE
BobWhite_c14705_487	CTACGCGCCCTCGGGCCCGAACAACCACCACAAGCCACCGGGTTGGAACT[A/G]AGCTAGCGCATCCCGGGTCACAACTTTCATAAAGTTATATCGGTGGTTTC	0	0	0	0	0	FORWARD		1		Unknown	0	2063560003	BobWhite_c14705_487-0_B_R_2063560003	C	1	3/27/2012	InfiniumII	FALSE
BobWhite_c14717_512	ATAGACCAGTCATAAACAGCAAGGTTCTGCTTTATCCGTTCTTCACTCAC[A/G]CTCTTTGGCAGTACACTGTGGCCCATCTGAATGTTCCAGCGCAACGCCAC	0	0	0	0	0	FORWARD		1		Unknown	0	2063560004	BobWhite_c14717_512-0_T_F_2063560004	C	1	3/27/2012	InfiniumII	FALSE
BobWhite_c14717_800	ACAGCCGGAGGTATGCGAGCTACAGCAAGCAAGTCACCCAATTTCTTCGA[T/C]GCGAAGTTACTCACACCAATTGCACGAGCTTTGCCAGCATCATGTAACTT	0	0	0	0	0	FORWARD		1		Unknown	0	2063560007	BobWhite_c14717_800-0_T_R_2063560007	C	1	3/27/2012	InfiniumII	FALSE
BobWhite_c1472_528	AACTGACCCAAAACTGCAATTGTTGCTGTACTACTCCTGATTTTCTCTAT[T/C]CCCCTTGATATCATGCAGATATGGTTTGCTTCTACAACAACTATGGCTCC	0	0	0	0	0	FORWARD		1		Unknown	0	2063560009	BobWhite_c1472_528-0_T_R_2063560009	C	1	3/27/2012	InfiniumII	FALSE
BobWhite_c1472_59	CACAGGACGAACATAAGCTGGAATGATACCAAAATTGCTAGTACATGAGA[A/G]TGAGACAACCACTTAAAACATTTATACTGTATTGCTCGGCACAGCCGCCA	0	0	0	0	0	FORWARD		1		Unknown	0	2063560010	BobWhite_c1472_59-0_T_F_2063560010	C	1	3/27/2012	InfiniumII	FALSE
BobWhite_c14799_457	AATTGGTTTCGAGAGCATTCCGCCACTTTTTGGCGACTTTCACTTTCAAC[A/C]cgattcaccgcctacgtgccctttacgcccacgtcattccccatgtactc	0	0	0	0	0	FORWARD		1		Unknown	0	2063560012	BobWhite_c14799_457-0_T_F_2063560012	C	1	3/27/2012	InfiniumII	FALSE
BobWhite_c1488_1274	GACTGGGATGCTGAGAGTCATAGGGATGATGAAGATTATGCATCGGATCA[T/C]GGTGCTGATGACATTGAGGATAGCCTCAATAGCCCGCTTATTTCTCGTCA	0	0	0	0	0	FORWARD		1		Unknown	0	2063560015	BobWhite_c1488_1274-0_B_F_2063560015	C	1	3/27/2012	InfiniumII	FALSE
BobWhite_c14882_143	TGCGCTCTGTCGCTTGATCCCGTGCTTGAGAATGTTCTTCACTTCATTGC[A/G]CAGTTCCAAAAATCTGTACCTGATTTGGTTCCTAGAGCATTTCTTCAGAC	0	0	0	0	0	FORWARD		1		Unknown	0	2063560018	BobWhite_c14882_143-0_B_R_2063560018	C	1	3/27/2012	InfiniumII	FALSE
BobWhite_c1491_1075	GTCCCCGTGGAGTTTGAGATGTCTGACCTTGTATCAGAGAACAAGGAAAA[T/C]GAGAAGCCAGCTGAATCTGAAGAAGTCCCCGTGGAGTTTGAGATGTCTGC	0	0	0	0	0	FORWARD		1		Unknown	0	2063560019	BobWhite_c1491_1075-0_B_F_2063560019	C	1	3/27/2012	InfiniumII	FALSE
BobWhite_c149_3064	AGATGACTTAGATGCATTTGATGCGTACCCAACTACTGAAGCGGGTCCAA[T/C]agatgatgaatccgagtctgacggttgcggaaagggaaaaaaggggggaa	0	0	0	0	0	FORWARD		1		Unknown	0	2063560021	BobWhite_c149_3064-0_B_F_2063560021	C	1	3/27/2012	InfiniumII	FALSE
BobWhite_c14938_411	TTCGTTGCCCAAGGAAGACGAGGTGTTGCGGCTGATGGAGAAGGCGTAGA[T/C]GCGGCTTATGATTTCCAGTAGCTTCGAATTCTGCAAATTGTATTGTAAGC	0	0	0	0	0	FORWARD		1		Unknown	0	2063560023	BobWhite_c14938_411-0_T_R_2063560023	C	1	3/27/2012	InfiniumII	FALSE
BobWhite_c1494_101	ACCCAACTATGAGTATGCTCTGGCAAATTGGTGATGTTGTACGCCAAACG[T/C]AGGGAGGGGAATTAGGCCTTGGTCTTCTTGGGCACTGCCAAACGCTCCCT	0	0	0	0	0	FORWARD		1		Unknown	0	2063560026	BobWhite_c1494_101-0_B_F_2063560026	C	1	3/27/2012	InfiniumII	FALSE
BobWhite_c14950_299	gaaaatttctacctgatgaccgagtcaggtgaacagggacgcctacctgt[A/G]CTTCTACTGAAACTTAATGACACTGCTCCTGAAAGAAAGCCCGTTGTTGT	0	0	0	0	0	FORWARD		1		Unknown	0	2063560028	BobWhite_c14950_299-0_B_R_2063560028	C	1	3/27/2012	InfiniumII	FALSE
BobWhite_c14968_538	cgggtcgtcatatttggggacatggggaaggcagaggcagatggttccaa[T/C]GAGTACAATAACTTCCAGCCAGGCTCGCTAAACACTACTAACCAGATCAT	0	0	0	0	0	FORWARD		1		Unknown	0	2063560029	BobWhite_c14968_538-0_T_R_2063560029	C	1	3/27/2012	InfiniumII	FALSE
BobWhite_c14991_512	TACAAGAGCAACTGCAAAGCAATGCTGACTGCTGTTGATGGTTCTGTTCG[A/G]TTGCTGGTCGATCGGCCGTACAAAGCAGGAGAACCGATAATTGTTTGGTG	0	0	0	0	0	FORWARD		1		Unknown	0	2063560032	BobWhite_c14991_512-0_T_F_2063560032	C	1	3/27/2012	InfiniumII	FALSE
BobWhite_c1499_59	CTCTCCTAACTAATGACTGTTACAGGTGATGTATGAAGATGCAAGTCAAG[T/G]TGTGGCTGAAGCAATTGGTAGTATTCGAACTGTAGCATCTTTTGGTGCAG	0	0	0	0	0	FORWARD		1		Unknown	0	2063560034	BobWhite_c1499_59-0_B_F_2063560034	C	1	3/27/2012	InfiniumII	FALSE
BobWhite_c1500_73	GGGCATACTCTGYATCCTCAGAGCATGCTCCGTGAGTGGAAAACTTTGCC[A/G]ACCAACAAGAGCATGCCTGGAAAATTACATCCAACATAATCACCACGAAT	0	0	0	0	0	FORWARD		1		Unknown	0	2063560036	BobWhite_c1500_73-0_B_R_2063560036	C	1	3/27/2012	InfiniumII	FALSE
BobWhite_c15021_357	TTAAGTGGCCAGGATGTTGAGAGAGGTACATTCAGCCACCGCCATTCTGT[T/C]ATCCATGACCAAGAAACTGGAGAGCAGTACTGCCCACTTGATAATCTTGT	0	0	0	0	0	FORWARD		1		Unknown	0	2063560038	BobWhite_c15021_357-0_T_R_2063560038	C	1	3/27/2012	InfiniumII	FALSE
BobWhite_c15035_469	GTGTCGGTGTAACAATTGTTGTAGACTTTGCGGGAGGCAACATATTTCCC[T/C]gacatagtttttgttggatcaaccacctttttcgagcaagataacccttg	0	0	0	0	0	FORWARD		1		Unknown	0	2063560039	BobWhite_c15035_469-0_B_F_2063560039	C	1	3/27/2012	InfiniumII	FALSE
BobWhite_c15073_502	AGGATGGTTATCTCAGCTATGAATTCCTTCATCCCCTGCTTTGACTCTGG[T/C]GAAACCCGCTTGATGGCAACATCTTGCTTCGAGTTTTGTAGCAGCCCTTT	0	0	0	0	0	FORWARD		1		Unknown	0	2063560040	BobWhite_c15073_502-0_B_F_2063560040	C	1	3/27/2012	InfiniumII	FALSE
BobWhite_c15082_683	ATGCAAAGGAAGATGACAAAGCCAAGGCAGCAGAACACGATGATCACAGA[A/G]CAGGTGGTGTGGCAGCAGAACACAAGGATCACAGAACAGGTGGTGTGGAG	0	0	0	0	0	FORWARD		1		Unknown	0	2063560042	BobWhite_c15082_683-0_T_F_2063560042	C	1	3/27/2012	InfiniumII	FALSE
BobWhite_c15097_341	gcttagagactcacagtaacgaaagagagaacactaagtgagaagcgatt[A/G]TCAAGGACATGAGACCTGGGCATGTGGTTGAAATTGCAGAGAACAAGTGA	0	0	0	0	0	FORWARD		1		Unknown	0	2063560044	BobWhite_c15097_341-0_B_R_2063560044	C	1	3/27/2012	InfiniumII	FALSE
BobWhite_c15097_602	GGTTAGCACTCGGTCTGTTTCAGACTAATAGAATTAGATGTTAGCACGCT[A/G]TCTTAGTTTTGGTCACTGACCATTGCTTCGGTTAGCACTCAATCTGTTTC	0	0	0	0	0	FORWARD		1		Unknown	0	2063560045	BobWhite_c15097_602-0_T_F_2063560045	C	1	3/27/2012	InfiniumII	FALSE
BobWhite_c15098_161	GGTAGAAACTACTGCGGTTAAGAAATTACAACCTTCCAAATAGGAACTAG[T/C]CAATCCATGGGTATACCAAGAAGTTACAAAAGTTGTCCCTGTAAACCAAC	0	0	0	0	0	FORWARD		1		Unknown	0	2063560048	BobWhite_c15098_161-0_T_R_2063560048	C	1	3/27/2012	InfiniumII	FALSE
BobWhite_c1514_523	AAATACTTTGGATATGAGGGAGAGCGGGTCATCCACCCTGTCCAGACCTA[T/C]GCCATGTACTACTTCTGCTTCCACTACTTCAAGAGGATCATGGAGACCTT	0	0	0	0	0	FORWARD		1		Unknown	0	2063560050	BobWhite_c1514_523-0_T_R_2063560050	C	1	3/27/2012	InfiniumII	FALSE
BobWhite_c15146_985	ATTGATATCAGTATCGATAGATGATGCCAACTTCATAGCCTGGGAGGCAC[A/G]CTCAGCAGTAACAGCCGTTATCCTCCGAACACCTTTGGCGATACCCTCTT	0	0	0	0	0	FORWARD		1		Unknown	0	2063560051	BobWhite_c15146_985-0_T_F_2063560051	C	1	3/27/2012	InfiniumII	FALSE
BobWhite_c15186_96	gggatcccagattaaacacgcttaacagtgataaagcaggaactcttagc[A/C]CTGGCATCCAAGAAGATAATGGAATGTCTGTACTTCCAACACCCAATGAT	0	0	0	0	0	FORWARD		1		Unknown	0	2063560053	BobWhite_c15186_96-0_B_R_2063560053	C	1	3/27/2012	InfiniumII	FALSE
BobWhite_c15215_550	AGCTTAAGGAAATTGTGGCCAAGATTCTGCATATTGTTGCTACACAGCCC[A/G]ctgttcatctgcaagaagaggtgcaaaacttggtgaaggacaaccagatc	0	0	0	0	0	FORWARD		1		Unknown	0	2063560054	BobWhite_c15215_550-0_T_F_2063560054	C	1	3/27/2012	InfiniumII	FALSE
BobWhite_c15233_525	GCCAGTCAACTAACCACTCGGTAGCATCGAATGCTAGCGGGTTATGATGT[A/G]CTTTGTATTGATTCTGAAGAAATAAGGCCGCCCTGTCGATCGGATGAGTT	0	0	0	0	0	FORWARD		1		Unknown	0	2063560056	BobWhite_c15233_525-0_B_R_2063560056	C	1	3/27/2012	InfiniumII	FALSE
BobWhite_c15235_107	TATCTCAGAGAAGAATAGTGAAGATGAGATTCCAACTCCTGCACATACAA[T/C]TAAGCAAGTCGGAGACATTCCAAGGAGAGAGATACAAGAGGTTGAGTCAA	0	0	0	0	0	FORWARD		1		Unknown	0	2063560058	BobWhite_c15235_107-0_T_R_2063560058	C	1	3/27/2012	InfiniumII	FALSE
BobWhite_c1524_500	CGGTAAACTGTGCCAGTACCTACACGAAGAGAAATGGGAAGGAATGAATC[A/G]GCCGTGATGGTTTGAGAATCAATTTGGTGATGGCAAGCAGCGAGATCTTA	0	0	0	0	0	FORWARD		1		Unknown	0	2063560059	BobWhite_c1524_500-0_T_F_2063560059	C	1	3/27/2012	InfiniumII	FALSE
BobWhite_c15252_1167	CAGGTTAATGTTATCCGAAAGAAACTGGGAGAGGAGGATAGTTCATCGGG[T/C]AGAGAGGGCAAGTTAACTCGCCTCCGTTACATTGATCAGCAGTTAAGGCA	0	0	0	0	0	FORWARD		1		Unknown	0	2063560061	BobWhite_c15252_1167-0_B_F_2063560061	C	1	3/27/2012	InfiniumII	FALSE
BobWhite_c15258_769	TATACATCAATATCACCAGCTGAAGAAAATAAGATCTGTTCTGTGCTACC[A/G]TCAGGGAGTGTCCTTTCTAGGAGCACTAATTCCTCAGGTACAATTTCTTC	0	0	0	0	0	FORWARD		1		Unknown	0	2063560064	BobWhite_c15258_769-0_B_R_2063560064	C	1	3/27/2012	InfiniumII	FALSE
BobWhite_c15262_95	TAAAAGACCTTGCTATCTCAATGAGGCAGGCATTAACTGAAATGACTGAC[A/G]AGTATTATGTTGCAAATGCTATGGCGAAAATCCCTCAAGCACCGTCCTCA	0	0	0	0	0	FORWARD		1		Unknown	0	2063560065	BobWhite_c15262_95-0_T_F_2063560065	C	1	3/27/2012	InfiniumII	FALSE
BobWhite_c15271_52	ACCGTCTTTGGCGACCTTGAAGAGTGTATACGGTTTATTGCCAACTTCAA[A/G]TTCAAAGAAGAGGAAATCAATTTTCTGCGGACTGCACTGCCTACATGTGA	0	0	0	0	0	FORWARD		1		Unknown	0	2063560068	BobWhite_c15271_52-0_B_R_2063560068	C	1	3/27/2012	InfiniumII	FALSE
BobWhite_c1527_257	ACTTGTTCCATGCTATGATGATTGGTTACATGGTCGCTGCAAGGGATACA[A/G]TTGGAACTACCCTTACATGGTTCTTCTACAACCTCACCCAGAACCCTAAG	0	0	0	0	0	FORWARD		1		Unknown	0	2063560069	BobWhite_c1527_257-0_T_F_2063560069	C	1	3/27/2012	InfiniumII	FALSE
BobWhite_c153_1585	GATCATGTCCGAGCAATTTTAAATCTGAGCTACCATGACCTTTCAGACGA[T/G]CTCAGAAACTGCTTCTTGTACTGCAGTCTCTTCCCTGAAGACTACCCCAT	0	0	0	0	0	FORWARD		1		Unknown	0	2063560071	BobWhite_c153_1585-0_B_F_2063560071	C	1	3/27/2012	InfiniumII	FALSE
BobWhite_c1533_477	GGTATACTGATCTATATGGCATTAGTGGATCTCATTGCTGCTGATTTCCT[T/G]AGCCGGAGGATGAGCTGCAATCCGAGGCTGCAAGTGTGCTCATACGTTGC	0	0	0	0	0	FORWARD		1		Unknown	0	2063560073	BobWhite_c1533_477-0_B_F_2063560073	C	1	3/27/2012	InfiniumII	FALSE
BobWhite_c15406_457	AAGCTCTCAATAGTCTCCTTGAGGCTCGTCTCCAGGGGAATCAGCTCCAT[A/G]CCCAAACTTCTTATCTTGTCCTTCGATACCTGGTAGATAGGGACAAATGG	0	0	0	0	0	FORWARD		1		Unknown	0	2063560076	BobWhite_c15406_457-0_B_R_2063560076	C	1	3/27/2012	InfiniumII	FALSE
BobWhite_c15406_510	CAAACTTCTTATCTTGTCCTTCGATACCTGGTAGATAGGGACAAATGGTG[T/C]gtcatctgcacacttgtctggcactggaaadttggggtacatttcgtgta	0	0	0	0	0	FORWARD		1		Unknown	0	2063560077	BobWhite_c15406_510-0_B_F_2063560077	C	1	3/27/2012	InfiniumII	FALSE
BobWhite_c15453_1010	CAAGCTAAAACTAAAACTCCACGCAGCTATTGTAATGAAGCCATTACGTG[A/C]TGTGCTGCACGGTGGCGCTTATTATGTTCCGCGAGACTTGTACGAAAGCG	0	0	0	0	0	FORWARD		1		Unknown	0	2063560079	BobWhite_c15453_1010-0_T_F_2063560079	C	1	3/27/2012	InfiniumII	FALSE
BobWhite_c15454_63	TCTTCAAATTTGCACTTCATACATCTGTGCCACATCCATATCCTTCCATC[A/G]TGTTCACCTGGCAGCTTTTGGGATAAGAGACGCCTAACACTTATTGTTAG	0	0	0	0	0	FORWARD		1		Unknown	0	2063560081	BobWhite_c15454_63-0_T_F_2063560081	C	1	3/27/2012	InfiniumII	FALSE
BobWhite_c15455_389	TGAGCACAGAAAATCATCGGGACAGGATTATAAGAATGATCAAGAGCCTA[T/G]CCCCCAGGGTGGTGACTCTTGTTGAGCAGGAGTCGAATACAAACACAACT	0	0	0	0	0	FORWARD		1		Unknown	0	2063560083	BobWhite_c15455_389-0_B_F_2063560083	C	1	3/27/2012	InfiniumII	FALSE
BobWhite_c15476_88	AAGTCGGTTGCTCTGTTCTCGTTGTTGTGAACTTCGAGGAAGCTCTTTAC[T/G]AAGTTGTTATTGTCAGAATGTGTGGCCTTCTTCCTACTAATAAGTTCCAA	0	0	0	0	0	FORWARD		1		Unknown	0	2063560085	BobWhite_c15476_88-0_B_F_2063560085	C	1	3/27/2012	InfiniumII	FALSE
BobWhite_c1548_65	TTTGACGTACCAGTAGGTACCAGAGGAGATTGCTATGATCGTTACTGTAT[T/C]CGTATTGAAGAGATGCGACAAAGTGTTCGGATCATTGTGCAATGTCTTAA	0	0	0	0	0	FORWARD		1		Unknown	0	2063560087	BobWhite_c1548_65-0_B_F_2063560087	C	1	3/27/2012	InfiniumII	FALSE
BobWhite_c15529_288	ccagcagcacgcccctcggcagcgctctccacatcggcatacagccatac[A/G]CCACATGGGCACTACTCGACCTCAACCTATACCTAGACTCTATATACATA	0	0	0	0	0	FORWARD		1		Unknown	0	2063560089	BobWhite_c15529_288-0_B_R_2063560089	C	1	3/27/2012	InfiniumII	FALSE
BobWhite_c1557_734	TTCAGACTGGTGCTTTGCCTCTGTGCCCTCCACCGTTCTTCTCCTCCTGG[T/C]ACTTCTATGTAGACTTAAGTGGCAACAACCTAATGCAAAGCGGCAGGTGT	0	0	0	0	0	FORWARD		1		Unknown	0	2063560091	BobWhite_c1557_734-0_T_R_2063560091	C	1	3/27/2012	InfiniumII	FALSE
BobWhite_c15582_253	GCTTAAGTACTCTTAATTTCGGCTCATCTACAATAAGCTAGCTGCATGCG[T/C]ACGTTCGTGCTACCAGTCACGTGCTCTGTGGTGTAACTTGCGTGTGGTAC	0	0	0	0	0	FORWARD		1		Unknown	0	2063560092	BobWhite_c15582_253-0_B_F_2063560092	C	1	3/27/2012	InfiniumII	FALSE
BobWhite_c1562_246	AGCAGACGTACAGAACGTAGCTAAGAGACCGAACATAACTTGTTTGCAAG[T/C]actacattattatcttcatcacgggacataccaaaaacaagggcggtcat	0	0	0	0	0	FORWARD		1		Unknown	0	2063560094	BobWhite_c1562_246-0_B_F_2063560094	C	1	3/27/2012	InfiniumII	FALSE
BobWhite_c15647_550	GCAGGTGTAGATGATGGGTTGCGTTGTTTTGATAGTGCAAGCCGCAGAGC[A/C]GCTTGGAAGTTGTCTCTCTGGCCCTGAAATGCCTCAGTCAATACTGAATT	0	0	0	0	0	FORWARD		1		Unknown	0	2063560096	BobWhite_c15647_550-0_B_R_2063560096	C	1	3/27/2012	InfiniumII	FALSE
BobWhite_c15647_606	GAAGTTGTCTCTCTGGCCCTGAAATGCCTCAGTCAATACTGAATTCAAGG[T/G]GCACTGAGCAAGATAATGATCCTGACATTCACAGATAAAGCATTTAACTT	0	0	0	0	0	FORWARD		1		Unknown	0	2063560097	BobWhite_c15647_606-0_B_F_2063560097	C	1	3/27/2012	InfiniumII	FALSE
BobWhite_c15653_484	CAGCAACCATGATAAGGTTATTGTTTATGATGGGAAGGGGTTCTACAGCG[T/C]gcctcgtgtttggtggatgttcagaattcttggacatgataaagtttggg	0	0	0	0	0	FORWARD		1		Unknown	0	2063560099	BobWhite_c15653_484-0_B_F_2063560099	C	1	3/27/2012	InfiniumII	FALSE
BobWhite_c15758_79	GTAAATCTGTGAATGTCCTGGCTTCAGACTAGAAGATGCAATGCTATTGA[A/G]CAGAATATGCAATACACAGAACAGGGAATAAAGGTGCTACGTTTTAGCTC	0	0	0	0	0	FORWARD		1		Unknown	0	2063560100	BobWhite_c15758_79-0_T_F_2063560100	C	1	3/27/2012	InfiniumII	FALSE
BobWhite_c15763_205	GAAGATCTCCAACCTTTTGATGCAGAGGCATTTGTTGAAGCCATTTTCCC[A/G]TAAATTTGACCCTGTTACTAGTGTTTCTCATGTAACAAGATTTTGGCTAA	0	0	0	0	0	FORWARD		1		Unknown	0	2063560102	BobWhite_c15763_205-0_T_F_2063560102	C	1	3/27/2012	InfiniumII	FALSE
BobWhite_c1578_64	AAGCCAACTGTTGAGCATGATTTGCAAAAGCCAATTGTTGAGCGCAATTC[A/G]CAAAAGTCAAGTGCAGACGATGTGAAAAGATTGAAATCTATCATGAATTT	0	0	0	0	0	FORWARD		1		Unknown	0	2063560104	BobWhite_c1578_64-0_T_F_2063560104	C	1	3/27/2012	InfiniumII	FALSE
BobWhite_c15790_372	GATGACGATGCTGTTAGTATGAACAAATGGGTTGAAAATAACCAGGACTG[T/C]GTATTTTTCTATGAAGATTTTTCTGATAATGATACCTTTGTCTTGGGCAT	0	0	0	0	0	FORWARD		1		Unknown	0	2063560106	BobWhite_c15790_372-0_B_F_2063560106	C	1	3/27/2012	InfiniumII	FALSE
BobWhite_c15796_315	GCTGCTTGAAAACCAAGTTCAAATATGTGTGAGGGTAGTGCAGTTGGGCA[T/C]GTGATTCTATTGCACATGATGTAATCGGACCATTAGATCAGTTTTGAAAT	0	0	0	0	0	FORWARD		1		Unknown	0	2063560108	BobWhite_c15796_315-0_B_F_2063560108	C	1	3/27/2012	InfiniumII	FALSE
BobWhite_c15802_720	AAAGCACTATAAAGACCTTCATATCGTGCATTCCTCAATGCAGTGACAGG[T/C]AGTGGCTGCAGATCAAGCAATTCAGTTGGTGGAGCATATTTTTCTGGAAG	0	0	0	0	0	FORWARD		1		Unknown	0	2063560110	BobWhite_c15802_720-0_B_F_2063560110	C	1	3/27/2012	InfiniumII	FALSE
BobWhite_c15867_215	TCCGTGCAACGCACGGGCATCTTGCTAGTAGGAACTTAAAACACAGTACT[A/G]GATACTTGGATAGTTTTCAGAACGACCAAGCAAATGTTCACACCACTCAT	0	0	0	0	0	FORWARD		1		Unknown	0	2063560113	BobWhite_c15867_215-0_B_R_2063560113	C	1	3/27/2012	InfiniumII	FALSE
BobWhite_c15870_540	gccgatagtgacggaatgcgtgttgtcttcgaaacggatggtcctgatgg[T/C]GTCTTCTCACCGGTGTGGAACCAAAAGAAGGATATACTTTATGTCTGTAT	0	0	0	0	0	FORWARD		1		Unknown	0	2063560114	BobWhite_c15870_540-0_T_R_2063560114	C	1	3/27/2012	InfiniumII	FALSE
BobWhite_c15901_132	CACAGAAATTAGGCAGCCATCGTTCACGGACTATCGCATCTTACGGAAAA[T/C]GCTGAAACATCTTTAAGCAGAAGGAAAAAAATTCCACATAAAACAACATA	0	0	0	0	0	FORWARD		1		Unknown	0	2063560115	BobWhite_c15901_132-0_B_F_2063560115	C	1	3/27/2012	InfiniumII	FALSE
BobWhite_c15912_229	CCCAGCGATTGCAGCCAGGGTCATATCATCTGAGTAACCACCATTTTTTA[A/G]TGCAGTGACTAAACCATACAGGTCTTGCCGGAAATCATCAGCATGCATCA	0	0	0	0	0	FORWARD		1		Unknown	0	2063560117	BobWhite_c15912_229-0_T_F_2063560117	C	1	3/27/2012	InfiniumII	FALSE
BobWhite_c1593_539	TCTCCATGTTTTGAGCTCGTAACGTGTCGGTGTTGATCGCTTGGTAAATC[A/G]tcccgtatggcctcagaaactttggcctctgtggctggagaatggatgtg	0	0	0	0	0	FORWARD		1		Unknown	0	2063560119	BobWhite_c1593_539-0_T_F_2063560119	C	1	3/27/2012	InfiniumII	FALSE
BobWhite_c15948_484	AAGGAAGATAGCTGCTGTCAGGAACAAGCTAGAAGATCTTATACAGAATG[A/C]TAAAGGGTCCATGGAAGGAATTGAATTGCTCCACACTAGTTTGTGCAATG	0	0	0	0	0	FORWARD		1		Unknown	0	2063560120	BobWhite_c15948_484-0_T_F_2063560120	C	1	3/27/2012	InfiniumII	FALSE
BobWhite_c15977_107	TTCAGAGATCTCCTGTAGACGGGAAGACAAGGAAGTTTTTATTGGCTTCA[T/C]GAGCTTTCTTTCTCCGGGTATTATTTATAGGTGTAACTTAGCATCTACAA	0	0	0	0	0	FORWARD		1		Unknown	0	2063560122	BobWhite_c15977_107-0_B_F_2063560122	C	1	3/27/2012	InfiniumII	FALSE
BobWhite_c15979_230	GAATTAGAGCAAAATTCTGAACCATGAACCCAGGAATGGGAAGAGCGCGA[T/C]GAGCAAGCGCATCGGCAGGGGCGCTTGCCTGTACCTTGCGGCCGCAGCTC	0	0	0	0	0	FORWARD		1		Unknown	0	2063560124	BobWhite_c15979_230-0_B_F_2063560124	C	1	3/27/2012	InfiniumII	FALSE
BobWhite_c16008_457	GACACAGGAGATGCACCACTCCTAGCCTCCTCTAGCAAACTTGAGAACCA[T/C]GGAAACATGCCCTGCCTAACATAGAAGAGTATATATGCTTCCTGGTTTAG	0	0	0	0	0	FORWARD		1		Unknown	0	2063560127	BobWhite_c16008_457-0_T_R_2063560127	C	1	3/27/2012	InfiniumII	FALSE
BobWhite_c16036_182	ATCAACCAGAACTACACCGTGTGAGGAAATTCGACATTGAACCAACAAAC[A/G]TGACATCCGTATTGGAGCGAGATTGGAATGGAGCTCCGCTTTAAGATTTT	0	0	0	0	0	FORWARD		1		Unknown	0	2063560128	BobWhite_c16036_182-0_T_F_2063560128	C	1	3/27/2012	InfiniumII	FALSE
BobWhite_c16036_327	TAGTTGTAAAGTGCTACCAAATATATGGTTTCGGTTGTCCGTCTTCTAGA[T/G]AGGTTTTAATGTTCTAGTGGAGTTATACCGTGTTTGGAGCACGGCGTGGT	0	0	0	0	0	FORWARD		1		Unknown	0	2063560131	BobWhite_c16036_327-0_T_R_2063560131	C	1	3/27/2012	InfiniumII	FALSE
BobWhite_c160_492	caaccattgtgcaggcaatccctactttaacacagatcatatctagggag[A/G]TCCCTAAAGAGCGCATGATTTCACTAGACATAAATCAGACAGAGTCATGG	0	0	0	0	0	FORWARD		1		Unknown	0	2063560132	BobWhite_c160_492-0_B_R_2063560132	C	1	3/27/2012	InfiniumII	FALSE
BobWhite_c16101_750	TACCACCCCTATCAGGATAAAGAATGGTTGTCTCTGGCGCAGTCATTTCA[T/C]ggtctctcacacaccttgctggtcttggctttaacgggtcagttggatca	0	0	0	0	0	FORWARD		1		Unknown	0	2063560134	BobWhite_c16101_750-0_B_F_2063560134	C	1	3/27/2012	InfiniumII	FALSE
BobWhite_c1611_1365	ATAGGAGCAGCKGAACGTGGCATGAATATGATGGTTGAGAGGGCCTTAAG[T/C]AGGACCGCTTTTGGAAAGAAGATTGCACAGCATGGTTCCTTTCAGTCAGA	0	0	0	0	0	FORWARD		1		Unknown	0	2063560135	BobWhite_c1611_1365-0_T_R_2063560135	C	1	3/27/2012	InfiniumII	FALSE
BobWhite_c16130_362	ACCTTCTTGTATATTGACCTCAGCCGTGTGATCTCCTCCTGTGAGAGCGA[T/C]GAACGCAAGAAGATGCTCACTGGCCTAGCCAACAAGTTCTTCTACTTCAT	0	0	0	0	0	FORWARD		1		Unknown	0	2063560137	BobWhite_c16130_362-0_T_R_2063560137	C	1	3/27/2012	InfiniumII	FALSE
BobWhite_c16143_217	GTCAGTTTGCGAATATGATAGTACACAATTACCCCAAGGGAGTTTATTCC[T/C]TGCGCCGTATCAACCTCATGGAGCATCTCTTCTACCCTTCAACAGAAGCT	0	0	0	0	0	FORWARD		1		Unknown	0	2063560138	BobWhite_c16143_217-0_B_F_2063560138	C	1	3/27/2012	InfiniumII	FALSE
BobWhite_c16158_58	AGCCCATGGTACTGAAGCCCTTGGTTTACCTTCTGGTGATCCACTTTCGA[A/G]AAGTCTTGAGGAGCTTGAGCAGATTCTAGTGCTTGGTATACAAAAGCGAC	0	0	0	0	0	FORWARD		1		Unknown	0	2063560141	BobWhite_c16158_58-0_B_R_2063560141	C	1	3/27/2012	InfiniumII	FALSE
BobWhite_c16159_288	ATAGTTCAGTACATTCTCAGTTTTGCTGCAAATGCTGAGGGTTGTGCAAC[A/G]cgaatgctcaacaccgttgatgctgaaggcgatactccactccaccatgc	0	0	0	0	0	FORWARD		1		Unknown	0	2063560142	BobWhite_c16159_288-0_T_F_2063560142	C	1	3/27/2012	InfiniumII	FALSE
BobWhite_c1617_1765	TCACGTTCTTTCACAATGTGGCTCTCAAATTCCTCTTCAGTCCAATCCTC[A/G]TCCTTCTCTTTATTAAAATCACCCTCGAGCACAAGAACATCCAGTTTTGC	0	0	0	0	0	FORWARD		1		Unknown	0	2063560143	BobWhite_c1617_1765-0_T_F_2063560143	C	1	3/27/2012	InfiniumII	FALSE
BobWhite_c1617_799	GATGCTTGAGTTTGGATGGAAGAGCCATTGAACTGGCCTTCAGGGATCAA[T/C]GAACTCATGCCATATTGCATGGTAATACTTGGTGAGATGTCCTGAGCATT	0	0	0	0	0	FORWARD		1		Unknown	0	2063560146	BobWhite_c1617_799-0_T_R_2063560146	C	1	3/27/2012	InfiniumII	FALSE
BobWhite_c16182_53	CTGATGTCAAACGTAGCTGCTCAAACAGGAATGGAATCACCAGCTGATGT[T/G]AGGAACATCATGGAAGACTTGACACAGAACCGTGCAGTGATGGACACCTT	0	0	0	0	0	FORWARD		1		Unknown	0	2063560147	BobWhite_c16182_53-0_B_F_2063560147	C	1	3/27/2012	InfiniumII	FALSE
BobWhite_c16216_155	GTGCAATCTTATGGATCAAGGTGTGTCAAGCCACCGATTATCTACGGTGA[T/C]GTGAGCCGCCCCAACCCCATGACTGTGTTCTGGTCCAAGATGGCACAGAG	0	0	0	0	0	FORWARD		1		Unknown	0	2063560149	BobWhite_c16216_155-0_B_F_2063560149	C	1	3/27/2012	InfiniumII	FALSE
BobWhite_c16228_208	AAAAAGATGGACTACCGGGCATCTCTGGAATCAGATGCATTCTTGCTATT[A/G]CACCTATTCGTCCGTAGGTAGGCCTTCCTCCTGTGCTGTGTCTGATGACA	0	0	0	0	0	FORWARD		1		Unknown	0	2063560151	BobWhite_c16228_208-0_T_F_2063560151	C	1	3/27/2012	InfiniumII	FALSE
BobWhite_c16248_216	TAATAAAAGAGCTCTATATAACGGAGTCCTCTCCCTCCTAATTTACCAGC[T/G]CGGATCGGATCTATGCAACAAACTGCAATACTGACGGTACGGTGAGAAGA	0	0	0	0	0	FORWARD		1		Unknown	0	2063560153	BobWhite_c16248_216-0_B_F_2063560153	C	1	3/27/2012	InfiniumII	FALSE
BobWhite_c16248_815	TCAACCTTTGACATTAACTTGATGCGCTTTGCATGCTGTCCAAGAAGCTG[T/C]CTGACGGTCACCAAATCTGATCCTTTGCGGACAAATGACAAAGCAATCAT	0	0	0	0	0	FORWARD		1		Unknown	0	2063560155	BobWhite_c16248_815-0_B_F_2063560155	C	1	3/27/2012	InfiniumII	FALSE
BobWhite_c16248_851	TGTCCAAGAAGCTGCCTGACGGTCACCAAATCTGATCCTTTGCGGACAAA[T/C]GACAAAGCAATCATGTCAATGTCATTAGGCACACCCCATCCCAAAATGTC	0	0	0	0	0	FORWARD		1		Unknown	0	2063560158	BobWhite_c16248_851-0_T_R_2063560158	C	1	3/27/2012	InfiniumII	FALSE
BobWhite_c16273_403	TCGTCCGCCGCAGAAGCATACAAGCTTGAAGGCTCTGGCAGATCAACCAC[A/G]TCAGCGAAAGGCTCGTTCACTGAAGGAGTATATGTCTCTGAAGGGTTTGT	0	0	0	0	0	FORWARD		1		Unknown	0	2063560160	BobWhite_c16273_403-0_B_R_2063560160	C	1	3/27/2012	InfiniumII	FALSE
BobWhite_c16280_521	TTTCCCAACGTCGGATGAATAATGTGTACCTAAAGTTAATCAAACAAAAT[A/G]TGGTTCCCTTGCAAATTATTTACCCTTTCCCACCTTGATTGATCGTGAAC	0	0	0	0	0	FORWARD		1		Unknown	0	2063560162	BobWhite_c16280_521-0_B_R_2063560162	C	1	3/27/2012	InfiniumII	FALSE
BobWhite_c16301_60	ttaccacacgtatcctcatcgtgggggggccattccggagcttggaggaa[A/G]CTGAAAAGGCTATCAAAAGCCATCTTGATGGCCTGCGCTCTCCAATAATG	0	0	0	0	0	FORWARD		1		Unknown	0	2063560163	BobWhite_c16301_60-0_B_R_2063560163	C	1	3/27/2012	InfiniumII	FALSE
BobWhite_c16317_641	GCAACAAGGGTATTATCTTGCTGACTGCTTTAACAAAAAGGATCACTGCA[T/C]AGAGCATCCAGAAGGTCCGTTGCGCCTGACGGGGTCAGGGGAAGGGCATC	0	0	0	0	0	FORWARD		1		Unknown	0	2063560164	BobWhite_c16317_641-0_B_F_2063560164	C	1	3/27/2012	InfiniumII	FALSE
BobWhite_c16317_75	CAAAGAGATGGCATCGAGTTGAGTACAGGATTCAGAGTGATAAAGGTCTC[T/C]GATGATTCAATTACAGTGAAGTGCAAATCATCTGGTGTAGAAACATTGGT	0	0	0	0	0	FORWARD		1		Unknown	0	2063560166	BobWhite_c16317_75-0_B_F_2063560166	C	1	3/27/2012	InfiniumII	FALSE
BobWhite_c1635_691	ACTACTTCCCTTCAAGGTTTGATCCTACTCGTCATGCTGAACAGTACCCT[A/G]tccctcctcgcgttctatctggctgccgggagaagtgcatcatcgagaag	0	0	0	0	0	FORWARD		1		Unknown	0	2063560168	BobWhite_c1635_691-0_T_F_2063560168	C	1	3/27/2012	InfiniumII	FALSE
BobWhite_c16397_524	AACATTAAGCAGACCCATCTAAGATGGTGTGTTCCAGTGGGTGTAAACAG[T/G]TAACTGTTGTGCTTGATGCTGGCAACTTTGTGCCCCTATTTTACACATGA	0	0	0	0	0	FORWARD		1		Unknown	0	2063560169	BobWhite_c16397_524-0_B_F_2063560169	C	1	3/27/2012	InfiniumII	FALSE
BobWhite_c16404_274	CTTTCATCCTTCAAAACCTTGCCATTGTGAATCAGCAGTTGTTGACCCCA[T/C]GGATAACTATCCTTTCCTTGAATCTCTTCAATGTTCTTCTTGACAGCCAT	0	0	0	0	0	FORWARD		1		Unknown	0	2063560171	BobWhite_c16404_274-0_B_F_2063560171	C	1	3/27/2012	InfiniumII	FALSE
BobWhite_c16504_456	AAAGAAATGGTGAAGAAGACAAGAAGAGCAGCAGCCACGGTCAAGTGTAG[T/C]GCGTTTCCTGTGCGTTCTCGCAAGAAAAAAAAACCTTTTAGATTCAACCT	0	0	0	0	0	FORWARD		1		Unknown	0	2063560173	BobWhite_c16504_456-0_B_F_2063560173	C	1	3/27/2012	InfiniumII	FALSE
BobWhite_c16508_212	TCATCATACAGCTTGAAATGTGATGATATTGGCTTCTACGTGTCTGTCTC[A/G]TGCGAGCCTGTTAGAATTGACGGAGTTCATGGTTCTTTGGTGTCGACAGA	0	0	0	0	0	FORWARD		1		Unknown	0	2063560175	BobWhite_c16508_212-0_T_F_2063560175	C	1	3/27/2012	InfiniumII	FALSE
BobWhite_c16517_806	TCTGGATGAAAGCTAACACCATATACACTTCTGCTATGTCCCTCTTGGAG[T/C]AGAAGTTCAGTTCCAGTATTGATGTCCCACAATCTCCAGGTCTTGTCAAA	0	0	0	0	0	FORWARD		1		Unknown	0	2063560177	BobWhite_c16517_806-0_B_F_2063560177	C	1	3/27/2012	InfiniumII	FALSE
BobWhite_c1654_440	AGCTCGAGAATGACAATACATTGTCACCAGAGAAGGTAGAAGAATTAAAC[T/C]ATATTCTTGCTGTCTTGGATGATCTGTCAGCAGAACAATTAGGCGCTAAG	0	0	0	0	0	FORWARD		1		Unknown	0	2063560180	BobWhite_c1654_440-0_T_R_2063560180	C	1	3/27/2012	InfiniumII	FALSE
BobWhite_c16554_348	GCAGAGGATCTGTGGAAAACCATAAAGATAAACAAGCTAACATTTGACGG[T/C]gtgaagttatgcgaccgttgcaaggtgcctactgttaaccaagagaacgg	0	0	0	0	0	FORWARD		1		Unknown	0	2063560181	BobWhite_c16554_348-0_B_F_2063560181	C	1	3/27/2012	InfiniumII	FALSE
BobWhite_c1656_186	ATATTGTATAGTATTTTAGACACTGTCTTTGCTGTCCAGATCCTCATATA[T/C]TCCCAAACAGGGGAGCAACTAATAACAATTTGCACGGCAAGCATCACCAT	0	0	0	0	0	FORWARD		1		Unknown	0	2063560183	BobWhite_c1656_186-0_T_R_2063560183	C	1	3/27/2012	InfiniumII	FALSE
BobWhite_c16578_171	ATCCATTATTATGCATGTACACAAGGCCTTGCAGTATTTGGAGCATAAAC[T/G]TCCGTATCTCTTCTTCAGAGAAAGGAGCACTCCTTTCCCTTATAACATCG	0	0	0	0	0	FORWARD		1		Unknown	0	2063560185	BobWhite_c16578_171-0_T_R_2063560185	C	1	3/27/2012	InfiniumII	FALSE
BobWhite_c16620_309	CAAATGGTAGACATGAAGATGCACCAACAAATGCAGGGCCTGGCTGCATC[A/G]TATGAACTGTCGCTTATACTCTGACTTGGATGGTTGTGGGAAAAATGGCA	0	0	0	0	0	FORWARD		1		Unknown	0	2063560187	BobWhite_c16620_309-0_B_R_2063560187	C	1	3/27/2012	InfiniumII	FALSE
BobWhite_c16622_226	TCCTCGACCAGCAGTTCTGAAACCTCAGTTTCAGAGGCGATCGAGTATCG[T/C]GTATGTATATACCAAGTTTACGGAACTCTCGACCTGGGAATCATTTTGCG	0	0	0	0	0	FORWARD		1		Unknown	0	2063560189	BobWhite_c16622_226-0_T_R_2063560189	C	1	3/27/2012	InfiniumII	FALSE
BobWhite_c16654_166	ACTACTTGTGGAGTATCAGAATCTGACTCAATTGGATCAGAGGATGGTTT[A/G]CTCTTTGCATAGGTAGCTGTTTGACAGTTCAGCAGATCAGGTGTCTTGAT	0	0	0	0	0	FORWARD		1		Unknown	0	2063560190	BobWhite_c16654_166-0_T_F_2063560190	C	1	3/27/2012	InfiniumII	FALSE
BobWhite_c16655_385	GAGTCCACTGATAAGCCAACAGAGACTAGTGATAAACCAAAAGCGTCCAA[T/C]GATAAACCGAAAGAGTTCACTGGTAAACCAAAAGCGTCCAATGACATACC	0	0	0	0	0	FORWARD		1		Unknown	0	2063560192	BobWhite_c16655_385-0_B_F_2063560192	C	1	3/27/2012	InfiniumII	FALSE
BobWhite_c16655_421	CCAAAAGCGTCCAACGATAAACCGAAAGAGTTCACTGGTAAACCAAAAGC[A/G]TCCAATGACATACCTATTGATGATTTAATTGATGAGGACCTGAAACAACT	0	0	0	0	0	FORWARD		1		Unknown	0	2063560194	BobWhite_c16655_421-0_T_F_2063560194	C	1	3/27/2012	InfiniumII	FALSE
BobWhite_c16677_234	atcatctttgcgatagcaagggcgccaaaaaccataactccaggtgaagt[A/G]GCATGGATTATGTCTGGCTTGAACTTCGACACGGCAGAAAATATTCTGGG	0	0	0	0	0	FORWARD		1		Unknown	0	2063560196	BobWhite_c16677_234-0_B_R_2063560196	C	1	3/27/2012	InfiniumII	FALSE
BobWhite_c16677_261	AAAACCATAACTCCAGGTGAAGTGGCATGGATTATGTCTGGCTTGAACTT[T/C]GACACGGCAGAAAATATTCTGGGGCTCAGTGCCAACGAGAGTGGAACATT	0	0	0	0	0	FORWARD		1		Unknown	0	2063560197	BobWhite_c16677_261-0_B_F_2063560197	C	1	3/27/2012	InfiniumII	FALSE
BobWhite_c16735_131	ACGTTATACAACTAAACCCCAATTATGTGTTTTTTGAGATATTATACTCC[A/G]TTTTGGCAGATATACATACCAGTCGTCCGATTGCTCATGTTACGACAGTA	0	0	0	0	0	FORWARD		1		Unknown	0	2063560200	BobWhite_c16735_131-0_B_R_2063560200	C	1	3/27/2012	InfiniumII	FALSE
BobWhite_c16735_176	ACTCCGTTTTGGCAGATATACATACCAGTCGTCCGATTGCTCATGTTACG[A/C]CAGTAACAAAAAACATTAGCTTGCATTCGTGCCGTCCGATGCTGTCTAGA	0	0	0	0	0	FORWARD		1		Unknown	0	2063560201	BobWhite_c16735_176-0_T_F_2063560201	C	1	3/27/2012	InfiniumII	FALSE
BobWhite_c16763_87	tgcgacattcttccttgagggtacatctttataacaagctgaaaatttcc[T/G]AGATCAGAATCCAATGTAGTAGGTGTGTAAGGCTTGATTACTTCTTCACC	0	0	0	0	0	FORWARD		1		Unknown	0	2063560203	BobWhite_c16763_87-0_T_R_2063560203	C	1	3/27/2012	InfiniumII	FALSE
BobWhite_c16787_205	CCACGTATCATTTCAGAAGGTCCCTGTTGCACTGCAAAAGTTGAACAAAA[T/C]gtaaaagtgaaacaagagccacatttgaaaccagaggttccctcccaaga	0	0	0	0	0	FORWARD		1		Unknown	0	2063560204	BobWhite_c16787_205-0_B_F_2063560204	C	1	3/27/2012	InfiniumII	FALSE
BobWhite_c16847_99	GGCCAACATGTTTCAAGAGTAGCCCCTAAACAAAGTAATGCTACAGAGGA[A/G]GACAAAAAACAGATCCTACCTTTGATTCAAGATATACATATGGTCCAAGA	0	0	0	0	0	FORWARD		1		Unknown	0	2063560207	BobWhite_c16847_99-0_T_F_2063560207	C	1	3/27/2012	InfiniumII	FALSE
BobWhite_c16916_658	ATCTGATGCAAGAGATTTCGGTGGGTAAGCATCACGCCTTTTGGTGTGCC[A/G]CTTGTTCCACTGGTATATATTAGAGTCGCAACATCTTCTGGAATAATGGC	0	0	0	0	0	FORWARD		1		Unknown	0	2063560210	BobWhite_c16916_658-0_B_R_2063560210	C	1	3/27/2012	InfiniumII	FALSE
BobWhite_c16930_937	ATTGCAACAGACTCTCTCACACCTGGGCGAACAGGATCTTTAATACCTAC[T/G]ATAGCAATGCATGTGTACCCTTGCTGTGGTAATTGCTCTTCAATGGAAAA	0	0	0	0	0	FORWARD		1		Unknown	0	2063560211	BobWhite_c16930_937-0_B_F_2063560211	C	1	3/27/2012	InfiniumII	FALSE
BobWhite_c16977_171	ACGACCAAAGTTTACAACCTTCCATCATCACTGGATCAAAAGCTTCAGAT[T/G]AACCAGCGTCATGCGGAAGACGAACCACCAGCTACAAGTTCTTCATCCTG	0	0	0	0	0	FORWARD		1		Unknown	0	2063560213	BobWhite_c16977_171-0_B_F_2063560213	C	1	3/27/2012	InfiniumII	FALSE
BobWhite_c16987_106	AAAGTAGTTGTTTCATCTCACTTTCGATTCCGGGTTCTTCAGCATCATCA[A/G]tctcttccttagctctaacactgaccatcctgtaatactccaagaattga	0	0	0	0	0	FORWARD		1		Unknown	0	2063560215	BobWhite_c16987_106-0_T_F_2063560215	C	1	3/27/2012	InfiniumII	FALSE
BobWhite_c17036_450	AACTTCTCAAAGTTCTTGGTTGACAAGGAGGGGCATGTTGTGGATCGCTA[T/C]gcgccaaccacctcccccctcagcatcgagaaggatatcaagaagctgct	0	0	0	0	0	FORWARD		1		Unknown	0	2063560216	BobWhite_c17036_450-0_B_F_2063560216	C	1	3/27/2012	InfiniumII	FALSE
BobWhite_c17047_268	AGTGTTCACGGTCCATTGTCGATTGTTTGCATGACATCATTCATCAACGT[T/C]GAGGCAACACTGGTTGTCTTGACGATGGCGTCCATCACGAGCCTTTGCTC	0	0	0	0	0	FORWARD		1		Unknown	0	2063560217	BobWhite_c17047_268-0_B_F_2063560217	C	1	3/27/2012	InfiniumII	FALSE
BobWhite_c17061_325	GATACTCCTGCCTGTGATGTTCCTGGGTTTGAAAACACTAGGATGAAGCT[T/C]ctgagacatgtttcctttgttgattgcccgggccacgacattctcatggc	0	0	0	0	0	FORWARD		1		Unknown	0	2063560219	BobWhite_c17061_325-0_B_F_2063560219	C	1	3/27/2012	InfiniumII	FALSE
BobWhite_c17072_584	CTGATTTGGTTTACAGCGCTGAAGAGCACATTTTCCTGGCGGATGGTAAC[A/G]TTTGTGATCATTTTTCAAGCCACTTGCATTGCATCTACTCCCTCCGTTCC	0	0	0	0	0	FORWARD		1		Unknown	0	2063560221	BobWhite_c17072_584-0_B_R_2063560221	C	1	3/27/2012	InfiniumII	FALSE
BobWhite_c17095_237	ATCCCAAAAGTTCATGACCACATTGCCTGCGATCGTGTTTGGAGTAGAAG[A/G]TTGCAGCACTGGCACAACAACATGTTGCTGGACATGGGCATGGCAGCAGC	0	0	0	0	0	FORWARD		1		Unknown	0	2063560222	BobWhite_c17095_237-0_T_F_2063560222	C	1	3/27/2012	InfiniumII	FALSE
BobWhite_c1710_211	CTGTTAGTGCATGCTCACACGTTGGAGGTCACAAGTATGCAGGAAATGTC[A/G]TCATATTCAGTCCAGATGCCAAGGGAGAAGTGATTGGTCATTGGTATGGT	0	0	0	0	0	FORWARD		1		Unknown	0	2063560225	BobWhite_c1710_211-0_B_R_2063560225	C	1	3/27/2012	InfiniumII	FALSE
BobWhite_c17124_282	CTATATAGTCTTGACAGATAATGTGGGTGTTTTGGAAAGATAAAGCTCTC[T/C]GTCAAAGAGCTAGCTATCAGATTGTTTTCGTGGGTGTTAAGTTGTCCGTG	0	0	0	0	0	FORWARD		1		Unknown	0	2063560227	BobWhite_c17124_282-0_T_R_2063560227	C	1	3/27/2012	InfiniumII	FALSE
BobWhite_c17124_323	AAAGCTCTCCGTCAAAGAGCTAGCTATCAGATTGTTTTCGTGGGTGTTAA[A/G]TTGTCCGTGGCGCTGTTTGTTTGCCCATCATGGTTTTACTATGTCCGCTC	0	0	0	0	0	FORWARD		1		Unknown	0	2063560228	BobWhite_c17124_323-0_T_F_2063560228	C	1	3/27/2012	InfiniumII	FALSE
BobWhite_c17133_107	TACTTGATCAGCTTGTAGATTTCATTGTCACTGCTCAGGGAGGAGTATTA[T/C]cgggagatatggaaaatggccatgctacaaatgaggtaaaagctgaatca	0	0	0	0	0	FORWARD		1		Unknown	0	2063560230	BobWhite_c17133_107-0_B_F_2063560230	C	1	3/27/2012	InfiniumII	FALSE
BobWhite_c17133_595	AAGGAAGAAGATTATGAAATGACATCGGGCCCTCGTGCAAATGTCCGTGG[T/C]GACCTTGCCAAGCCTCCCTTCTTCCTCTATGGAAATGTTGTTAACATCAC	0	0	0	0	0	FORWARD		1		Unknown	0	2063560234	BobWhite_c17133_595-0_T_R_2063560234	C	1	3/27/2012	InfiniumII	FALSE
BobWhite_c1715_887	GTGAACTCAGGCTAATGCATGGATTTCTTTGCCGGGTGGATGTCCGGAAT[A/C]TGAAGAATCAGAACTATGGAATCTGGGTTCAAGAGTTGCGAAGGCTTGGA	0	0	0	0	0	FORWARD		1		Unknown	0	2063560236	BobWhite_c1715_887-0_B_R_2063560236	C	1	3/27/2012	InfiniumII	FALSE
BobWhite_c17170_99	TCTTATAACAGTACAAAATGAAATGGCAGAACTAGGCCACTAGAAAAACA[T/C]AAGACTGTGAGTAACTCCTTGTTTCTACACATCAAAGGCGACAAAAGTCA	0	0	0	0	0	FORWARD		1		Unknown	0	2063560238	BobWhite_c17170_99-0_T_R_2063560238	C	1	3/27/2012	InfiniumII	FALSE
BobWhite_c17191_297	aattattctgaatgtacagataaaaaacaagcactaaaccataataggtg[A/G]ATCTATTCTCTCGGAAGCAATTTACATCTTGGAGGCAGCCATCACAACCA	0	0	0	0	0	FORWARD		1		Unknown	0	2063560239	BobWhite_c17191_297-0_B_R_2063560239	C	1	3/27/2012	InfiniumII	FALSE
BobWhite_c17403_635	GCCTGATGTCGAGGTGATTATCATCTGATGATATGGAAGTCATACCCTGT[T/C]GCAAATGTTGCTTATGTACCTCCCAGACGATGTGATCCCTCCTCTTTTTG	0	0	0	0	0	FORWARD		1		Unknown	0	2063560240	BobWhite_c17403_635-0_B_F_2063560240	C	1	3/27/2012	InfiniumII	FALSE
BobWhite_c1740_97	CCAAGTTTCTGTCAAGAATGGAATCTACGAGTTCTGGAACTGGTTTGATG[A/G]TAGGACATGGTAAGAGCCTCATAGACAGCTGAATAATTTAATAATGTGCG	0	0	0	0	0	FORWARD		1		Unknown	0	2063560242	BobWhite_c1740_97-0_T_F_2063560242	C	1	3/27/2012	InfiniumII	FALSE
BobWhite_c17416_426	GCCATGACACCGCTCTTCTGAGGCCGCCGCTGCGCCTCTAGTGGCCGCTT[A/C]TTTTTTTGAAGTTCAGGTTGAGGACTTGAGGTCATTCTAGAGGGTCACGT	0	0	0	0	0	FORWARD		1		Unknown	0	2063560245	BobWhite_c17416_426-0_B_R_2063560245	C	1	3/27/2012	InfiniumII	FALSE
BobWhite_c17445_83	atattctacttttgcttgtgtcaacatkctcaccaggtcgagagatttgc[A/G]TGCCTATACTGCAGCCAAGTTACAGACTTTGGGTTGTATTCTCCCAACAA	0	0	0	0	0	FORWARD		1		Unknown	0	2063560246	BobWhite_c17445_83-0_B_R_2063560246	C	1	3/27/2012	InfiniumII	FALSE
BobWhite_c17457_89	AGTTTCAGAGTCACCTTGTAGCTTGTGTTCACCTATAGGGTTCCAACTTT[A/C]TTTAGGTGTTAGATCTTCATTCCCATCCATGGTCAGTGATCCATTAGTGG	0	0	0	0	0	FORWARD		1		Unknown	0	2063560247	BobWhite_c17457_89-0_T_F_2063560247	C	1	3/27/2012	InfiniumII	FALSE
BobWhite_c17473_156	atgctcgtcaagactaacygaaaaggaatgggagacagtactgaagaatc[A/G]TGATCTATGGCAAGGGTGATGATGTCTATGGCGATGATTGTTATGATCTA	0	0	0	0	0	FORWARD		1		Unknown	0	2063560249	BobWhite_c17473_156-0_B_R_2063560249	C	1	3/27/2012	InfiniumII	FALSE
BobWhite_c17473_182	AATGGGAGACAGTACTGAAGAATCGTGATCTATGGCAAGGGTGATGATGT[A/C]TATGGCGATGATTGTTATGATCTATTTGGCGACGAGCATTATGATCCATA	0	0	0	0	0	FORWARD		1		Unknown	0	2063560250	BobWhite_c17473_182-0_T_F_2063560250	C	1	3/27/2012	InfiniumII	FALSE
BobWhite_c1749_247	TCGCTCTTATCTATTGCTGACAATGGTTCTGGTGAGAGCTTGGAGCTTGT[T/C]AGAGGATTGTTAGGGTCACTGCCAGATAATGCATTTCAAAAGGGTATCGT	0	0	0	0	0	FORWARD		1		Unknown	0	2063560252	BobWhite_c1749_247-0_B_F_2063560252	C	1	3/27/2012	InfiniumII	FALSE
BobWhite_c1749_406	CTTGCTGGTGTTGGATTTGTTTCCAGTATTGGAGCTGGAGTTGCTTCGGA[T/C]GTTTTGTATGCTGCTCGTCGAGTTTTGAGTCCTACAAGTATAGAGGCAGA	0	0	0	0	0	FORWARD		1		Unknown	0	2063560255	BobWhite_c1749_406-0_T_R_2063560255	C	1	3/27/2012	InfiniumII	FALSE
BobWhite_c17499_318	CAGGCCGCGGGCGTGGCAGAGGCCGAGGGCGTGGAGGTAGAGGCAGAGGG[A/C]GTGGCTACCATAACAACCATAACAACAACCAATACCACCATAACAACCAT	0	0	0	0	0	FORWARD		1		Unknown	0	2063560257	BobWhite_c17499_318-0_B_R_2063560257	C	1	3/27/2012	InfiniumII	FALSE
BobWhite_c17521_123	GAAATGTGAGAGATGCAATGAGAGAGGATAGATGCAATGGAAGAAGATAC[A/G]TTTATGGTTGCAGCTGCCGTCCTTGATCCATATACACATTACAGCCTCAA	0	0	0	0	0	FORWARD		1		Unknown	0	2063560258	BobWhite_c17521_123-0_T_F_2063560258	C	1	3/27/2012	InfiniumII	FALSE
BobWhite_c1752_756	CATTTCCTAGAAGCCGCGATGGCTAACCCAATAACACCGGCACCAGAGTA[T/C]AAATCAACAACTGTTGAGCCCCGTGGTACATATTTGATCAACTTATGCAG	0	0	0	0	0	FORWARD		1		Unknown	0	2063560261	BobWhite_c1752_756-0_T_R_2063560261	C	1	3/27/2012	InfiniumII	FALSE
BobWhite_c17544_545	GATGCTCCCATGTTTGTCTGTGGTGTCAATGAGAAGGAATACAAGTCTGA[T/C]ATCGACATTGTCTCCAACGCTAGCTACACCACTAACTGCCTTGCTCCTCT	0	0	0	0	0	FORWARD		1		Unknown	0	2063560263	BobWhite_c17544_545-0_B_F_2063560263	C	1	3/27/2012	InfiniumII	FALSE
BobWhite_c17544_571	CAATGAGAAGGAATACAAGTCTGATATCGACATTGTCTCCAACGCTAGCT[A/G]caccactaactgccttgctcctcttgctaaggttatcaatgacaggtttg	0	0	0	0	0	FORWARD		1		Unknown	0	2063560265	BobWhite_c17544_571-0_T_F_2063560265	C	1	3/27/2012	InfiniumII	FALSE
BobWhite_c17544_871	TCCCACTGTTGATGTTTCTGTTGTTGATCTGACTGTTAGACTTGCGAAGC[T/C]agcaacctatgatcagattaaggctgctatcaaggaggagtcggagggaa	0	0	0	0	0	FORWARD		1		Unknown	0	2063560266	BobWhite_c17544_871-0_B_F_2063560266	C	1	3/27/2012	InfiniumII	FALSE
BobWhite_c17547_353	GAATTTTCCATGCGAACTTAACCTCATTGCTGATGTCTAAGTAGATGCTG[A/G]aatcaaggagctctctcacacgttcatcatacattgggtgcaaaccctcg	0	0	0	0	0	FORWARD		1		Unknown	0	2063560267	BobWhite_c17547_353-0_T_F_2063560267	C	1	3/27/2012	InfiniumII	FALSE
BobWhite_c17644_112	AGCGAGCGGTTGCTCAAGACTGGTGCATCTGGGTTGACAATGGATGAGGG[T/C]AAGGCTATAAACCTGTCTCTGTCAGCTCTTGGAGATGTCATAGCTGCACT	0	0	0	0	0	FORWARD		1		Unknown	0	2063560269	BobWhite_c17644_112-0_T_R_2063560269	C	1	3/27/2012	InfiniumII	FALSE
BobWhite_c17655_248	caacaggaagagggccgagagaggcctcacacagctggagattgaggtgg[T/C]GGAACTAGTGCCAGAGAAATCTACAGGAAACAAGATCAGCTCTACAGCAT	0	0	0	0	0	FORWARD		1		Unknown	0	2063560270	BobWhite_c17655_248-0_T_R_2063560270	C	1	3/27/2012	InfiniumII	FALSE
BobWhite_c17676_112	ccacgcataccccgcaaacaagattagcaaagccgacaataagacctgag[A/G]CAAAGATTGCATAACCAGCTCGCATAGACTCTGGATCATGCATTCGGGAT	0	0	0	0	0	FORWARD		1		Unknown	0	2063560271	BobWhite_c17676_112-0_B_R_2063560271	C	1	3/27/2012	InfiniumII	FALSE
BobWhite_c17699_63	GGTGTGACTTTGGATGAACCGCAAGCTTCACAATTGTCTAAAGAGAAAGG[T/C]AGCCATGTCGTCAAGTTGGCCCCAGATTTGCCTCCTGTAAACCTTCCTCC	0	0	0	0	0	FORWARD		1		Unknown	0	2063560272	BobWhite_c17699_63-0_B_F_2063560272	C	1	3/27/2012	InfiniumII	FALSE
BobWhite_c17706_315	CCGACCAGAGCATATTTCTCGTTCCATATGATCTGTGTTTGTACGAACAT[A/G]GGTTGTGGAGCATGCACGGCTACACATATACAACACCAGTGTGATATTTA	0	0	0	0	0	FORWARD		1		Unknown	0	2063560274	BobWhite_c17706_315-0_T_F_2063560274	C	1	3/27/2012	InfiniumII	FALSE
BobWhite_c17731_56	AGAAACATRGTACTGATAGTTTCCTTTTGTTATTTATTCCAAGAGAAAAA[A/G]GTTGAAAGAAACAGTGGACTGACGCATGGGAAATAAAAAAGATGGCGCCA	0	0	0	0	0	FORWARD		1		Unknown	0	2063560276	BobWhite_c17731_56-0_B_R_2063560276	C	1	3/27/2012	InfiniumII	FALSE
BobWhite_c17732_147	TTGTAAAGAGAGGATCCAGAAGAGCTAATGTAGCTCAACCCAGACAGTCT[T/G]CTGAGGGCCACAACAATGTAAAAAGAGCTGATGATTCTGGTTTGTCACGC	0	0	0	0	0	FORWARD		1		Unknown	0	2063560277	BobWhite_c17732_147-0_B_F_2063560277	C	1	3/27/2012	InfiniumII	FALSE
BobWhite_c17735_131	CCTTCAAATCAACAGGCTAAGAAATCATTGTTCCGACTTGAGCCACTGGC[A/G]gcagagaaaaaggaaaagatgaaggaggaaatgcttgcaaagctgaaaga	0	0	0	0	0	FORWARD		1		Unknown	0	2063560279	BobWhite_c17735_131-0_T_F_2063560279	C	1	3/27/2012	InfiniumII	FALSE
BobWhite_c17735_254	CGGTTTGGGATGAGCGTGGACAATTTCAAAGCTGTCAAGGATCCAAACAC[T/G]GGCTCGTACTCCGTTTCTTTCCAGAAGTAGTAGCATATAGCATAATGAAT	0	0	0	0	0	FORWARD		1		Unknown	0	2063560281	BobWhite_c17735_254-0_T_R_2063560281	C	1	3/27/2012	InfiniumII	FALSE
BobWhite_c17737_911	CGAGGAAAATCTGCCCGAATGGTTAGATTTCTGCTGACATACAAGCCGAA[T/C]AAAAACCTGAAGGAAACTGCAGAGACATACCTATTCAGACCTGATGCTCA	0	0	0	0	0	FORWARD		1		Unknown	0	2063560282	BobWhite_c17737_911-0_B_F_2063560282	C	1	3/27/2012	InfiniumII	FALSE
BobWhite_c17739_82	GCAGCCATTGCACTCCACCAATGAGGAGACATCCGATGAGTTCTTGGATG[T/C]AAATTCATCTGTACCTATTGACCTCGAGGCCAAGAACGATGATGCATCCT	0	0	0	0	0	FORWARD		1		Unknown	0	2063560285	BobWhite_c17739_82-0_T_R_2063560285	C	1	3/27/2012	InfiniumII	FALSE
BobWhite_c17762_290	ATAATGTCCAGCATAACCAAATAGGCTAAACGATCGGGTTTGACACCTGA[T/C]GCAACCATGCGATCAAATGTCTGCTCTGCCTCGTCCCGCCTATCGCCTTT	0	0	0	0	0	FORWARD		1		Unknown	0	2063560286	BobWhite_c17762_290-0_B_F_2063560286	C	1	3/27/2012	InfiniumII	FALSE
BobWhite_c17767_55	TTTTGGCGAGTTCGCCATACCAAGTTGGTTAGGCTTGTGCACTATACGAG[T/C]AGGATCCGTAGTATCAAGTCCCTACATTATTACATCGCCTAACAAAGAGT	0	0	0	0	0	FORWARD		1		Unknown	0	2063560289	BobWhite_c17767_55-0_T_R_2063560289	C	1	3/27/2012	InfiniumII	FALSE
BobWhite_c17782_194	ACACATAGTCGATTTTATAGCTATGCTTGTCGATCTGCAACATGGCCTCA[T/C]TGTTTCGGCCGCACGTTACCTCGAAGCCTGGTTGTTGCGCTCTCCCTTTG	0	0	0	0	0	FORWARD		1		Unknown	0	2063560290	BobWhite_c17782_194-0_B_F_2063560290	C	1	3/27/2012	InfiniumII	FALSE
BobWhite_c17829_338	ATAAATGAACTACAGTTAGTATTTCAATAAGAATGTTAGCTCCTTTTTGC[T/C]CCTTTCTGTGCTCTACCCTGATATCTCAAAACTAGTCTATTTCATGGGAA	0	0	0	0	0	FORWARD		1		Unknown	0	2063560293	BobWhite_c17829_338-0_T_R_2063560293	C	1	3/27/2012	InfiniumII	FALSE
BobWhite_c17836_84	GGACCGACAATGTATCAATGTGCACAGAGGACAAGAAAATGTGTTCCTGT[A/G]GAAATAATATTCGTACATGAGACCCAGCAAAGTGAGTATCATATCCAAGG	0	0	0	0	0	FORWARD		1		Unknown	0	2063560294	BobWhite_c17836_84-0_T_F_2063560294	C	1	3/27/2012	InfiniumII	FALSE
BobWhite_c17845_631	TGGATTATCTTTGGGCGCAACCTGGTTACAAAGCCCTTGACATACATCAG[T/C]GTCTCCCCGAGTTCCCGATCATGACCGTGGATGACCCGGATGTTCTGTGC	0	0	0	0	0	FORWARD		1		Unknown	0	2063560296	BobWhite_c17845_631-0_B_F_2063560296	C	1	3/27/2012	InfiniumII	FALSE
BobWhite_c1787_1376	AGGCACACGCTTCTGTTCTGGATTCTTTTCATCAGTTGCAGTTGCAGGTA[T/C]GTGGGTGTCGACACTTATTGAACTGCATAGCTTGAGTCCTTTGCCAAGCT	0	0	0	0	0	FORWARD		1		Unknown	0	2063560299	BobWhite_c1787_1376-0_B_F_2063560299	C	1	3/27/2012	InfiniumII	FALSE
BobWhite_c17899_1160	TGAATGTGCTTTAGTTTGCACCAGGGTTGTGTGCCTTCCTTTATTTTTGT[A/G]TTGGAAGTATTTAAGAATCGTAAGATGAATAATGGTAGTTCAGACTTGAG	0	0	0	0	0	FORWARD		1		Unknown	0	2063560301	BobWhite_c17899_1160-0_T_F_2063560301	C	1	3/27/2012	InfiniumII	FALSE
BobWhite_c17906_121	TGGCCTGCAGGGGTCTTATTGTTACAGGACCGGCGCCGGCTGGATCTGGT[T/C]ATGACTTCTTTACACGTTTCTTCTGCCCAAAATTTGGGATAGATGAGGAC	0	0	0	0	0	FORWARD		1		Unknown	0	2063560304	BobWhite_c17906_121-0_T_R_2063560304	C	1	3/27/2012	InfiniumII	FALSE
BobWhite_c17953_779	CATGTGCAGGGATAGTAACATTGTGTTTCCACTCGATGCGCACGTTTTAT[A/G]CGCATAGTTAGGCTTCACTTGCTGTTCTGCAGCTGAAATGTGCTACACTT	0	0	0	0	0	FORWARD		1		Unknown	0	2063560305	BobWhite_c17953_779-0_T_F_2063560305	C	1	3/27/2012	InfiniumII	FALSE
BobWhite_c18017_209	TTTCTACTTCTGCTGAGCTTACTCCAACAGAAGAAGAAACAGCAGTAGTA[A/G]AGCATACTCAAGATACACATGTACAGAATGCCAGCAGTGAACCGGGAACT	0	0	0	0	0	FORWARD		1		Unknown	0	2063560307	BobWhite_c18017_209-0_T_F_2063560307	C	1	3/27/2012	InfiniumII	FALSE
BobWhite_c1806_176	CAAAGTGTCAGAATTGTGGCACTAGTGAAAAGATGACACCGGCAATGCGT[A/C]GTGGTCCAGCTGGTCCAAGGACTTTGTGCAACGCTTGTGGACTGATGTGG	0	0	0	0	0	FORWARD		1		Unknown	0	2063560309	BobWhite_c1806_176-0_T_F_2063560309	C	1	3/27/2012	InfiniumII	FALSE
BobWhite_c18070_109	CTGCTGCCCTTTCAGTACATACACTGACAAATCATTCCATGTATACAACA[T/C]TGAGCGTTTCTGAATACTATCCACACCCCCACAAACTGCACAGTTGATCA	0	0	0	0	0	FORWARD		1		Unknown	0	2063560311	BobWhite_c18070_109-0_B_F_2063560311	C	1	3/27/2012	InfiniumII	FALSE
BobWhite_c18073_247	AAAACTCCTAAGATTCAACCCCGATGGCGCGACACAATGAGTCTCTAGTT[A/G]CTGCCCTTGCTGATGAGCTCCAGGGCGGTGGCGGTGGTGGGCAGCGCCGG	0	0	0	0	0	FORWARD		1		Unknown	0	2063560313	BobWhite_c18073_247-0_T_F_2063560313	C	1	3/27/2012	InfiniumII	FALSE
BobWhite_c18076_219	AATTACTTATCGATGACTCGGGCATCAACTCTTGATTTTCGGCGGAAGAC[A/G]CAGGGTCAGAACAACTGGTCTGGGCCGTCGCGCCCAGTAAATACCATCAA	0	0	0	0	0	FORWARD		1		Unknown	0	2063560315	BobWhite_c18076_219-0_T_F_2063560315	C	1	3/27/2012	InfiniumII	FALSE
BobWhite_c18095_90	TAAACGCCGATCATGAGCCCAAGAAACAGGACAGAAACCGGATTTTGCGC[A/G]AGGATCATACTTTCAGTAGGCCCTCGGAATTCCACGAAGAATTCTTGCAT	0	0	0	0	0	FORWARD		1		Unknown	0	2063560318	BobWhite_c18095_90-0_B_R_2063560318	C	1	3/27/2012	InfiniumII	FALSE
BobWhite_c18133_100	TTGCTGTAACCTTCGGGGAAGCAACATTTTCCTATTTCAAGGGTGTATCT[A/G]ACAGCCCTGCTGGGATATGGAAGCCACTACTCTTGGCCATTTCTTCATGC	0	0	0	0	0	FORWARD		1		Unknown	0	2063560319	BobWhite_c18133_100-0_T_F_2063560319	C	1	3/27/2012	InfiniumII	FALSE
BobWhite_c18139_83	GATACTTTCAAAGCAAGTGGGGAGGCCTCTTTCAATCTTTTCAGTGCCAA[T/C]gtacaccattcttcattcaactgagctgcttcactttccaatgcatccac	0	0	0	0	0	FORWARD		1		Unknown	0	2063560321	BobWhite_c18139_83-0_B_F_2063560321	C	1	3/27/2012	InfiniumII	FALSE
BobWhite_c18208_142	GCAATTAAGCTAGCTAGCTAGGAAGAACAAGAACAACAAGAGAAACGTAA[T/C]GAAAGCCTCTCAATTCAGAGCGTGTTGATCGATCTTGTTGTAGTACTCTT	0	0	0	0	0	FORWARD		1		Unknown	0	2063560323	BobWhite_c18208_142-0_T_R_2063560323	C	1	3/27/2012	InfiniumII	FALSE
BobWhite_c18231_134	TAACCGTGTAGATGGTCTTCTAGTGATCCCAATGGCATATATTCATAAAC[A/G]AGCAAGCGTTGATCACCGTCAACACAGTACCCTATCAAATTGACAAGGTT	0	0	0	0	0	FORWARD		1		Unknown	0	2063560325	BobWhite_c18231_134-0_B_R_2063560325	C	1	3/27/2012	InfiniumII	FALSE
BobWhite_c18241_175	TGTGAGGAAGTTGGACATTGAACCAACAAACATGACATCCGTGTTGGAGC[T/G]AGATTGGAATGGAGCTCCGCTTTAAGATTTTTCCGGTGAATGAATGAAAC	0	0	0	0	0	FORWARD		1		Unknown	0	2063560326	BobWhite_c18241_175-0_B_F_2063560326	C	1	3/27/2012	InfiniumII	FALSE
BobWhite_c18252_329	tggcaagccaaaaaccgtaactcgtcttcaggtcaccaaacaacaccaac[A/G]GCTAAAAGCTCTTCAGAAGCACAAAGGAGACAGGGAAGCACCAATTCAAA	0	0	0	0	0	FORWARD		1		Unknown	0	2063560328	BobWhite_c18252_329-0_B_R_2063560328	C	1	3/27/2012	InfiniumII	FALSE
BobWhite_c18256_809	GAAGTTGTACAACTCCGTCGGAAGTTCGGTCATTGGAATAGTACTGATGA[T/C]GTGGAGTTTTTCGAGTATGTTGAAGCAGTTAAGTTGACTGGTGATCTAAG	0	0	0	0	0	FORWARD		1		Unknown	0	2063560329	BobWhite_c18256_809-0_B_F_2063560329	C	1	3/27/2012	InfiniumII	FALSE
BobWhite_c18267_473	CACTGCCGTGACTGCCGCGAGGTGCTCGGGTGGAAGTACGAGCGCGCCTA[T/C]GAGGAGTCCCAGAAGTACAAGGAAGGCAAGTTCATATTCGAAAAGGCCAA	0	0	0	0	0	FORWARD		1		Unknown	0	2063560332	BobWhite_c18267_473-0_T_R_2063560332	C	1	3/27/2012	InfiniumII	FALSE
BobWhite_c18279_156	GAGAGAGGAATAACCATTACATCTGCAGCAACAACTGCCGTCTGGGACAA[A/G]CATAGAATTAACATTATTGACACTCCTGGGCACGTCGATTTCACTCTTGA	0	0	0	0	0	FORWARD		1		Unknown	0	2063560336	BobWhite_c18279_156-0_B_R_2063560336	C	1	3/27/2012	InfiniumII	FALSE
BobWhite_c18287_327	ATAACAAGGAAAGGTATTTCCTAGGGATGTTGAGCAATCAGAGGAGTGAG[T/C]CTCTAAACTCGAGGCTTCATGTGCACCTGAATAGGAGAATGAAACTCGTT	0	0	0	0	0	FORWARD		1		Unknown	0	2063560337	BobWhite_c18287_327-0_B_F_2063560337	C	1	3/27/2012	InfiniumII	FALSE
BobWhite_c18287_502	GCACACAATCCCCTTCACTAGATTGACTGCCGACCCACTTGAGATAAGTG[T/C]GTCATCTATTTATACCCCTGTTATGTTCAGTAAGGTAAAGGCCGAGATTG	0	0	0	0	0	FORWARD		1		Unknown	0	2063560340	BobWhite_c18287_502-0_T_R_2063560340	C	1	3/27/2012	InfiniumII	FALSE
BobWhite_c18417_278	GTGCGTGGCTCGTGCACGGTGCACGCACGCGTGGAGATCGACATGCCCAA[A/G]CCTACCCATGCCGTACGTACGTATCTACTAGTACTACTGAAGAAACGATG	0	0	0	0	0	FORWARD		1		Unknown	0	2063560342	BobWhite_c18417_278-0_B_R_2063560342	C	1	3/27/2012	InfiniumII	FALSE
BobWhite_c1842_612	cagctgaccaagaaaaactatgaggttatctacttcaccgaccccgtgga[T/C]GAGTACCTGATGCAATACCTCATGGACTACGAGGACAAGAAGTTCCAGAA	0	0	0	0	0	FORWARD		1		Unknown	0	2063560343	BobWhite_c1842_612-0_T_R_2063560343	C	1	3/27/2012	InfiniumII	FALSE
BobWhite_c1843_202	CAGTCGCRGTGAATCTTGCATACACCTTAGCTGGTATGGGGGCCAGGGTT[T/G]GGATTTTCGATGCCGATGTCTTTGGTCCAAGCTTACCAAATATGGTTTCT	0	0	0	0	0	FORWARD		1		Unknown	0	2063560344	BobWhite_c1843_202-0_T_R_2063560344	C	1	3/27/2012	InfiniumII	FALSE
BobWhite_c18433_76	ATCGCATTTGGGCAGCATTTTGCAATTCCCTCGCAAAGAGTCCGAACAAT[T/C]CCAGCATTGATGTTGAACAAATCATCCCTTGTCATCCCAGGTTTCCGAGG	0	0	0	0	0	FORWARD		1		Unknown	0	2063560345	BobWhite_c18433_76-0_B_F_2063560345	C	1	3/27/2012	InfiniumII	FALSE
BobWhite_c18449_145	GCCACATATGCGAGCTTCTCCTTGATGTCCCTTACAATTTCCCGTTCGGC[A/G]GTGGTGGTGAAGGAGTAACCTCTCTCCGTAAGAATCTTCATCAAACAGTC	0	0	0	0	0	FORWARD		1		Unknown	0	2063560348	BobWhite_c18449_145-0_B_R_2063560348	C	1	3/27/2012	InfiniumII	FALSE
BobWhite_c18476_414	gctttgcagtttatatctgtaagagaagcaaggttggccagacaaataga[T/C]GAGTACACACACCTCATAGCGAGCATAAAAGCACAGATCAAGTTGGTGTG	0	0	0	0	0	FORWARD		1		Unknown	0	2063560349	BobWhite_c18476_414-0_T_R_2063560349	C	1	3/27/2012	InfiniumII	FALSE
BobWhite_c18540_351	TGATTAATGCACACCCCCAAACTACTCCACGATGCGGTTCCAGGGATTCA[A/G]TAGCGCAGCAACGCAGTGTTCTACACCTAAATTTGATCCCAGTCAATAGA	0	0	0	0	0	FORWARD		1		Unknown	0	2063560351	BobWhite_c18540_351-0_B_R_2063560351	C	1	3/27/2012	InfiniumII	FALSE
BobWhite_c18540_97	AGGAATCCACGTACACTCGTATTGCACAATATTATCAAAATTTCGGATAC[A/G]CTGATTACCGAGATTGTGCACAAGAAATGTAACCCTGCGGACGACATTAC	0	0	0	0	0	FORWARD		1		Unknown	0	2063560353	BobWhite_c18540_97-0_B_R_2063560353	C	1	3/27/2012	InfiniumII	FALSE
BobWhite_c18566_106	GCCACGGACACGGGCAATGGCGCGTCGCTGTTGCTTCCCTCCCACACATC[A/C]TTCATTCATTCAGGAAGAAAAAGGAAGCAGCAACAGAGACGACGTCTCAC	0	0	0	0	0	FORWARD		1		Unknown	0	2063560355	BobWhite_c18566_106-0_B_R_2063560355	C	1	3/27/2012	InfiniumII	FALSE
BobWhite_c1859_469	ACCAGATCCTATTTATCCAATTTCAAAATTGTGCTCAAGGAAATAGGACT[A/G]TTTCAGATTACACGGAGGAGTTTCTAAGGCTACAAGTGAGGTGCAACCTT	0	0	0	0	0	FORWARD		1		Unknown	0	2063560357	BobWhite_c1859_469-0_B_R_2063560357	C	1	3/27/2012	InfiniumII	FALSE
BobWhite_c18612_542	CTCGAAAATGATCTTGCTAGGCCAAAATCAGCCAGTTTTAAGTTACCCTC[A/G]ttgtctatcaagaggttagatcctttaatatcacgatgcagaacttgatt	0	0	0	0	0	FORWARD		1		Unknown	0	2063560358	BobWhite_c18612_542-0_T_F_2063560358	C	1	3/27/2012	InfiniumII	FALSE
BobWhite_c18618_677	ATGCATGTTGGGCATCTAAGATCAACAATCATCGGAGACACCTTAGCACG[T/C]ATGTTTGAATTCTCAAATGTTGAAGTTCTCCGACGCAATCATGTGGGAGA	0	0	0	0	0	FORWARD		1		Unknown	0	2063560359	BobWhite_c18618_677-0_B_F_2063560359	C	1	3/27/2012	InfiniumII	FALSE
BobWhite_c18625_188	CGCTTGAATGGTCCTGTCAGAACTTCAGGGGAGGATTCAGAAATAAGGGA[A/G]TTCATTGTTGGTGACATGTGTTATCCTCTACTGCCATGGCTTATGACTCC	0	0	0	0	0	FORWARD		1		Unknown	0	2063560362	BobWhite_c18625_188-0_B_R_2063560362	C	1	3/27/2012	InfiniumII	FALSE
BobWhite_c18672_757	CGTAGTTGAATTGGAAGACTGATTTTGTTGGTAGTGTGCTAGCTAGGTAG[T/C]AGATTTGGCTGACTTCAATTTTTGGGCATGTGCTGGGTGCGGTTGCATCT	0	0	0	0	0	FORWARD		1		Unknown	0	2063560363	BobWhite_c18672_757-0_B_F_2063560363	C	1	3/27/2012	InfiniumII	FALSE
BobWhite_c18681_273	TAGGCGTGTCGCTGGTAGTTAGCACGGATGATCATCCTATGTATTCACAA[T/C]GGAGGCAACCTGTCGATACATGTAGTGATGGTTTTTGTAGTGTATGTTAT	0	0	0	0	0	FORWARD		1		Unknown	0	2063560365	BobWhite_c18681_273-0_B_F_2063560365	C	1	3/27/2012	InfiniumII	FALSE
BobWhite_c18873_343	ACCATTCATTTTTGGGCTCCAACATTTAAATGGGGTATCAGCATTGCGAA[T/C]ATTGCCGATTTCGCCAAGCCACCTGAAAAGATATCCTATCCTCAGCAAGT	0	0	0	0	0	FORWARD		1		Unknown	0	2063560367	BobWhite_c18873_343-0_B_F_2063560367	C	1	3/27/2012	InfiniumII	FALSE
BobWhite_c18873_582	CTTTGAAGATGAGAAAGAGGTTGCCGCATCACTGGAAGGATAGTGACGAA[T/C]GGATTAATCGACTGAAAGCCCCGCTGCCTAAAATTCAGTGTGCCGCAGGG	0	0	0	0	0	FORWARD		1		Unknown	0	2063560369	BobWhite_c18873_582-0_B_F_2063560369	C	1	3/27/2012	InfiniumII	FALSE
BobWhite_c1887_667	TCTTCTTGCCACCGAAGCTATATGTATTGTAGTTGTTACTCAGCCTCACT[A/G]TTATGGTATCATTCGCCTTGAGATCAACGTATATCCTCCCATATAACTTT	0	0	0	0	0	FORWARD		1		Unknown	0	2063560371	BobWhite_c1887_667-0_T_F_2063560371	C	1	3/27/2012	InfiniumII	FALSE
BobWhite_c18906_680	AGCAGGGCATTGTGAAACAATTCTGTCGTCTTTGTTTGGAGCAAGGTGCT[A/G]CATGGATGCAAATGTCTGTTAGCCGATCAAGAACAGCCGGAGTTAGGCGA	0	0	0	0	0	FORWARD		1		Unknown	0	2063560373	BobWhite_c18906_680-0_T_F_2063560373	C	1	3/27/2012	InfiniumII	FALSE
BobWhite_c18911_103	TGGATCCAATGTGTCATCATGTGGTTCGCTTTTTGACTACATGTCGTCGA[A/C]TTCTCGTGGTTGCCGATGTGCAGAACTGCATGGGAGGTTTGAAGAGATCA	0	0	0	0	0	FORWARD		1		Unknown	0	2063560375	BobWhite_c18911_103-0_T_F_2063560375	C	1	3/27/2012	InfiniumII	FALSE
BobWhite_c18917_640	AACCGAGGGCCCAAGCTGTCCAACAGTCTGTTGACTTCTCTCTCATAGAG[T/C]GTTCCTTCGACAGGTTCTTCATATGCGTGAACAGCAAGGCTTGGATTAAT	0	0	0	0	0	FORWARD		1		Unknown	0	2063560378	BobWhite_c18917_640-0_T_R_2063560378	C	1	3/27/2012	InfiniumII	FALSE
BobWhite_c1895_1953	TATTGTACCTACTTGGTCGCCTTTGCACCAACGTTGCTTCCAGGCAGTGC[A/G]CCAGAAACAAAGTGTGCTCTCGATGAGATGGTAAAAGAAGCCAAAGAAAT	0	0	0	0	0	FORWARD		1		Unknown	0	2063560380	BobWhite_c1895_1953-0_B_R_2063560380	C	1	3/27/2012	InfiniumII	FALSE
BobWhite_c18958_192	TGAGAGACAGTGTTCTCGCCTTCTCTGAGAATGTGCCTGGGACCTCTTCG[A/C]AGGATGTCATGGATATGGTTTTGGTGACCCAGTACTTCGATACCATGAAG	0	0	0	0	0	FORWARD		1		Unknown	0	2063560382	BobWhite_c18958_192-0_B_R_2063560382	C	1	3/27/2012	InfiniumII	FALSE
BobWhite_c18969_556	TTCCATAACTTGGTATCTTCGTTAAACATTTCGGCAGTGACCCCCTCAAT[A/G]CTGCCACTGGCAATTCTGGGTGGCAGGGCAGTGAGCCTCTGCGGCCACTT	0	0	0	0	0	FORWARD		1		Unknown	0	2063560383	BobWhite_c18969_556-0_T_F_2063560383	C	1	3/27/2012	InfiniumII	FALSE
BobWhite_c1905_98	ACATTGTAGGAGTACTCCACAAAAAATAAGTAGACGGGCGCAGGTCCACA[A/G]GAAAGGCTAAACATACTGTGCTAATGAATGACAACGCCGTATCAGTTCTA	0	0	0	0	0	FORWARD		1		Unknown	0	2063560385	BobWhite_c1905_98-0_T_F_2063560385	C	1	3/27/2012	InfiniumII	FALSE
BobWhite_c191_1132	CAATAAGCTGAAGATTTTCAAGGAAGCAACTGGTCCTGGGTATCAATATC[A/G]CAGCGTTTGTAAGAGGAGTATAATCGTCAAACTTGAGGAGTCTGGGTCTT	0	0	0	0	0	FORWARD		1		Unknown	0	2063560387	BobWhite_c191_1132-0_T_F_2063560387	C	1	3/27/2012	InfiniumII	FALSE
BobWhite_c191_1228	GTCTTTTTTATCAGGCTACTATGTAGGGGTTTGCATCTTTAGTATGGTGT[A/G]CACTATTTTGCTACTGTATAGCCTGAGTTTTAAGCTTCTGCAACTCTGCG	0	0	0	0	0	FORWARD		1		Unknown	0	2063560390	BobWhite_c191_1228-0_B_R_2063560390	C	1	3/27/2012	InfiniumII	FALSE
BobWhite_c19155_246	TCAGCCGCAGTGCATTCTTAGGTTTAGCCAGGTAAATGTAACTCCATGGG[T/C]GTGGTGATCTAGCTAGCTAGCACCTTGGCTTGTAAATAGAAATCACATTA	0	0	0	0	0	FORWARD		1		Unknown	0	2063560392	BobWhite_c19155_246-0_T_R_2063560392	C	1	3/27/2012	InfiniumII	FALSE
BobWhite_c19298_232	CTGAAGCGCGTGTGCGAAATAGATCTTGGAATAGTTTCGCAATGCTGTTG[T/C]ACGAAGCAGGTGTTCAAATTGAACAAGCAAATTTATGCAAATATTGCACT	0	0	0	0	0	FORWARD		1		Unknown	0	2063560395	BobWhite_c19298_232-0_B_F_2063560395	C	1	3/27/2012	InfiniumII	FALSE
BobWhite_c1930_153	AAGCTGGGTTTTCCATCAATCCCGAAGAACTGGCATCAATAACAAGCAAG[T/C]ATGACTTGAAAGCTTTAAAGATGCATGGTGGGGTAGATGGGATATCCAAA	0	0	0	0	0	FORWARD		1		Unknown	0	2063560397	BobWhite_c1930_153-0_B_F_2063560397	C	1	3/27/2012	InfiniumII	FALSE
BobWhite_c19310_368	TATGCACGGACCCTCTCAGAGTCGGGATAGATTTACAAATGTACTGGTTC[T/C]TGTGTAAATGGATCTCTCGGCTGATTCAAACTACTGTACTGTTCTGACGC	0	0	0	0	0	FORWARD		1		Unknown	0	2063560399	BobWhite_c19310_368-0_B_F_2063560399	C	1	3/27/2012	InfiniumII	FALSE
BobWhite_c19327_478	CCCCGCTTTATCAAATGTAGCAAGAGTGTTTTGAAATTCAGTTTCTCTAC[A/G]TTTCAGTTCATAATTTTGTTCATGTTCACCGGGTCATTGGTGTGATGACC	0	0	0	0	0	FORWARD		1		Unknown	0	2063560402	BobWhite_c19327_478-0_B_R_2063560402	C	1	3/27/2012	InfiniumII	FALSE
BobWhite_c19327_99	GTTCCACAAAGATACTACAATGTAACCTCTCCATATTTTCCAACCAGTCC[T/C]TTTGTGATATGCTAATTTTCCCCCTGTTTTTATGTTCTACCATTAGTCTG	0	0	0	0	0	FORWARD		1		Unknown	0	2063560403	BobWhite_c19327_99-0_B_F_2063560403	C	1	3/27/2012	InfiniumII	FALSE
BobWhite_c19337_352	TCGTATGAACACCTCAAGGCATATTTTGAAGAATTCACTGAATTGGATAA[T/C]AAAGTCAAAGTAGACTGCTGAGGTGTAGTAGGCAACCATATTGGGTCAGC	0	0	0	0	0	FORWARD		1		Unknown	0	2063560406	BobWhite_c19337_352-0_T_R_2063560406	C	1	3/27/2012	InfiniumII	FALSE
BobWhite_c19346_434	CAAACTGGCATTGCACCTGACCTGTGCTGTGTAGCTTCAGACAATTACTT[A/G]CTTGCATCAGTTTTGACAGAACGGTCTTGTGATTTTWGTGTCATTGTCAC	0	0	0	0	0	FORWARD		1		Unknown	0	2063560407	BobWhite_c19346_434-0_T_F_2063560407	C	1	3/27/2012	InfiniumII	FALSE
BobWhite_c19647_159	TCAGTGTTGTCTTCAGAATTATAGACACCTCATTCTATAAGGAGGCCGCC[A/G]CCAAGAAGAGCGAGGTTGTGTCAATGGACTCAGGTGCGTGCACTCGTTGG	0	0	0	0	0	FORWARD		1		Unknown	0	2063560408	BobWhite_c19647_159-0_T_F_2063560408	C	1	3/27/2012	InfiniumII	FALSE
BobWhite_c1967_388	TGTGAAGGTTGCTTCCATAGAGTATGGAACTGGAAGGCGTGAAGGTCGGA[A/G]CATGAGGCTCTGAAATGTAGCTGCCAGCAACCTGTGAACTTAAGTACTAC	0	0	0	0	0	FORWARD		1		Unknown	0	2063560411	BobWhite_c1967_388-0_B_R_2063560411	C	1	3/27/2012	InfiniumII	FALSE
BobWhite_c19675_93	ATTGGTCACATTCCTACATCAACCCCAATGCTCAGTGTGATGTCTATGCT[T/C]TCTGTGGACCATTCACTGTGTGCGATGATAACTCAGCTCCATATTGTAGC	0	0	0	0	0	FORWARD		1		Unknown	0	2063560412	BobWhite_c19675_93-0_B_F_2063560412	C	1	3/27/2012	InfiniumII	FALSE
BobWhite_c1971_839	TCTTTGAGAGTCATGACAACTGCTCCACCTTCTATGACTTTGTCAAGCCC[A/G]tgaagaaccttcactccagataagtggtctccaccaagtttatcagcctc	0	0	0	0	0	FORWARD		1		Unknown	0	2063560416	BobWhite_c1971_839-0_T_F_2063560416	C	1	3/27/2012	InfiniumII	FALSE
BobWhite_c19725_1329	ACTTCAGCTGTACATATCACGGTAGGTCTGGAATATTTCCCATGATGCAC[A/G]CCGGCTTGCCACGAGGTACGATCAACTTCCTCGAATAAGGCCACGGTGGC	0	0	0	0	0	FORWARD		1		Unknown	0	2063560417	BobWhite_c19725_1329-0_T_F_2063560417	C	1	3/27/2012	InfiniumII	FALSE
BobWhite_c19733_149	TATAAGTAGTTTTGCGCTTGCGCACAAGTACGATTTGAGCAAACGCACAA[T/C]CCATACGCCATGGCCTTGAAGATCACCGGAATGGCCAGGTATGCACCATG	0	0	0	0	0	FORWARD		1		Unknown	0	2063560421	BobWhite_c19733_149-0_B_F_2063560421	C	1	3/27/2012	InfiniumII	FALSE
BobWhite_c19767_423	TGAAGGCTTGCTACGAGGCAAAAGTTAAGCGAGTTGTCATAGTGTCTTCA[T/C]GTGCCGCTGTGTTCAATAATCCTAACTGGCCTAAGGGCAAAGTATTTACT	0	0	0	0	0	FORWARD		1		Unknown	0	2063560424	BobWhite_c19767_423-0_T_R_2063560424	C	1	3/27/2012	InfiniumII	FALSE
BobWhite_c19795_268	GTTGTTTTAGAAGATTACGGACTCCCTTACTCCACCGAAGAGTTCCTCTC[A/C]ttgattaatccaatgttcagcgagcaatggggcaacataaaagctcttcc	0	0	0	0	0	FORWARD		1		Unknown	0	2063560425	BobWhite_c19795_268-0_T_F_2063560425	C	1	3/27/2012	InfiniumII	FALSE
BobWhite_c19800_157	TGGAACATCTTAAGCATTCCTGATATGACCAGCTTAACAGGGAAATATCG[T/C]TTAATTTCACCAATGTCAAGATCAACCTTGTGCTGTTCGCCTCTTTTCAT	0	0	0	0	0	FORWARD		1		Unknown	0	2063560426	BobWhite_c19800_157-0_B_F_2063560426	C	1	3/27/2012	InfiniumII	FALSE
BobWhite_c19820_129	TGGTGGATGATAATGTCTGTTTTTACCAACAAACTAACATACAAACTCTT[T/C]CCCATATATCTGATGTCACGGTCACTGAAATGGTATAACAAACTGCTGGA	0	0	0	0	0	FORWARD		1		Unknown	0	2063560429	BobWhite_c19820_129-0_T_R_2063560429	C	1	3/27/2012	InfiniumII	FALSE
BobWhite_c19838_290	GCACATACTGTAAACCGTTGATGCACATAAGATGTGGCCAGGTAGGGAAT[A/G]TGTCTCTGTAAATACGGTATACTGCTGCTTGTAAAAATCTGAACTTGGAA	0	0	0	0	0	FORWARD		1		Unknown	0	2063560430	BobWhite_c19838_290-0_T_F_2063560430	C	1	3/27/2012	InfiniumII	FALSE
BobWhite_c19875_271	ACCTGCTCGGTCCATATAAGGTTCCCCTAGTGCTTCTCCATGTGGAGGCC[A/G]TAAACGACCAGTCCAACACGACAAGAATATTGGATCAGGCAAGGGTGTTC	0	0	0	0	0	FORWARD		1		Unknown	0	2063560433	BobWhite_c19875_271-0_B_R_2063560433	C	1	3/27/2012	InfiniumII	FALSE
BobWhite_c19919_516	TGCACATGGACCTGCGCGATGATGATGATGATAATAAGTTTCCGATGTCG[T/C]CGAACAGCCTTTCCTTTGCCTTGTTAGCTGCTTCCACAGAATCTAAGACT	0	0	0	0	0	FORWARD		1		Unknown	0	2063560434	BobWhite_c19919_516-0_B_F_2063560434	C	1	3/27/2012	InfiniumII	FALSE
BobWhite_c19919_572	AGCCTTTCCTTTGCCTTGTTAGCTGCTTCCACAGAATCTAAGACTTGAGA[T/C]GATGATGATGATGGTCTGTAGCGCAAGTTGTTTTGCTACCTGTGGTTGAT	0	0	0	0	0	FORWARD		1		Unknown	0	2063560436	BobWhite_c19919_572-0_B_F_2063560436	C	1	3/27/2012	InfiniumII	FALSE
BobWhite_c199_2524	TGTAGATGACTCATGACTGTCATTTGTTGCATTAGTTATGTGTAAGACTG[T/C]GCCGCTCCTTGTGGTACTAGCATGTCATTACTCGTATGCAAACTTTGGTT	0	0	0	0	0	FORWARD		1		Unknown	0	2063560439	BobWhite_c199_2524-0_T_R_2063560439	C	1	3/27/2012	InfiniumII	FALSE
BobWhite_c19930_265	TTATTACAAAATTTTGGAACTTCCTGAGACAAGTGATAACAGAAAAAGGA[A/G]AAATCATATGTGGATGGCCTTAGAATGGGTTTGCAAGCAAGCCTCCTTGA	0	0	0	0	0	FORWARD		1		Unknown	0	2063560443	BobWhite_c19930_265-0_B_R_2063560443	C	1	3/27/2012	InfiniumII	FALSE
BobWhite_c1993_1049	cagaaccttctctcagaagaaagttgctcagtgcacgcgacatggctcag[T/C]GGAAGGTGATTACACCAGGGGAGATTGTCTACACAACCGAAAAGGATCTA	0	0	0	0	0	FORWARD		1		Unknown	0	2063560444	BobWhite_c1993_1049-0_T_R_2063560444	C	1	3/27/2012	InfiniumII	FALSE
BobWhite_c1993_472	GGCAGTATATTTCATCGAATGGTGGAGTTGTTACGGCAGAAGAACTGGCA[T/C]CGTATCTTGATGTACCGGCACCTGCAGAGCAAACCAACTCCAAGGATGAT	0	0	0	0	0	FORWARD		1		Unknown	0	2063560445	BobWhite_c1993_472-0_B_F_2063560445	C	1	3/27/2012	InfiniumII	FALSE
BobWhite_c19945_341	GTACTCTGGCATTTGATCCAACTTGTAGTTGTCAACTACTTCACCAAAGA[T/G]ATTCACCGCCGTGCTCAGTCTTTTCCTCTCTTGTTCTTCTAGTTCTGCTA	0	0	0	0	0	FORWARD		1		Unknown	0	2063560447	BobWhite_c19945_341-0_B_F_2063560447	C	1	3/27/2012	InfiniumII	FALSE
BobWhite_c19956_243	AACTTTCATTGTATTCCCTTCTATATCTTTTATTCCGAGAAGACATCTCC[A/G]CTGTTGAGTATTGAGCATACTCTCTCTTTGGAGCTTTCATCCTAGGACAA	0	0	0	0	0	FORWARD		1		Unknown	0	2063560450	BobWhite_c19956_243-0_B_R_2063560450	C	1	3/27/2012	InfiniumII	FALSE
BobWhite_c19956_268	TCTTTTATTCCGAGAAGACATCTCCGCTGTTGAGTATTGAGCATACTCTC[T/G]CTTTGGAGCTTTCATCCTAGGACAACTCTCCATACTCTCATTGCTATCAT	0	0	0	0	0	FORWARD		1		Unknown	0	2063560451	BobWhite_c19956_268-0_B_F_2063560451	C	1	3/27/2012	InfiniumII	FALSE
BobWhite_c19984_124	AAAGCCATGACCACCACATCACCATGGAGCGCCTCCTGCCAGTTGCCCTA[T/C]GAGGCTTCATCCCAGAACCTGAATGGAAGGTCATAGCAGAGTTAAGTTTT	0	0	0	0	0	FORWARD		1		Unknown	0	2063560454	BobWhite_c19984_124-0_T_R_2063560454	C	1	3/27/2012	InfiniumII	FALSE
BobWhite_c19985_446	ATACGCCATGTAGTGAACCTGTGAATATCTGTATGTGCATGCAGAAGCGG[T/C]GTTTGTGGTCTTCCACCTTGTTTGCTTCTTGAACACGAACCAGATTGAGT	0	0	0	0	0	FORWARD		1		Unknown	0	2063560455	BobWhite_c19985_446-0_B_F_2063560455	C	1	3/27/2012	InfiniumII	FALSE
BobWhite_c20007_755	AACGAAGTCAGGTCRTACATCCCCATGGTTGCAGCAACAAGTGGAACATT[A/G]TCTATAATTGCTGATGCTACACCAATGATACTTGCAATGAGGTCAGCGTT	0	0	0	0	0	FORWARD		1		Unknown	0	2063560457	BobWhite_c20007_755-0_B_R_2063560457	C	1	3/27/2012	InfiniumII	FALSE
BobWhite_c20015_225	GCATCCTCGATCGAGGAGAAACCCTCCGTCGGTTTATCCGGGTCACCCTC[A/G]GCATCACTACTAAAGAAATCTCCTGTTTCTTGAGTGATTTCAGCACCAAC	0	0	0	0	0	FORWARD		1		Unknown	0	2063560459	BobWhite_c20015_225-0_B_R_2063560459	C	1	3/27/2012	InfiniumII	FALSE
BobWhite_c20015_300	GTTTCTTGAGTGATTTCAGCACCAACAGTTGTGAAGGAAGCACTGGACCC[A/G]TTTAGTTCTTGCGAAATGGGCCCATTCTTGTTCTCGTTCAAAGGATCATT	0	0	0	0	0	FORWARD		1		Unknown	0	2063560461	BobWhite_c20015_300-0_B_R_2063560461	C	1	3/27/2012	InfiniumII	FALSE
BobWhite_c20041_224	TGCAGGTGTGCCTGATCATGTTGTGATGGATTCAGATAAACATGAAACTT[T/C]atctaaagagcatgcaacaagcacaagtcccagtggcgagaacaaatcga	0	0	0	0	0	FORWARD		1		Unknown	0	2063560462	BobWhite_c20041_224-0_B_F_2063560462	C	1	3/27/2012	InfiniumII	FALSE
BobWhite_c20051_53	GGAATTGTCTGGTCTCAAGATGGAGCTGTATGGCAGTGGAGAAGATTCCG[A/G]TGAAGTTAAAGCATCAGCTGAGAAACTCAGTCTGGACGTTAGAGTCTATC	0	0	0	0	0	FORWARD		1		Unknown	0	2063560464	BobWhite_c20051_53-0_B_R_2063560464	C	1	3/27/2012	InfiniumII	FALSE
BobWhite_c20111_193	CAGATAGGCATGGTCAGGACATCGTGAAGGGTGAGATGGGTGATAAGTTC[T/C]GAGGAAAAGCTGGTTTGAAGGATGAAGAACCAAACACAAGAGACATGCAC	0	0	0	0	0	FORWARD		1		Unknown	0	2063560466	BobWhite_c20111_193-0_T_R_2063560466	C	1	3/27/2012	InfiniumII	FALSE
BobWhite_c20126_546	tccattggggatcctctatgtgacttaattccgctgcacttggatgtttt[T/C]CGTGGTGATATTGATCTTCTGAGGGAGTACCTTAGAAGCTATCAGCTTCC	0	0	0	0	0	FORWARD		1		Unknown	0	2063560467	BobWhite_c20126_546-0_T_R_2063560467	C	1	3/27/2012	InfiniumII	FALSE
BobWhite_c20158_834	TGAACCATAGATCTTACATTCGGCCGTTCTCGGGGTTCATAGTGCAGGCA[T/C]CTTGAAGCTAATCGTACCAGTTCAGTTCCCTCCTCATTTGAAAATTGACC	0	0	0	0	0	FORWARD		1		Unknown	0	2063560469	BobWhite_c20158_834-0_T_R_2063560469	C	1	3/27/2012	InfiniumII	FALSE
BobWhite_c20163_456	TTCACAGGTGAGAAGGAAACTTGGATGGTTGGGTGTGACTTATGTAGAAA[A/G]GAGTTGCATGCCACTTCATAATTTGGGCCGCCTTTGATATTGCCTGAGCA	0	0	0	0	0	FORWARD		1		Unknown	0	2063560470	BobWhite_c20163_456-0_T_F_2063560470	C	1	3/27/2012	InfiniumII	FALSE
BobWhite_c20183_215	ATCCACAGAAAAACTGGGGTTCCGTACAAGTCCATGCTGTTCTTTGACGA[T/C]gaggacaggaatattcaatcggtatcgaaaatgggagttacaagtgttct	0	0	0	0	0	FORWARD		1		Unknown	0	2063560472	BobWhite_c20183_215-0_B_F_2063560472	C	1	3/27/2012	InfiniumII	FALSE
BobWhite_c20204_637	ATTAGGTGATGACTATTTGATGCAAGATGGATATCTCTTCAAAAATGATC[A/G]TTTGTGCATTCCAAGAAGTTCTCTACGTGACAAGCTGGTTAGAGAGCTCC	0	0	0	0	0	FORWARD		1		Unknown	0	2063560474	BobWhite_c20204_637-0_B_R_2063560474	C	1	3/27/2012	InfiniumII	FALSE
BobWhite_c20215_243	TAGGTTTAGCTGTACAGTACCCACAGTCACGGAAGCGATGATTCCGTGCC[A/G]TGTGGATGATCTAGGTTTCCAGAAGGCAGCGCAAGCAAATTCACACTGAT	0	0	0	0	0	FORWARD		1		Unknown	0	2063560476	BobWhite_c20215_243-0_B_R_2063560476	C	1	3/27/2012	InfiniumII	FALSE
BobWhite_c20255_137	CAGAATCTTATCGAGAAGGGATACAGAAAAATTTCACCTTTCTTTATCCC[A/G]TATGCTATAACTAACATGGGTTCAGCCTTGCTTGCCATGGATGTTGGTTT	0	0	0	0	0	FORWARD		1		Unknown	0	2063560478	BobWhite_c20255_137-0_B_R_2063560478	C	1	3/27/2012	InfiniumII	FALSE
BobWhite_c20265_147	GCCAAGGTGAATCCTCCCATTTGCATGAAGTTCTTGACAAGAGGAGACAA[T/C]GTCAAAGTGGACAAATTCCTTGGTGGCTAGTCATGGTCAGTCCTGGTCTT	0	0	0	0	0	FORWARD		1		Unknown	0	2063560479	BobWhite_c20265_147-0_B_F_2063560479	C	1	3/27/2012	InfiniumII	FALSE
BobWhite_c20266_115	ATTGCCGAGCGGTACTCTTGGAATCACTCAGTATCAGAATACCATGTCTA[T/C]gagttctttaggatatggaattgttctcgagaaaaagctaatcttcttgt	0	0	0	0	0	FORWARD		1		Unknown	0	2063560481	BobWhite_c20266_115-0_B_F_2063560481	C	1	3/27/2012	InfiniumII	FALSE
BobWhite_c20266_499	TACGCTTTAGAATGCGCTGAGGATGGCATGAGGGTTCTGCTCTTTGATTA[T/C]GATAACACGTATCCCTGGTGCAAAACTGGTGTGGATCAATCACATCCGCT	0	0	0	0	0	FORWARD		1		Unknown	0	2063560482	BobWhite_c20266_499-0_B_F_2063560482	C	1	3/27/2012	InfiniumII	FALSE
BobWhite_c20282_164	TGTTAATTTTATCTCACATTGGAGGGCGCCATGGTTGTTACGATAGTCAT[T/G]ACAGGAATTAGTCAATGTTGCATAAGCGGAATCTCATGTGACAATCGTCC	0	0	0	0	0	FORWARD		1		Unknown	0	2063560484	BobWhite_c20282_164-0_B_F_2063560484	C	1	3/27/2012	InfiniumII	FALSE
BobWhite_c20306_147	GAGGAGGCAGGGGCGCTGACTTTCCGAAAGAAGACGCCACTCATGCTGGT[A/G]CCGACAAGGTACAATATGTGTCCTTGATTGAAATGGGTAAACTGGCAGAG	0	0	0	0	0	FORWARD		1		Unknown	0	2063560487	BobWhite_c20306_147-0_B_R_2063560487	C	1	3/27/2012	InfiniumII	FALSE
BobWhite_c2032_602	CTATTCTTCCTGTCCACAAGCTTTCGTGTGACAAGTTCATTGTATGAGCC[A/G]TTGTTCCTGAACTTAGCATACAGCTCAGGAGATAGCCCTTCATCGTCTAG	0	0	0	0	0	FORWARD		1		Unknown	0	2063560488	BobWhite_c2032_602-0_T_F_2063560488	C	1	3/27/2012	InfiniumII	FALSE
BobWhite_c20360_800	GACAAACGATGGTTGTGCTCCTTGACAAACATACTGACGTACCATCCATG[A/C]TCCTTGGTACGCAGCAATCTCACCATGGCCTTGCAATCGATCTTGCATGA	0	0	0	0	0	FORWARD		1		Unknown	0	2063560490	BobWhite_c20360_800-0_T_F_2063560490	C	1	3/27/2012	InfiniumII	FALSE
BobWhite_c20382_117	ccctgattctcgagaagcaagtcagggaactggaaatagaaagaagttcc[A/C]TGGTTATTGAAGACGAGGAGAGCGTGAAGGACTACTATGATCTCTTACAG	0	0	0	0	0	FORWARD		1		Unknown	0	2063560492	BobWhite_c20382_117-0_B_R_2063560492	C	1	3/27/2012	InfiniumII	FALSE
BobWhite_c20487_367	GAACCTGGATCTCTGTAGCAGAGGAGAAACGCGAATCTAGACAAGCATGA[T/C]GAGTTGAAGGATGGTGATCGTATGTGCGAGCGGAGAGAAAATAATATCTT	0	0	0	0	0	FORWARD		1		Unknown	0	2063560494	BobWhite_c20487_367-0_T_R_2063560494	C	1	3/27/2012	InfiniumII	FALSE
BobWhite_c20487_531	TCTTTGTTTAAGGTGGTCAGCGTGGAGCATGGTCGTCGTCGTACCGTATT[A/G]TCTGTCGTATATTCGTGCTGTACATGAGTACCTTCCTGGTGAGTCACTGT	0	0	0	0	0	FORWARD		1		Unknown	0	2063560496	BobWhite_c20487_531-0_B_R_2063560496	C	1	3/27/2012	InfiniumII	FALSE
BobWhite_c20489_289	TCTCCTGTAAAATTAATCTTGGCTGACTTGGATTCTTAGGCATTGGCGTC[A/G]TGGTGAGTTAAAGTTGCAGTTTCTGACGAGTAGCATTGGTTGGTGAACTC	0	0	0	0	0	FORWARD		1		Unknown	0	2063560497	BobWhite_c20489_289-0_T_F_2063560497	C	1	3/27/2012	InfiniumII	FALSE
BobWhite_c20492_377	AATCGAACAAGATTTCGCAATCCTCTCTCTCCATGAATATCAGTTGGTGA[T/G]CTTATATGGCTAAGATATGTATTTCCTTCATATATTAAGCTAAGTTGCTG	0	0	0	0	0	FORWARD		1		Unknown	0	2063560499	BobWhite_c20492_377-0_B_F_2063560499	C	1	3/27/2012	InfiniumII	FALSE
BobWhite_c20531_248	ACTATGATCTAGAATTGTCTTCTGTAGATGTTCAGGCTGTTGCTGGTGCC[A/G]CCGCCCAGCATGATGTTGATGGAGGAAGCCCCCTCCGTTCCATGGGCAGG	0	0	0	0	0	FORWARD		1		Unknown	0	2063560501	BobWhite_c20531_248-0_T_F_2063560501	C	1	3/27/2012	InfiniumII	FALSE
BobWhite_c2053_182	tcccgctcctcccgtgcctgctcccaggaggagccagctccaaagaaaga[T/C]GTGTATCAATTGTTTGCTGAGAAGGTTCGGGATAACAAGCAGCTGGAATC	0	0	0	0	0	FORWARD		1		Unknown	0	2063560503	BobWhite_c2053_182-0_T_R_2063560503	C	1	3/27/2012	InfiniumII	FALSE
BobWhite_c20553_364	ACTTCGTCGATGCCTCCAACCATGTAGAACGCGTGCTCGGAGATGTCGTC[A/G]TACTTGCCGTCCAAAACACCCTGGAAACTTTGAACACCCTCCTTAAGATC	0	0	0	0	0	FORWARD		1		Unknown	0	2063560505	BobWhite_c20553_364-0_B_R_2063560505	C	1	3/27/2012	InfiniumII	FALSE
BobWhite_c20553_568	TCACTGAGCTCATCCATACCCAAAATGGCAATGATATCCTGAAGATTCTT[A/G]TAGTTCTGAAGAACCTTCTGGACACCACGGGCAGTGTTGTAGTGATCCAC	0	0	0	0	0	FORWARD		1		Unknown	0	2063560506	BobWhite_c20553_568-0_T_F_2063560506	C	1	3/27/2012	InfiniumII	FALSE
BobWhite_c20553_976	GTGAAACGGAAAATGTTGTCAATAAACAAGAGCACATCTTGTCCTTCAGC[A/G]TCACGGAAATGTTCAGCAACAGTCAAACCAGTCAGACCAACACGAGCACG	0	0	0	0	0	FORWARD		1		Unknown	0	2063560509	BobWhite_c20553_976-0_T_F_2063560509	C	1	3/27/2012	InfiniumII	FALSE
BobWhite_c20558_374	GGATTTGGAGGCTTTGCTTCTGAAAATCCATTAGGAGTATAACCTCCGCC[A/G]CTGGGGGGCCCAGTCGAGTTGTTGTGATCTGGAACGCCGTTCTGGAACGA	0	0	0	0	0	FORWARD		1		Unknown	0	2063560511	BobWhite_c20558_374-0_T_F_2063560511	C	1	3/27/2012	InfiniumII	FALSE
BobWhite_c20561_114	GAATCAAAGGCCCAGAAGGAAACAATTGACTTGAAGGAGTTGAAACGAGT[T/G]gatcacatcctcatgtctttgcaacggaagctgcctcctgctcctccccc	0	0	0	0	0	FORWARD		1		Unknown	0	2063560513	BobWhite_c20561_114-0_B_F_2063560513	C	1	3/27/2012	InfiniumII	FALSE
BobWhite_c2056_116	ACTAATATGGATGTGCTGCTCACAAGTACTTTGATAGGCATACGAGAAAC[T/C]CTTGCAAGTCCAGTACAGACTGTAGCCCCAAAGGACCCAAAATGCTCCTT	0	0	0	0	0	FORWARD		1		Unknown	0	2063560514	BobWhite_c2056_116-0_B_F_2063560514	C	1	3/27/2012	InfiniumII	FALSE
BobWhite_c2058_367	GTCTGTTAACTGGCATGTTTGCATATATTCGGGATCAAGGTAACCGCAAG[T/C]ACCTTGAACCATTGTGACAAATTGCTCTTTGTCAGATGGCGCTAGTATGG	0	0	0	0	0	FORWARD		1		Unknown	0	2063560516	BobWhite_c2058_367-0_B_F_2063560516	C	1	3/27/2012	InfiniumII	FALSE
BobWhite_c20591_89	ACAGATGCAAAAAGATCTGTTACCACTGATGAACATCATCCATCTACAAG[A/G]ATCACATTACAAGACTATATGCTGCCGCAGCAACCGCAGTATCCTGAGAT	0	0	0	0	0	FORWARD		1		Unknown	0	2063560519	BobWhite_c20591_89-0_B_R_2063560519	C	1	3/27/2012	InfiniumII	FALSE
BobWhite_c20673_447	ggtggaaacccgatgcaggtgctatttgtgaaaggattggagactggttc[T/G]AGCAGTGGTTGGTTTGTTCGAGGAATTCCTGGTGCTCGTGATTTCTAAAG	0	0	0	0	0	FORWARD		1		Unknown	0	2063560522	BobWhite_c20673_447-0_T_R_2063560522	C	1	3/27/2012	InfiniumII	FALSE
BobWhite_c20682_188	GTCAGCCTTCCATGCTCATTCACTCCAGATGAAATCAGCTATTTGACTAA[T/C]cgcatacagaacggtggtacagaagttgtggaggcaaaggctggagcagg	0	0	0	0	0	FORWARD		1		Unknown	0	2063560523	BobWhite_c20682_188-0_B_F_2063560523	C	1	3/27/2012	InfiniumII	FALSE
BobWhite_c20688_288	ACTGAAATAATTCCTCTGTGCTTGCGTACCATGGAGATGGGCAGTGAACT[A/G]tcaaaaaccgtcgctaccttcattgtccaaaagattctgctggatgatat	0	0	0	0	0	FORWARD		1		Unknown	0	2063560524	BobWhite_c20688_288-0_T_F_2063560524	C	1	3/27/2012	InfiniumII	FALSE
BobWhite_c20689_427	TTATAATCTGAACCTTCAAGTTTCCGGCGTAGTAATGGAAGAGCGAAAAG[T/C]ACAGCAGCTAGCATATCGGGCAACAAGTATACGACTACTGCAATGATGAA	0	0	0	0	0	FORWARD		1		Unknown	0	2063560525	BobWhite_c20689_427-0_B_F_2063560525	C	1	3/27/2012	InfiniumII	FALSE
BobWhite_c2069_1096	GAGGAGAAGGTGAAGACTAATCAGTTGGTAGAATTGATTGACAATAAGAG[T/C]AACGATATGCTAGCACATAAACAGGATGTAATTGAGATGATGAAGCTCGC	0	0	0	0	0	FORWARD		1		Unknown	0	2063560528	BobWhite_c2069_1096-0_T_R_2063560528	C	1	3/27/2012	InfiniumII	FALSE
BobWhite_c20706_135	ACTAGCCAGTACTATATCATCAAGAAGTTCAGCTCATGCCAATCAACCAG[A/G]CATGAGCATCGGAATGCGTTCCATGTCTGCCTTCGCTGTCCTGTCAAACC	0	0	0	0	0	FORWARD		1		Unknown	0	2063560529	BobWhite_c20706_135-0_T_F_2063560529	C	1	3/27/2012	InfiniumII	FALSE
BobWhite_c20748_123	TCTCATGAGATCGAGATACCTAAGACGATGTAACCTACCAAGTTCCACTG[A/G]AATGGAGCCCATCAGATTGTTGCGGGTGAGGTTAAGGATGGAAAGGAAAG	0	0	0	0	0	FORWARD		1		Unknown	0	2063560533	BobWhite_c20748_123-0_T_F_2063560533	C	1	3/27/2012	InfiniumII	FALSE
BobWhite_c20763_343	TGAGTGTTGTCTGGAATGTTTGAGTAGACAGTGTCAAATGGATCAATCTC[A/G]CTAGGTTTAGCGCTAGACATGCTCGCTTCCTCGTCATCATCCAATATGTC	0	0	0	0	0	FORWARD		1		Unknown	0	2063560535	BobWhite_c20763_343-0_T_F_2063560535	C	1	3/27/2012	InfiniumII	FALSE
BobWhite_c20767_839	GCATACCAAGTAAACTCTGATCCACATGAAATCATGGCAGAGGTCTACAA[T/G]aatggccctgtagaagttgctttcacagtttatgaggacttcgcacacta	0	0	0	0	0	FORWARD		1		Unknown	0	2063560537	BobWhite_c20767_839-0_B_F_2063560537	C	1	3/27/2012	InfiniumII	FALSE
BobWhite_c20782_697	ATCTCCCTCTTTATCTGCACAATTAGGCCAATCCTCGAAACCTTCTCCTT[A/G]TCGATCATCTTTATCGCAACAGCCTGTCCACCTGCGAGATTCCGACCATA	0	0	0	0	0	FORWARD		1		Unknown	0	2063560538	BobWhite_c20782_697-0_T_F_2063560538	C	1	3/27/2012	InfiniumII	FALSE
BobWhite_c20800_316	ACAGCTTCTATGAGCCATGGTTGCACTACTTAGAATGCAATGTCATGCTG[A/G]ATGTGTCGGAGCAATACGGGGGTGACAATGTCCGGTGAGCTAAGCTGGGG	0	0	0	0	0	FORWARD		1		Unknown	0	2063560540	BobWhite_c20800_316-0_T_F_2063560540	C	1	3/27/2012	InfiniumII	FALSE
BobWhite_c20810_291	CATGGAAATGATCATGACAATTATCCTCCTGGAAGGAAGTATGCTGAAAA[T/C]GACAGGTACAGAACATCTGATAATGTTGGACAAGGTGGTGGGTCTTACCA	0	0	0	0	0	FORWARD		1		Unknown	0	2063560543	BobWhite_c20810_291-0_T_R_2063560543	C	1	3/27/2012	InfiniumII	FALSE
BobWhite_c20910_643	ATCCCCGAGGGATGCAACTTTTAACTTTCCATGCATGCTTCTCTCTGAGA[T/G]ATGTCATGGCTCTATTCAGTATCTTCACCTTGCCAATTTGGACTTACATC	0	0	0	0	0	FORWARD		1		Unknown	0	2063560544	BobWhite_c20910_643-0_B_F_2063560544	C	1	3/27/2012	InfiniumII	FALSE
BobWhite_c20926_313	CTGGAATTTCTTGTTTCCAAATTAGAAACCGAGCCCAATTACTCGGCATC[A/G]GCATCATCAAAACCATCGTCTTCACCGTCGTCGAACGCTTGAGGCCCTAC	0	0	0	0	0	FORWARD		1		Unknown	0	2063560546	BobWhite_c20926_313-0_T_F_2063560546	C	1	3/27/2012	InfiniumII	FALSE
BobWhite_c20934_397	agatatctccagttaatgccgacatgcacgagctggagaagaagctgtgt[A/G]TTGTCGGATTATGGTGTATTCAGATGAGGTCTCGTGATCGGCCAACAATG	0	0	0	0	0	FORWARD		1		Unknown	0	2063560548	BobWhite_c20934_397-0_B_R_2063560548	C	1	3/27/2012	InfiniumII	FALSE
BobWhite_c20942_136	GGTCCCAAGAGACAGTTTGATATGATGCTTGATCCTGTCCGTATATATGC[T/C]ACTGCTATATACATTGCAAGCATCATAATTTCTCTATTCTGCGCTCTCTT	0	0	0	0	0	FORWARD		1		Unknown	0	2063560549	BobWhite_c20942_136-0_B_F_2063560549	C	1	3/27/2012	InfiniumII	FALSE
BobWhite_c20942_505	TTAACCTTTTCCCCACTGTTGCTCCCTTCTTGCGCACATATGTATATGAC[A/G]CTCCTTTGTTCCCTTTGGCTTGGGACATTTCATGAACAGTGCATTTGTCG	0	0	0	0	0	FORWARD		1		Unknown	0	2063560551	BobWhite_c20942_505-0_T_F_2063560551	C	1	3/27/2012	InfiniumII	FALSE
BobWhite_c20959_229	TCTACAGAAGTTCCAGTCACCAGCCTCCGTTTTGAAGTTAGCGACCGTGC[A/G]AAGTCGTTCAAAGATAAATACTTCCCTTCAGACCATGGTTCCAGCGATGC	0	0	0	0	0	FORWARD		1		Unknown	0	2063560554	BobWhite_c20959_229-0_B_R_2063560554	C	1	3/27/2012	InfiniumII	FALSE
BobWhite_c20974_103	GGAGCATAGAAGCAAACAATTCAGGTTCCACGAGAAAGATTGTCAATAGA[T/C]GGTATCTTTGTGATCTAAAATGGCCACAACCAAGTGTGGATTACGCATGG	0	0	0	0	0	FORWARD		1		Unknown	0	2063560555	BobWhite_c20974_103-0_B_F_2063560555	C	1	3/27/2012	InfiniumII	FALSE
BobWhite_c2099_337	TAGCAACTGAACAGAGATTATTGGGTTATCCAGGCTCAACTCCCGAAGAG[A/C]AAATGTCCATCCAGGTCCCTGCGGGCAGGATACGGTGTAGCACCAGCGAC	0	0	0	0	0	FORWARD		1		Unknown	0	2063560557	BobWhite_c2099_337-0_T_F_2063560557	C	1	3/27/2012	InfiniumII	FALSE
BobWhite_c20995_173	ACAGTATTGGCATACTCCAGGACATTACAAATGTGCTCATGAGGGTCTTC[A/G]TTGGGTAATCCTCTAAACTGATTCTGCAAGACGGGAGCAATAAGTCCAGG	0	0	0	0	0	FORWARD		1		Unknown	0	2063560559	BobWhite_c20995_173-0_T_F_2063560559	C	1	3/27/2012	InfiniumII	FALSE
BobWhite_c21002_194	TCTAAGTTGCGAGTTGTCTGGGTCTTCTGAATCTATTCTGGCTGTTCTTT[T/C]CTCAAGTCCTTGCCATGTAAGCTACTATGTTTAAGATTGCTGGGATTCTG	0	0	0	0	0	FORWARD		1		Unknown	0	2063560561	BobWhite_c21002_194-0_B_F_2063560561	C	1	3/27/2012	InfiniumII	FALSE
BobWhite_c21006_553	CGCACATTGCATTGCAGTTGAAGTAGGACTCGCTAGTGATTTTGAATCGG[T/C]GCCCACACCACATGGTGCTCAGTCTCCTACTGCCACCGTATGGTCTCGAG	0	0	0	0	0	FORWARD		1		Unknown	0	2063560563	BobWhite_c21006_553-0_B_F_2063560563	C	1	3/27/2012	InfiniumII	FALSE
BobWhite_c21023_110	TTGTTTTCCCAGCAGAATCCAACCAACTCAACTACGTTTTCATGTTTGAG[T/C]GCCATAATGTTCTGAACCTCATTATTGAATGTCTTGTCAGGCGGCATCGG	0	0	0	0	0	FORWARD		1		Unknown	0	2063560566	BobWhite_c21023_110-0_T_R_2063560566	C	1	3/27/2012	InfiniumII	FALSE
BobWhite_c21036_213	AGGGATCAGGGTATCACCATCAACAGGAAGATGGAGGATCAGACCACTGC[T/C]AACTAATAGCTAGAACACCTCGATCATGATACTAGCCCAGTACACTGTTA	0	0	0	0	0	FORWARD		1		Unknown	0	2063560568	BobWhite_c21036_213-0_T_R_2063560568	C	1	3/27/2012	InfiniumII	FALSE
BobWhite_c21037_285	GGTCAGTGCTGAAGAGTCCCTTGCTGATCGCAGTCTAGTAGTTGTTGCAC[T/C]ACAGAAATTTACATCATTACCTCCACCTAAACCAGCTCTTCCCTCACGCC	0	0	0	0	0	FORWARD		1		Unknown	0	2063560570	BobWhite_c21037_285-0_T_R_2063560570	C	1	3/27/2012	InfiniumII	FALSE
BobWhite_c21044_105	AAGGACAAGAAGAAATGGATCAAGATGTCCATCTTGAACACGGCTGGAAG[T/C]GGCAAGTTCAGCAGCGACCGCACCATCGACCAATATGCGAAGGAGATCTG	0	0	0	0	0	FORWARD		1		Unknown	0	2063560571	BobWhite_c21044_105-0_B_F_2063560571	C	1	3/27/2012	InfiniumII	FALSE
BobWhite_c21055_257	GCTTTGAATGCTTCCAATTTTGATCTGAGCTACCATCCGGTGAGCACAAA[T/C]GTCGACTGCAAACTGTACAAAAATGATCGGTTCCTCAGGTGCTATGACTG	0	0	0	0	0	FORWARD		1		Unknown	0	2063560573	BobWhite_c21055_257-0_B_F_2063560573	C	1	3/27/2012	InfiniumII	FALSE
BobWhite_c21093_222	CTAGCTTCACATGTATCAGGTCCCAGGTGAAATGAGAAAATCTTGACAAG[A/G]tagacaattagattacgagcaagacatgggacaaatgacaaatctattgt	0	0	0	0	0	FORWARD		1		Unknown	0	2063560575	BobWhite_c21093_222-0_T_F_2063560575	C	1	3/27/2012	InfiniumII	FALSE
BobWhite_c21129_830	GGGCCAAGGGCTGTAGAACCATGCAAGCCATTTGAAACATGGGGGGAAGA[T/C]GAATTTTGCGTTGGTTGTGGAGTTGCAGAGAAAGGATCAACCCCAAAACT	0	0	0	0	0	FORWARD		1		Unknown	0	2063560577	BobWhite_c21129_830-0_T_R_2063560577	C	1	3/27/2012	InfiniumII	FALSE
BobWhite_c21181_787	GACTTTGAGAGGAGGAGCAAGAGCAGTGAGGCAAGGGAAGAAGAGCAGCA[T/G]CATCGAGATTCAGAGAAGAAGAAGGGGAATAGAGGAAGTGGAGTAGCATC	0	0	0	0	0	FORWARD		1		Unknown	0	2063560579	BobWhite_c21181_787-0_T_R_2063560579	C	1	3/27/2012	InfiniumII	FALSE
BobWhite_c21284_136	GTGCTGTATAGCAAAACCCAGCTCCTTCCTTGGGCCAGAATAGGAAGAGA[A/G]GAATAAAGAGTGGATCGCATTGTTTCTGACAAAAGGACAGATGGCTCTGA	0	0	0	0	0	FORWARD		1		Unknown	0	2063560581	BobWhite_c21284_136-0_B_R_2063560581	C	1	3/27/2012	InfiniumII	FALSE
BobWhite_c21322_169	GACAACTCAACAGATAGCAATGCACTTACTGACATGGCCAACAGTCCTCT[T/C]GATAATGTTGCTAATACTCAGCAGCAACTTAATCAATCTTCTTTGCAAGG	0	0	0	0	0	FORWARD		1		Unknown	0	2063560582	BobWhite_c21322_169-0_B_F_2063560582	C	1	3/27/2012	InfiniumII	FALSE
BobWhite_c21334_381	TCTCCCTTGTGCCCTATCCTCTCTACCGATTGTCCTCCTCACGTTGATCT[A/G]CAAGTTTATGTGGCATAAAGATCTCCCTTTTGCCCTATCTCTCTACTGAT	0	0	0	0	0	FORWARD		1		Unknown	0	2063560585	BobWhite_c21334_381-0_B_R_2063560585	C	1	3/27/2012	InfiniumII	FALSE
BobWhite_c2135_96	cgacttctaagaatagaaggaaagtaccatttttggaaggaggaaaatag[T/C]GTGACAGCTGAAATCGATAGGCTAAAGGAAGATCTTGTGAAGGCACAGAA	0	0	0	0	0	FORWARD		1		Unknown	0	2063560586	BobWhite_c2135_96-0_T_R_2063560586	C	1	3/27/2012	InfiniumII	FALSE
BobWhite_c21362_521	GCACATATTTTGTTGCTTATTCCGATGGCTCGTGCACTGACGTAAATAGT[A/G]CACGAGCACCTGACAGAATGTTAGGTGAAGTACGAGGAAGTAACTCGAGG	0	0	0	0	0	FORWARD		1		Unknown	0	2063560587	BobWhite_c21362_521-0_T_F_2063560587	C	1	3/27/2012	InfiniumII	FALSE
BobWhite_c2143_229	GATGACTGAAGATCCATCTGTGGCAGAGCAAGCTGGAAATGAAATCGATC[T/C]CGGAGGAGGAAGAGTTGGCTTTTGACCATGGCCATCAAATGCAGCACGGA	0	0	0	0	0	FORWARD		1		Unknown	0	2063560591	BobWhite_c2143_229-0_B_F_2063560591	C	1	3/27/2012	InfiniumII	FALSE
BobWhite_c21460_140	ATACCTGGACTCAAAAGAAAAGGAAATTACATCATAGTCCCTGAAACTAA[A/C]AAGGAGGACCCCATCCTGATGATTAAGATTACAATCGGGTCCAATACTCA	0	0	0	0	0	FORWARD		1		Unknown	0	2063560594	BobWhite_c21460_140-0_B_R_2063560594	C	1	3/27/2012	InfiniumII	FALSE
BobWhite_c21482_192	AAGCGTAAGCTGAAGTCTGCAAAGGTAAAGGCCTGGAATCTGGTGACTGG[T/C]GTTGAACACTTTGGCGACGCTCAAATCAAAGATGCGATGAAGATGGTGTA	0	0	0	0	0	FORWARD		1		Unknown	0	2063560596	BobWhite_c21482_192-0_T_R_2063560596	C	1	3/27/2012	InfiniumII	FALSE
BobWhite_c21530_1111	ACCCCATCAAGTCTCCGTTTTGAACATGTAGATTCTTTGCATAGCCATCA[T/G]AACTTCTGATCTCCTACCATGCAGAAAAACAACAGATCTAAATTACACCT	0	0	0	0	0	FORWARD		1		Unknown	0	2063560597	BobWhite_c21530_1111-0_B_F_2063560597	C	1	3/27/2012	InfiniumII	FALSE
BobWhite_c21540_63	ATTAGACGCATGTTCGACAACATGTTTGCTTGCTTTGGGCACACCCATTC[T/G]ACCAATGTGACTCGAGCCTCATCCTCGAGGTCGGAGTGGAGCTCGGTTTT	0	0	0	0	0	FORWARD		1		Unknown	0	2063560599	BobWhite_c21540_63-0_B_F_2063560599	C	1	3/27/2012	InfiniumII	FALSE
BobWhite_c21562_339	TCTCTTTCTACCACCCATAACATTTCTCATCTCATTCTTTGGGTTGTTGG[T/C]GCCAGGAGTTCCTATAAACTGCATGGGGGCATTGCAGATGCACCAACAGC	0	0	0	0	0	FORWARD		1		Unknown	0	2063560601	BobWhite_c21562_339-0_B_F_2063560601	C	1	3/27/2012	InfiniumII	FALSE
BobWhite_c21666_67	GAAAGCAATGACTGTGCATCCACAATGTTCAGCTACATCAACCTCTATGG[A/C]AAGTACCCACCAGGCCTGTTTGCCCACGAGTGCCGAGAAGGCAAGCTAGG	0	0	0	0	0	FORWARD		1		Unknown	0	2063560603	BobWhite_c21666_67-0_T_F_2063560603	C	1	3/27/2012	InfiniumII	FALSE
BobWhite_c21669_253	TACAAGGGATCAAGTTTCCACCGTGTCATTAAGGACTTCATGATTCAGGG[A/G]ggagactttgacaagggcaacggtactggagggaaaagcatatatggccg	0	0	0	0	0	FORWARD		1		Unknown	0	2063560605	BobWhite_c21669_253-0_T_F_2063560605	C	1	3/27/2012	InfiniumII	FALSE
BobWhite_c21705_196	TTTGAGAGAACTGCAATTGCCATTTCAAAGTTTGAGCCTGTCACCATTTG[T/C]gcaagtgccaaacagtatcctcgtgtccacgagctgatggaacaccaacc	0	0	0	0	0	FORWARD		1		Unknown	0	2063560606	BobWhite_c21705_196-0_B_F_2063560606	C	1	3/27/2012	InfiniumII	FALSE
BobWhite_c21705_722	GAGGATACAAATGGGCATGTTGACAATTTATGCTGTTTCATCAAACCCGG[T/C]GTGATTCTCTTGTCATGGACGGATGACGAGAACGACCCGCAGTACGAGAT	0	0	0	0	0	FORWARD		1		Unknown	0	2063560607	BobWhite_c21705_722-0_B_F_2063560607	C	1	3/27/2012	InfiniumII	FALSE
BobWhite_c21743_113	TKGGAGGGAAGACTGGRATTAACCATCCACTGGGAAAGAACTTAATTGGC[T/G]CATTCTACCAGCCGCAGTGTGTACTCATTGACACAGAGACATTGAATACA	0	0	0	0	0	FORWARD		1		Unknown	0	2063560609	BobWhite_c21743_113-0_T_R_2063560609	C	1	3/27/2012	InfiniumII	FALSE
BobWhite_c2179_1476	CTTTGTATGATCTGATTTATAGTAGGCCTCTTCACTTGACTGGACTCCAC[A/G]CATTTTAGAGCTATTTCGATGCATGTTCTAACTTCACATGAAGTATGCTT	0	0	0	0	0	FORWARD		1		Unknown	0	2063560610	BobWhite_c2179_1476-0_T_F_2063560610	C	1	3/27/2012	InfiniumII	FALSE
BobWhite_c21809_347	AGTAGCAGCCATGTTTAGTTCGGTTCAGCCTCAGTGTTTCCTTCTCAGTA[T/G]GGAACGATGATTGATTCGATGAGCTCCTGGAGGGGAGCCAGTTCTTTCTT	0	0	0	0	0	FORWARD		1		Unknown	0	2063560612	BobWhite_c21809_347-0_B_F_2063560612	C	1	3/27/2012	InfiniumII	FALSE
BobWhite_c21827_104	TCTTTTTACAGAAACACCAGAACCATGACTATGCTTAGACTGAAACTTCT[T/C]ATGTTTTCAATACCCGGAGTGTCGCCAGTCCTGTAGCGATCTTTTTTGTA	0	0	0	0	0	FORWARD		1		Unknown	0	2063560615	BobWhite_c21827_104-0_T_R_2063560615	C	1	3/27/2012	InfiniumII	FALSE
BobWhite_c21829_119	AGCATTGCACCAGCTATCTCATTGACAGAGAAGGCCTTGAAGCATCTGAA[T/C]AGAATGAGGTCCGAAAAGAATGAAGATCTCTGTTTGAGGATTGGAGTTAA	0	0	0	0	0	FORWARD		1		Unknown	0	2063560616	BobWhite_c21829_119-0_B_F_2063560616	C	1	3/27/2012	InfiniumII	FALSE
BobWhite_c21904_1214	TTAATTTGATGTGCGTATACGTGCAGTGGTATACGCAAGCTCAGCTTAGG[T/C]GTACTACTAGTACACCTGCAGATGCAGCTCGACTGAGATGGTCACAGATC	0	0	0	0	0	FORWARD		1		Unknown	0	2063560618	BobWhite_c21904_1214-0_B_F_2063560618	C	1	3/27/2012	InfiniumII	FALSE
BobWhite_c21949_117	GGCCTGAGTCGGCTGACATCTCCTTATGTGGTTCCTGCAAAGACGCTGGA[A/G]TTTTTGTTGGTAGCCGAAATGCAACAATACTACAAGAAGGCATCAGTGAC	0	0	0	0	0	FORWARD		1		Unknown	0	2063560621	BobWhite_c21949_117-0_B_R_2063560621	C	1	3/27/2012	InfiniumII	FALSE
BobWhite_c21949_150	CCTGCAAAGACGCTGGAATTTTTGTTGGTAGCCGAAATGCAACAATACTA[T/C]AAGAAGGCATCAGTGACACCCACCTGAAGCTCTGTTTCTCGCTGACTTGA	0	0	0	0	0	FORWARD		1		Unknown	0	2063560622	BobWhite_c21949_150-0_B_F_2063560622	C	1	3/27/2012	InfiniumII	FALSE
BobWhite_c22024_111	TTGTGGTAAACAATTCGATGCTACACAGCGTAGTGCTTTCAGCTTACACG[T/G]CATTCTGTGTTTATCATTATAGCACACCCCACTAGATGCTATGGTACCAG	0	0	0	0	0	FORWARD		1		Unknown	0	2063560624	BobWhite_c22024_111-0_B_F_2063560624	C	1	3/27/2012	InfiniumII	FALSE
BobWhite_c22036_399	CCCGATTGGTGCTACGAATGCCCATATCCTGACTGGGCATCCCTTGACAA[T/C]GTGTCAGGGAAGAAAATGAAGCCTGATGTACCACCAGAAAATTAAGTCGA	0	0	0	0	0	FORWARD		1		Unknown	0	2063560627	BobWhite_c22036_399-0_T_R_2063560627	C	1	3/27/2012	InfiniumII	FALSE
BobWhite_c22053_1041	CTTATTTGATGAATAGAATGCCATCCCGGGTGCTCAATAACAAGACACCG[A/C]TTGAGTGTCTAACTGGTGAAACYACATATGTTGTGCCACCAAAGGTATTT	0	0	0	0	0	FORWARD		1		Unknown	0	2063560628	BobWhite_c22053_1041-0_T_F_2063560628	C	1	3/27/2012	InfiniumII	FALSE
BobWhite_c22086_444	ATTGGAGGGGATGTCTGTCCTTCTCTGTCCTGGCAATCATCACTTGATTC[A/G]CTGTGAACAGCTCCTTTCACCTTTTTAACTTAGTTGGGTTTTGCTGGAAG	0	0	0	0	0	FORWARD		1		Unknown	0	2063560630	BobWhite_c22086_444-0_B_R_2063560630	C	1	3/27/2012	InfiniumII	FALSE
BobWhite_c2209_876	GCAATACCTAATGGAGGGTTGAATGATGAAATGAGGGGAATCCATAGAAA[T/C]GACGCTCATACGGATTTACAGTCGAGCCTGGAGAGCTTCCTAGGGAAGCT	0	0	0	0	0	FORWARD		1		Unknown	0	2063560631	BobWhite_c2209_876-0_B_F_2063560631	C	1	3/27/2012	InfiniumII	FALSE
BobWhite_c2210_112	AATGACCCGACAACATCACTATTGCTCAATGTCCATGCCATTTATCTAAC[T/C]ATATGAACTATGTACACCCAACATCATCACTATTGCATAATGTCCATGCC	0	0	0	0	0	FORWARD		1		Unknown	0	2063560633	BobWhite_c2210_112-0_B_F_2063560633	C	1	3/27/2012	InfiniumII	FALSE
BobWhite_c22101_495	TTTGCCTCACGCTGCTTTTGAGCCCATTCCAGTTTCTGCTTCATTTTTTC[A/G]TTCTCTGGCTCGACTGTCAGCATGAATTGTAGGCTCTTTACAGTGTACTC	0	0	0	0	0	FORWARD		1		Unknown	0	2063560635	BobWhite_c22101_495-0_T_F_2063560635	C	1	3/27/2012	InfiniumII	FALSE
BobWhite_c22101_636	AGTGTAACACAAAGGGACTGGTACATTTGCTCTGCCGTACCCTCGAAAAA[T/C]ctcccacaaccagcaatgaacaaggtgtctccagtaaatactgctgggtc	0	0	0	0	0	FORWARD		1		Unknown	0	2063560637	BobWhite_c22101_636-0_B_F_2063560637	C	1	3/27/2012	InfiniumII	FALSE
BobWhite_c22106_204	GAGGTTGAAGGTGAAGATAAACAGTAGTCTAATAGTACTGTACTGGGAGA[A/C]AGTTGCAGTAGCCTTATTGATAGAAGTGCAGATGCGGAAACTCATTGTAC	0	0	0	0	0	FORWARD		1		Unknown	0	2063560638	BobWhite_c22106_204-0_T_F_2063560638	C	1	3/27/2012	InfiniumII	FALSE
BobWhite_c22115_259	TGAGATCACAAAGTCAAAGGCTGAGAGGATGAATGACTTTGAGTATGCAC[A/G]GATGAACACCGTCCCTGATGTGAAGCAATGGGATAAGTTATCCTACCACC	0	0	0	0	0	FORWARD		1		Unknown	0	2063560640	BobWhite_c22115_259-0_T_F_2063560640	C	1	3/27/2012	InfiniumII	FALSE
BobWhite_c22134_398	TTCAAACATATGCTAGAATGGACAGTGACACACGCTAAAAAAACAACCAC[A/G]TCGGCAGAACCGAAAGCGATAGCACATGAGAAAGAAACCACATTCAAACA	0	0	0	0	0	FORWARD		1		Unknown	0	2063560645	BobWhite_c22134_398-0_B_R_2063560645	C	1	3/27/2012	InfiniumII	FALSE
BobWhite_c22142_151	GATGCTGTAATTGGTTACTTCTTTTTTTCAGGTCACTAGTATACTACTCT[T/C]GCAGTCACAAGTTCGTAGATGTGTGTTCTGTGAGCTAAAAGGATCTATTT	0	0	0	0	0	FORWARD		1		Unknown	0	2063560647	BobWhite_c22142_151-0_T_R_2063560647	C	1	3/27/2012	InfiniumII	FALSE
BobWhite_c22147_122	CTGAAGAACATTCAGACGATCAGGAATATACTGATAGGGAGAGCCAGTAC[T/C]ATGAGGGGGAGCGATCAGATCATGGTGTTGAACAACAATCCAAATTGGAT	0	0	0	0	0	FORWARD		1		Unknown	0	2063560648	BobWhite_c22147_122-0_B_F_2063560648	C	1	3/27/2012	InfiniumII	FALSE
BobWhite_c22171_85	CCATTTGGTACATAGCTTCCGATTCCTGCCTCTATTGTGTGTGATTGGTG[T/C]ATTGTATTGTGCTTCAAGTCTTTGGAGCTTGTAACTGGGGCAATCATTTA	0	0	0	0	0	FORWARD		1		Unknown	0	2063560650	BobWhite_c22171_85-0_B_F_2063560650	C	1	3/27/2012	InfiniumII	FALSE
BobWhite_c22176_230	CAAATGACTGTGGGATGACAATATACAACCACGAGAGTTCCCAAGGATAG[A/G]CTATCATGAGGAAGTGGATCATGTACGAGCACATTAACTAGATTAAACAA	0	0	0	0	0	FORWARD		1		Unknown	0	2063560652	BobWhite_c22176_230-0_T_F_2063560652	C	1	3/27/2012	InfiniumII	FALSE
BobWhite_c22255_814	CCGTTGTAAAGATGGACGAAACCAAACATCTTGCCACGGTAGTACATTTG[T/C]GCGCACATGTCCTCGAAGTTACGGCCAAGGATCATGTCCTCGTACAGCTC	0	0	0	0	0	FORWARD		1		Unknown	0	2063560654	BobWhite_c22255_814-0_B_F_2063560654	C	1	3/27/2012	InfiniumII	FALSE
BobWhite_c22256_79	CCTGTACTACCATGATGTGATGAACAGGATTGGGAAGACAGAATAGAGCC[A/C]CATATTCTTTCTTATTCCACTTTGGACCAACGGATTCAGAGAAGCAATAA	0	0	0	0	0	FORWARD		1		Unknown	0	2063560656	BobWhite_c22256_79-0_T_F_2063560656	C	1	3/27/2012	InfiniumII	FALSE
BobWhite_c22266_315	AGGTTCCAAAGAACCAAAGCCAAAGCCAAAGGTCGAGGATGATGTTGAAA[T/C]agctcctagtaaaagacccaagcaggacgcgccggcaacgaagaaggcaa	0	0	0	0	0	FORWARD		1		Unknown	0	2063560658	BobWhite_c22266_315-0_B_F_2063560658	C	1	3/27/2012	InfiniumII	FALSE
BobWhite_c22272_257	CAGTTTTGCGAGCCATAACAAACAATCTTCCGCATGCAATGTATACTAGG[A/C]TTGGTCGACATTTCAGTGACAAACAATTTCACAAAATGCAGAGCAATTGA	0	0	0	0	0	FORWARD		1		Unknown	0	2063560659	BobWhite_c22272_257-0_T_F_2063560659	C	1	3/27/2012	InfiniumII	FALSE
BobWhite_c22272_280	AATCTTCCGCATGCAATGTATACTAGGCTTGGTCGACATTTCAGTGACAA[A/C]CAATTTCACAAAATGCAGAGCAATTGACCTCATTTGGACACAAGCAGCAT	0	0	0	0	0	FORWARD		1		Unknown	0	2063560661	BobWhite_c22272_280-0_T_F_2063560661	C	1	3/27/2012	InfiniumII	FALSE
BobWhite_c22284_98	GAGGAAGACAAGAAGACCGAGACAAGTTCACCAGTTTTCCCCTTGTGTAA[A/G]ATCAGACAGAACCTGTGGTGATGAGTGAGAAGTGCTGCAACAACTGATAA	0	0	0	0	0	FORWARD		1		Unknown	0	2063560663	BobWhite_c22284_98-0_T_F_2063560663	C	1	3/27/2012	InfiniumII	FALSE
BobWhite_c22334_89	AACGAAAGCTGCGAAGCGTTTCAAATGAATGAGGACGAAGGTGAAAGTTC[T/C]GTTGCATCCGTTGAGGAACAGCTTAAGAAAGAAATGACAGTCTATGAGAA	0	0	0	0	0	FORWARD		1		Unknown	0	2063560665	BobWhite_c22334_89-0_B_F_2063560665	C	1	3/27/2012	InfiniumII	FALSE
BobWhite_c2234_520	ATGGACTGTTGATCGCTCCTTTGCATCCGGATTCTAGAAGCTTATGTAGA[T/C]GGAACCAGAAACATGTAACCCGACAAGGACGAAATAGTCAGCGCTAGATG	0	0	0	0	0	FORWARD		1		Unknown	0	2063560667	BobWhite_c2234_520-0_B_F_2063560667	C	1	3/27/2012	InfiniumII	FALSE
BobWhite_c22356_684	TCATCCGTTGTTTCCTGGTTGTGGCATTATCAACATTCCTCTGCCCGACA[T/G]CAAACACTAAACCAAGCACCAAATATATGGGAGCTCTAGTTAATGTGGAG	0	0	0	0	0	FORWARD		1		Unknown	0	2063560670	BobWhite_c22356_684-0_T_R_2063560670	C	1	3/27/2012	InfiniumII	FALSE
BobWhite_c2236_111	ACTAATCCTGCTAGGGTTCGTCGGAGCTCTGCTGTTTTTTCTCCTCCCTC[A/G]GCTATGTTGCTCGTTTCTGCTCTCTGCTCTATTTTCATGCTATTTGTGTT	0	0	0	0	0	FORWARD		1		Unknown	0	2063560672	BobWhite_c2236_111-0_B_R_2063560672	C	1	3/27/2012	InfiniumII	FALSE
BobWhite_c22363_118	gcgaacactaacgcgtacatatatcaagatatcgtccgaccgtccgaccg[A/G]CCGATGTGAATCCAATGCCATGGAGTGCGTACTCGTTATTTTCCAGTACT	0	0	0	0	0	FORWARD		1		Unknown	0	2063560673	BobWhite_c22363_118-0_B_R_2063560673	C	1	3/27/2012	InfiniumII	FALSE
BobWhite_c22370_352	accgacatgctcgttgccgcctccttgaatgtaaccaggtatgttgcctc[T/C]TCTGACCCAAGCTGCTCAACACAGAGGATGTACTTCTCATTCTTGTATAG	0	0	0	0	0	FORWARD		1		Unknown	0	2063560674	BobWhite_c22370_352-0_T_R_2063560674	C	1	3/27/2012	InfiniumII	FALSE
BobWhite_c22373_364	TGTCATGTGGTGAATTGGATGTGTGTATGTAACAAGTGACAAAACATGGC[A/G]TGTTGTTGTGCAATGGTGGATGCTGGAATTGCACAGGTGGTATACTGTAA	0	0	0	0	0	FORWARD		1		Unknown	0	2063560675	BobWhite_c22373_364-0_T_F_2063560675	C	1	3/27/2012	InfiniumII	FALSE
BobWhite_c22412_240	AGTAGAACGAGAAGTAAAACTGAGAAAGCAGAGCTGCCGACAAATGTGAA[T/C]TAACATGACATGTATATCAGTTATTTCAACTTGCACTTTAGGCCTTGCCA	0	0	0	0	0	FORWARD		1		Unknown	0	2063560677	BobWhite_c22412_240-0_B_F_2063560677	C	1	3/27/2012	InfiniumII	FALSE
BobWhite_c22428_132	CAATAACACAATTGTTAGCCCAGAACTACAACGTAGCTGGCTAGTATCCT[T/C]AGGAACGAACTACGGTAGCCAAGCACTCACGGAAGCAACACACACGTACT	0	0	0	0	0	FORWARD		1		Unknown	0	2063560679	BobWhite_c22428_132-0_B_F_2063560679	C	1	3/27/2012	InfiniumII	FALSE
BobWhite_c22428_509	TACTACAAGCTAGTAAGTAAATACTGCTACAGCTACATGCATGTTGTGCC[A/G]CTACATGCATGTTGTAGACCATCCGGAGACCAAGGCTGACTCAACAATCT	0	0	0	0	0	FORWARD		1		Unknown	0	2063560681	BobWhite_c22428_509-0_T_F_2063560681	C	1	3/27/2012	InfiniumII	FALSE
BobWhite_c22429_237	GAAATCCAGAGACAGTTCACCACCCAGAGGAGACCCAAATGCGGTTCCCA[A/G]TTCAGCACCCAGACCAATATCGACGAGTACCTTAACATCACCTATATATC	0	0	0	0	0	FORWARD		1		Unknown	0	2063560684	BobWhite_c22429_237-0_B_R_2063560684	C	1	3/27/2012	InfiniumII	FALSE
BobWhite_c2243_737	gagattatgcctccaccacaacagattgagaaagagattggtgagcaaag[A/G]GTGATATCCTTCCATGGTGTAGGCTTGTCAGTAGCTGAAGAAATAAAGTA	0	0	0	0	0	FORWARD		1		Unknown	0	2063560685	BobWhite_c2243_737-0_B_R_2063560685	C	1	3/27/2012	InfiniumII	FALSE
BobWhite_c2244_314	TAATGAGAATATGATCCAAATTATGCCATTCCGAGTTCGTGGAAGGACTC[T/C]TGATGATGAGATGACACCTAGGCAGGGTTTGCAACTACTGATACAGACCA	0	0	0	0	0	FORWARD		1		Unknown	0	2063560686	BobWhite_c2244_314-0_B_F_2063560686	C	1	3/27/2012	InfiniumII	FALSE
BobWhite_c22447_112	GAGGGTCTTCAACCACATGGTGACCTTGCGCATCTTCTTGTCATAAACTA[T/C]GCCGGTGCTACTCCAACATGGTTGGGACGAAATTTCTCACTCGGCAATTT	0	0	0	0	0	FORWARD		1		Unknown	0	2063560688	BobWhite_c22447_112-0_B_F_2063560688	C	1	3/27/2012	InfiniumII	FALSE
BobWhite_c22457_302	GCGCAACCTTACTCTTCTTGCACTCTGGGAGGAGTCCTTCGCCGAGAAGA[T/C]GTTATGTTTTGGGGAAGGTACATTTCCGAAGCTCAAACTGCTTTACATTG	0	0	0	0	0	FORWARD		1		Unknown	0	2063560691	BobWhite_c22457_302-0_T_R_2063560691	C	1	3/27/2012	InfiniumII	FALSE
BobWhite_c2247_213	AAGGAGTTCGATGACCCGGCCTTCTCCACCGTGACGATCCAGAGGGACCT[A/C]TTCTATGGGTATGACACGTTGATGGAGAACGTCTCTGATCCCTCGCATAT	0	0	0	0	0	FORWARD		1		Unknown	0	2063560693	BobWhite_c2247_213-0_B_R_2063560693	C	1	3/27/2012	InfiniumII	FALSE
BobWhite_c22492_193	AGGTTCTGTCATCGTTGATGCCAAAGAACAACACCACACTTGAAGGTCTC[A/G]TGCCCAGAAGCTTGGAATAACGAAGGGAGAGGAGGATGCCTGTGTCGGAG	0	0	0	0	0	FORWARD		1		Unknown	0	2063560694	BobWhite_c22492_193-0_T_F_2063560694	C	1	3/27/2012	InfiniumII	FALSE
BobWhite_c22572_782	GGTGATGGGCCTAAGCCTGATATAAGTTTCTACACCATGAAAGCAGTCAA[T/C]AATAATGTTAGTCGTGTGTCCAAGCTCACCACACTCAAGGGCAAGCAGGC	0	0	0	0	0	FORWARD		1		Unknown	0	2063560696	BobWhite_c22572_782-0_B_F_2063560696	C	1	3/27/2012	InfiniumII	FALSE
BobWhite_c22600_578	AATGGTCCTCCACTTGGTTAACCAACAACTCCAGCACATGTTGAGCAATC[T/C]CATGCACAAGTGCCCACACAAGATGACTTTGATGATATAGACAAGCTCAC	0	0	0	0	0	FORWARD		1		Unknown	0	2063560698	BobWhite_c22600_578-0_B_F_2063560698	C	1	3/27/2012	InfiniumII	FALSE
BobWhite_c22615_567	AAGAAGAAATGATCTGCCTTCCTGCTGTCAGTGTTTCAGTCCGTTAGTTT[A/G]TCTGCTGTCTAGATGATGATTGAGCGGGTCTGGTACACACCGACCTATGT	0	0	0	0	0	FORWARD		1		Unknown	0	2063560700	BobWhite_c22615_567-0_T_F_2063560700	C	1	3/27/2012	InfiniumII	FALSE
BobWhite_c22638_135	CGCCAGCTCTTGCCCAGGTTTTCATGCCCTCTTAGTTATGGTGCAGGGGC[A/G]CATCATCTAGTGAGCGTAGTTTAGTCAAGATTGATCACGGACTTGGTTTG	0	0	0	0	0	FORWARD		1		Unknown	0	2063560703	BobWhite_c22638_135-0_B_R_2063560703	C	1	3/27/2012	InfiniumII	FALSE
BobWhite_c22655_494	TGTTGATGTTGTTGGGGAGGGCTAAGGTGATTATGATCCAGTAATGAATC[A/G]TGGAGATGAGTCGAACAAATTGTTTGGTGTCGGCGATGGATCCGTCATCC	0	0	0	0	0	FORWARD		1		Unknown	0	2063560704	BobWhite_c22655_494-0_T_F_2063560704	C	1	3/27/2012	InfiniumII	FALSE
BobWhite_c22669_419	tccaccactgcagttaacattgctgtagcacttgcgaaggagtttaagct[T/C]AAGGTTGGTTTGCTAGATGCTGACATATATGGACCATCCATTCCCACAAT	0	0	0	0	0	FORWARD		1		Unknown	0	2063560706	BobWhite_c22669_419-0_T_R_2063560706	C	1	3/27/2012	InfiniumII	FALSE
BobWhite_c22681_86	CCTATCATAGACCAGGTAAACCATGCAGTACAGAAACTCACACACGCGAC[A/G]AGTTTTATGCAATACTTGGGACAACACGCACTTATCGTCCAAGACGACAC	0	0	0	0	0	FORWARD		1		Unknown	0	2063560708	BobWhite_c22681_86-0_B_R_2063560708	C	1	3/27/2012	InfiniumII	FALSE
BobWhite_c22687_578	TCGGATTTCACTCTCCCAGACACCTATACTTCCTGAAAACGAAGCTGTGC[T/G]CCTCTGCTCCATCTGATAAATTATGTAGGAGGCTCGCAGTTGTAGATCTA	0	0	0	0	0	FORWARD		1		Unknown	0	2063560710	BobWhite_c22687_578-0_T_R_2063560710	C	1	3/27/2012	InfiniumII	FALSE
BobWhite_c22710_152	TTATGAGATCACAGGCCTTTAGAAGCTGGATCTCCCTTCGTAGGCGATAC[A/G]AAACCCCATTAATCTCCAGCAATTTTTGTCTCACAGGTTCCGATACTGGA	0	0	0	0	0	FORWARD		1		Unknown	0	2063560712	BobWhite_c22710_152-0_B_R_2063560712	C	1	3/27/2012	InfiniumII	FALSE
BobWhite_c22728_257	GGTGTTGATTCGCTTAATCGGCGCTGATGAAACTATGTATTCAAGTTATG[T/C]GGATTCAATGCAATGGTTAGATGACATACAAGTCCTTGAGATGATTGTTG	0	0	0	0	0	FORWARD		1		Unknown	0	2063560713	BobWhite_c22728_257-0_B_F_2063560713	C	1	3/27/2012	InfiniumII	FALSE
BobWhite_c22728_78	TTACTTTTCTCCTTCCTGAAACCTGACCATCCTCATGGGACTTTATTGGC[T/C]ggctactttggcaaggttgttatttgcttgatgatgcggaagacactccc	0	0	0	0	0	FORWARD		1		Unknown	0	2063560715	BobWhite_c22728_78-0_B_F_2063560715	C	1	3/27/2012	InfiniumII	FALSE
BobWhite_c22741_71	GGTGTTGAAGCTATATTTGCAATGCATATCGATTATCGGATGCCAACAGG[T/G]GTAATAGCTGCTCACGCAGGACCAACACAAGCAGCTGTATGTTTCTATGT	0	0	0	0	0	FORWARD		1		Unknown	0	2063560716	BobWhite_c22741_71-0_B_F_2063560716	C	1	3/27/2012	InfiniumII	FALSE
BobWhite_c22755_136	ACCTAAATTCCTATCGACTGCAGCAGACGAGAGCTTTTAGTAGGAGGATA[T/C]GAAGATGGGCCTATGGTTTAGTGGGCTAGCCCAGCCCATCTAGCTTATTT	0	0	0	0	0	FORWARD		1		Unknown	0	2063560718	BobWhite_c22755_136-0_B_F_2063560718	C	1	3/27/2012	InfiniumII	FALSE
BobWhite_c22767_189	TAGGCAACTGATCTACTAACACAGGGTAAACCTGATGAACCAGTGACATG[T/C]ATCCTGGCCGTTGCAATGCTCCGCATGGTTTATAGGTGCTGCCAACAATA	0	0	0	0	0	FORWARD		1		Unknown	0	2063560720	BobWhite_c22767_189-0_B_F_2063560720	C	1	3/27/2012	InfiniumII	FALSE
BobWhite_c22794_470	CAAAACAAACTGGTGAAAATGCGGTCACGGTCAGAGACAATGGACAAGGG[T/C]ATACCATGCAGCTTGTAGACAAAATTCAGAAAAGCCTCTGCCACGACCTG	0	0	0	0	0	FORWARD		1		Unknown	0	2063560723	BobWhite_c22794_470-0_T_R_2063560723	C	1	3/27/2012	InfiniumII	FALSE
BobWhite_c2280_82	CAGGGAAGTAATTGGACGAAAATCAAGGGCAGCACTTCAGCTGCAAGTTT[A/G]CTGAATTGCATCACGACAGAAAGTCTGGCAACAATCATATCAAGTTCATG	0	0	0	0	0	FORWARD		1		Unknown	0	2063560724	BobWhite_c2280_82-0_T_F_2063560724	C	1	3/27/2012	InfiniumII	FALSE
BobWhite_c2280_95	GGACGAAAATCAAGGGCAGCACTTCAGCTGCAAGTTTACTGAATTGCATC[A/G]CGACAGAAAGTCTGGCAACAATCATATCAAGTTCATGATGTTCGAGGTAA	0	0	0	0	0	FORWARD		1		Unknown	0	2063560726	BobWhite_c2280_95-0_T_F_2063560726	C	1	3/27/2012	InfiniumII	FALSE
BobWhite_c22823_776	AACTACATACTTCTATCGAACACCTACGCGTCAGTGGGACAATGGAAAGA[T/C]GCAGCTATGATTCGGAAGGAARTGAATGAGAGAGGRATCAAGAAAATTCC	0	0	0	0	0	FORWARD		1		Unknown	0	2063560728	BobWhite_c22823_776-0_B_F_2063560728	C	1	3/27/2012	InfiniumII	FALSE
BobWhite_c22827_193	TACCAATCAACACAAAAATGGCCAATCCAATCTTGGCCTGTGCTATGCCA[T/G]CTCTCACCGGTCGGTAACTGACTAATCACCAACTGCTGCCTCTCACGCGT	0	0	0	0	0	FORWARD		1		Unknown	0	2063560729	BobWhite_c22827_193-0_B_F_2063560729	C	1	3/27/2012	InfiniumII	FALSE
BobWhite_c2286_477	GAAGATGAGCTCTCAATAAGCCCTGCAACTCCGGCAGCAGAAGTTTGTGC[A/G]TTGGATGGAAGGAACAGGTCATGTTTCTGGTCTTTGTAAGCACTCCATAC	0	0	0	0	0	FORWARD		1		Unknown	0	2063560732	BobWhite_c2286_477-0_B_R_2063560732	C	1	3/27/2012	InfiniumII	FALSE
BobWhite_c22922_383	TAGATGAATGTAAATTCCTACTTGATGCCCATCTTGGCGAAGACAAGCTC[A/G]CACTGGAATGATTTTCCTTGACCCTTGCCTCCCCAGATACCCAAGATGAG	0	0	0	0	0	FORWARD		1		Unknown	0	2063560733	BobWhite_c22922_383-0_T_F_2063560733	C	1	3/27/2012	InfiniumII	FALSE
BobWhite_c22956_219	CCAGGTCCGAACGGTCTCCTTGTTGGCTATGTTGTGTAAGCTTTATTTAT[A/G]GTCGTCTCTCTGCGCGGCGGAACGGTAACGGTATTGTGGCTTTCGCATTT	0	0	0	0	0	FORWARD		1		Unknown	0	2063560735	BobWhite_c22956_219-0_T_F_2063560735	C	1	3/27/2012	InfiniumII	FALSE
BobWhite_c2296_94	AGATAAATCCGATCAAAAGCTCTTTCAGGTTCAAACTGAACAAATCTTAG[T/C]AGCCAAACCACAGTGCAAAATCTTAAACCTAACAGACAATAATCCAGCAG	0	0	0	0	0	FORWARD		1		Unknown	0	2063560738	BobWhite_c2296_94-0_T_R_2063560738	C	1	3/27/2012	InfiniumII	FALSE
BobWhite_c2297_1853	GTAAAGCTATTTGGTTGTTGCCTCGAATCTGAGGTGCCTTTGCTGGTGTA[T/C]GAGTTTATATCTAATGGTACATTGCATGACCTTCTTCACATTGATGTTAC	0	0	0	0	0	FORWARD		1		Unknown	0	2063560739	BobWhite_c2297_1853-0_B_F_2063560739	C	1	3/27/2012	InfiniumII	FALSE
BobWhite_c23052_196	TTAGTACATGGCCGGCAGGACGAAATGTTAAGGACTGAAATTATCACTGC[T/C]CAACATGCATCTTGATAGTACATGAGAGAAAGATCTATCATTTTGCCTCC	0	0	0	0	0	FORWARD		1		Unknown	0	2063560741	BobWhite_c23052_196-0_B_F_2063560741	C	1	3/27/2012	InfiniumII	FALSE
BobWhite_c23054_1192	TTTTTCAGGGCTGTATTTTTCTCACTGCTCTCTACATTTGATCCTTCTTG[T/C]GTATGTCCTGAAAGGGAAAAGCCATTGACGTAATTACTGAGAGTGTTCCC	0	0	0	0	0	FORWARD		1		Unknown	0	2063560744	BobWhite_c23054_1192-0_T_R_2063560744	C	1	3/27/2012	InfiniumII	FALSE
BobWhite_c23054_1464	CTGAGCTTTGCAAATGCAGCTGAGGTTCCTGGACGTTGTTTCTTGAGTAA[T/C]ATTCTGAAGGGAAGTCGTCAAACTCCCTCCCTGTGTCAGCAAAGAGGATA	0	0	0	0	0	FORWARD		1		Unknown	0	2063560745	BobWhite_c23054_1464-0_B_F_2063560745	C	1	3/27/2012	InfiniumII	FALSE
BobWhite_c23074_304	CGTTGCTACTTCCTGTTACGGCCTTGTAATAGTAGCAAAAGCTGTGTGCA[T/C]AAAAAGGATTTTGTACCGCAAGATTGGTCGAATATAGACACGATATCCAT	0	0	0	0	0	FORWARD		1		Unknown	0	2063560749	BobWhite_c23074_304-0_B_F_2063560749	C	1	3/27/2012	InfiniumII	FALSE
BobWhite_c23141_92	GGACTCTCCTTGACTGATCCTCTCCCAAGAAATGATGGTGTAACAACTAC[T/C]GTTGGTGAAGCTCTCATGGCACCAACTGTCATCTATGTCAAGAAGGTACT	0	0	0	0	0	FORWARD		1		Unknown	0	2063560751	BobWhite_c23141_92-0_B_F_2063560751	C	1	3/27/2012	InfiniumII	FALSE
BobWhite_c23146_84	GCATGGACATGCATCAAAAGATGATCAACGATGAACCACCAAACTAGATA[T/C]AGCACGAAAAGAATAAAATCTGGTAGCAATTATTCATTCCCTACACGGAA	0	0	0	0	0	FORWARD		1		Unknown	0	2063560753	BobWhite_c23146_84-0_B_F_2063560753	C	1	3/27/2012	InfiniumII	FALSE
BobWhite_c23193_170	AAGAAAGATTCCTTCTAGAAAACCATGGGTACTCGACCTTGACGAGTCTA[T/G]CATGGCGATGAAACGACGCTCTCCACCTTGGGCACCTCGACCGGGAACCG	0	0	0	0	0	FORWARD		1		Unknown	0	2063560755	BobWhite_c23193_170-0_B_F_2063560755	C	1	3/27/2012	InfiniumII	FALSE
BobWhite_c23220_233	ACAACGCATCACCAATTCGTCCGACAGTGTAAAATGCGTTTGTGTTAGCT[A/G]AGTGAAAATTAGAGATCAGCCTGGTGGTACTTTATTATTTTATTCTATAG	0	0	0	0	0	FORWARD		1		Unknown	0	2063560757	BobWhite_c23220_233-0_T_F_2063560757	C	1	3/27/2012	InfiniumII	FALSE
BobWhite_c23221_85	GAACTCTACCAAGAGAATAAGATGCCAGTATCCACTGTCAGTAGTTGCAG[T/C]GTGGCAACTAATTAGTGGTAAGGCAATTGGTTGGATATTCAGATATGTAA	0	0	0	0	0	FORWARD		1		Unknown	0	2063560759	BobWhite_c23221_85-0_B_F_2063560759	C	1	3/27/2012	InfiniumII	FALSE
BobWhite_c23272_564	gtactctttaacaaaatgccaatccttcaggtaaagcgaggaagcttcac[A/C]ATGACCGCTGCTTGAAACAGTATTCGAATTCCTAACCCAATGGTCCACGA	0	0	0	0	0	FORWARD		1		Unknown	0	2063560761	BobWhite_c23272_564-0_B_R_2063560761	C	1	3/27/2012	InfiniumII	FALSE
BobWhite_c23298_1312	TGGCAATTTCCCATATCCTCCTCGTGGTAGCTTTTATGAACTTCTTGAAG[A/C]TGTTGTCGACCAACCATCACCTTCTGCACCATCAGACCAGTTTTCACCAG	0	0	0	0	0	FORWARD		1		Unknown	0	2063560762	BobWhite_c23298_1312-0_T_F_2063560762	C	1	3/27/2012	InfiniumII	FALSE
BobWhite_c23305_365	ACTGCCAGTGCTGGTTTTAACCATTTGAACTCCCCAATGGCTGGAACGCA[T/C]GAGCCTGTGCTACAAACTCAACCATCTGTATCATTAGATCATTTGCAAAC	0	0	0	0	0	FORWARD		1		Unknown	0	2063560767	BobWhite_c23305_365-0_T_R_2063560767	C	1	3/27/2012	InfiniumII	FALSE
BobWhite_c23305_475	TCCTGAGGTGTCCTTAAGCATTGCTGGAACGACTGAGAATGAGAAAAACA[T/C]GCAGCAATGTCCGCAGAGTTCAAAAGACGTCCAAAGCAAGTCCCATGGTG	0	0	0	0	0	FORWARD		1		Unknown	0	2063560768	BobWhite_c23305_475-0_B_F_2063560768	C	1	3/27/2012	InfiniumII	FALSE
BobWhite_c23337_389	CAAGTGTCCAGATTGCCTTCTAAGTGCTCTGATAAGAACACAATCAAGAA[T/C]GGTGTAACAAGGTCGTTTATTCCTTGGACGTAGCCACTTGCAGGGTGCCG	0	0	0	0	0	FORWARD		1		Unknown	0	2063560770	BobWhite_c23337_389-0_B_F_2063560770	C	1	3/27/2012	InfiniumII	FALSE
BobWhite_c23388_115	AACATCGTTCATAGGACGTGCAACTACTGTCATGTGTGAGGCAACATCCT[T/C]CAAGGATAGGAACATCAGGACAAAGAAGGGTGCATAGTTGTTAGTGCTAG	0	0	0	0	0	FORWARD		1		Unknown	0	2063560774	BobWhite_c23388_115-0_B_F_2063560774	C	1	3/27/2012	InfiniumII	FALSE
BobWhite_c23392_496	GCCGTCCTCCTTCCAAGTCTGGGAGCTTCATACACAATGGTAGTCTGCTG[A/C]TGATATCTGGAAGCACGGTTACTTGAATTTGCTTGTTGCGCGCCTAAATT	0	0	0	0	0	FORWARD		1		Unknown	0	2063560777	BobWhite_c23392_496-0_B_R_2063560777	C	1	3/27/2012	InfiniumII	FALSE
BobWhite_c23438_177	GTTATCTCCCTTGGAGACTCGACAGGTTTTGAAGACTCTTCATGCTACGA[T/C]gacactctcaagacgcggatttggattatcattttttrgtatttacactt	0	0	0	0	0	FORWARD		1		Unknown	0	2063560778	BobWhite_c23438_177-0_B_F_2063560778	C	1	3/27/2012	InfiniumII	FALSE
BobWhite_c23452_431	CGACATTTTCCAGTTTCTTGTTTGACTTGCCTTTTCTTGGATGCGATGAT[A/C]AGGGAACTAAGAATTGCGTGCACTATTGCTCAAATGGAACATAAGGGAGG	0	0	0	0	0	FORWARD		1		Unknown	0	2063560779	BobWhite_c23452_431-0_T_F_2063560779	C	1	3/27/2012	InfiniumII	FALSE
BobWhite_c23455_184	AGTAAGATTATACACAAGGTGGAGAAGATAAGGCGGACTTTCGCCACGGG[T/C]GTAGTGTTCCACTTGGAAAATTTTGGACGCCTTGGTCATTGCATTCTTTC	0	0	0	0	0	FORWARD		1		Unknown	0	2063560782	BobWhite_c23455_184-0_T_R_2063560782	C	1	3/27/2012	InfiniumII	FALSE
BobWhite_c23462_53	CCTAGGCTGAAGGAAGAAAAGCCAGGCCTAACACTGAAACAGTACAAAGA[T/C]ATGATATGGAAGCTATGGAAGAAATCCCCAGACAACCCTCTGAACAAGGC	0	0	0	0	0	FORWARD		1		Unknown	0	2063560783	BobWhite_c23462_53-0_B_F_2063560783	C	1	3/27/2012	InfiniumII	FALSE
BobWhite_c23468_101	GATGAAGGGGATGAAGCTTACCTGCAAACTTACGGCAGCGACGATGAGGA[T/C]GATGCCGACGATGATTCCAATGAATATCTCTGAGCTGTGGCAGTTTTAAC	0	0	0	0	0	FORWARD		1		Unknown	0	2063560786	BobWhite_c23468_101-0_T_R_2063560786	C	1	3/27/2012	InfiniumII	FALSE
BobWhite_c2346_87	TTTGGGATGATCACTTGCTTGGTGGATTCATGACTTAGACAGAAAGGTGG[T/C]GACGTTGGATCGATCATATGGTCGCCAAATTTAAATACAGTAGGAAAAGC	0	0	0	0	0	FORWARD		1		Unknown	0	2063560787	BobWhite_c2346_87-0_B_F_2063560787	C	1	3/27/2012	InfiniumII	FALSE
BobWhite_c23472_232	CCTTACCAACTTCTCCACGAGTAAATCAAAGAAACGCTCCAAGAGTAAAA[A/G]CAGGCGCAGGCAGTCTGAGCCTGCTGCTCATGTAGAATCTGGAAGACATC	0	0	0	0	0	FORWARD		1		Unknown	0	2063560789	BobWhite_c23472_232-0_T_F_2063560789	C	1	3/27/2012	InfiniumII	FALSE
BobWhite_c23508_62	TTATACACCATCTATCCCTGATGCTAACTCAGTCTCTCCTCATATGCACA[A/G]CGCCACTAATCCATTCCTCTAATCTTCTCCTGAACACATATTTGGTCGCA	0	0	0	0	0	FORWARD		1		Unknown	0	2063560791	BobWhite_c23508_62-0_T_F_2063560791	C	1	3/27/2012	InfiniumII	FALSE
BobWhite_c23569_434	ATCATCGAGAGATACACACGGGAAGCTGGTGTGCGTAATCTTGAAAGAAA[T/C]CTAGCTGCATTGGCTCGTGCAGCTGCTGTCAAGGTTGCAGAGCTAGATAG	0	0	0	0	0	FORWARD		1		Unknown	0	2063560793	BobWhite_c23569_434-0_B_F_2063560793	C	1	3/27/2012	InfiniumII	FALSE
BobWhite_c23611_156	ATTTAGTATTTGCAGTTTCAAGGCGTCCAAGTTGTACAGAATGGAACAAG[A/C]ACAAAGAGTAAAGCTTGTAAGGTCTTCTAGGTGAGCTCAAAGCATATGGT	0	0	0	0	0	FORWARD		1		Unknown	0	2063560796	BobWhite_c23611_156-0_B_R_2063560796	C	1	3/27/2012	InfiniumII	FALSE
BobWhite_c2363_438	AGATACCTTAGGTTCTTGAGAGAAGACAAGAAGACAGGGATGCTTGTGCC[A/G]TTGAAGTCATTCCAGCTCAGATCAAGATACCTCAGGTGTTGTAGAGTAGC	0	0	0	0	0	FORWARD		1		Unknown	0	2063560797	BobWhite_c2363_438-0_T_F_2063560797	C	1	3/27/2012	InfiniumII	FALSE
BobWhite_c23638_138	TCGGCTGGATATGGAGTATTTGCATTGGACTACCCTGGTTTTGGTCTTTC[T/C]GAAGGACTTCATGGATATATTCCAAGTTTTGATACTCTTGTTGACGATGT	0	0	0	0	0	FORWARD		1		Unknown	0	2063560799	BobWhite_c23638_138-0_B_F_2063560799	C	1	3/27/2012	InfiniumII	FALSE
BobWhite_c23689_742	AACTTGAATGGTGAGAACGTGTTAAAGAACTTCAACCTTGGGAACGCACC[T/G]CCACCCTTGATTTCGCGGACGGCGTCCCACAGCGATAGTAGCTTCAGACT	0	0	0	0	0	FORWARD		1		Unknown	0	2063560803	BobWhite_c23689_742-0_B_F_2063560803	C	1	3/27/2012	InfiniumII	FALSE
BobWhite_c23700_181	CCTTATGATCATAAGGTCGACGTGTATAGCTTTGGGATTGTGCTGTGGGA[T/G]CTCATGACCGGCATGCTCCCCTTCACAAACATGACAGCGGTTCAGGCAGC	0	0	0	0	0	FORWARD		1		Unknown	0	2063560805	BobWhite_c23700_181-0_B_F_2063560805	C	1	3/27/2012	InfiniumII	FALSE
BobWhite_c23705_245	CCTACTGCTAAACAAGCTCTAGTTTGTCCTGATGTTTATCCACTTGAGCA[T/C]GAAGACTGGGAAAATGGTATCATTTGGGGCAATTCACCAGCAAGTGAAAG	0	0	0	0	0	FORWARD		1		Unknown	0	2063560807	BobWhite_c23705_245-0_B_F_2063560807	C	1	3/27/2012	InfiniumII	FALSE
BobWhite_c23714_130	ATTGTGTCATTCTTTTGCAGGGCTTTGCAGAGTGTCGCAATTTTGGAGCT[A/G]CAGGGCAGCAAGGTGGGCTAGTTGCTCTCATTGCACGCCGTAGTCGGTTA	0	0	0	0	0	FORWARD		1		Unknown	0	2063560809	BobWhite_c23714_130-0_T_F_2063560809	C	1	3/27/2012	InfiniumII	FALSE
BobWhite_c23763_350	CCAACCTCAGATACAAAGCTTCACCGGGCGAGCATCGGGTAGCCTACCCA[T/C]AGAATTTTAGTCAACTTGTGTTCAGCGTTCTGGAAGCAGCAAGGGAAACA	0	0	0	0	0	FORWARD		1		Unknown	0	2063560812	BobWhite_c23763_350-0_T_R_2063560812	C	1	3/27/2012	InfiniumII	FALSE
BobWhite_c23763_601	TCTTTTCGCTGTGATGTCATCTGTGTCACGTTCAATATAGCTAACCCAGG[T/C]AGCTTGGGTCTGATGCTGCTCCCAAGAAAATTATGCACAGGTTGAAGCAT	0	0	0	0	0	FORWARD		1		Unknown	0	2063560813	BobWhite_c23763_601-0_B_F_2063560813	C	1	3/27/2012	InfiniumII	FALSE
BobWhite_c23806_179	TTTGTTGCGGGACTTCCCAGAGGTACACTTTACACTAAATGGAGGCTTAA[T/C]gactattgaacaagttagtgcatccgtaagacaaggcgcccatcaagtta	0	0	0	0	0	FORWARD		1		Unknown	0	2063560815	BobWhite_c23806_179-0_B_F_2063560815	C	1	3/27/2012	InfiniumII	FALSE
BobWhite_c23806_205	actttacactaaatggaggcttaacgactattgaacaagttagtgcatcc[A/G]TAAGACAAGGCGCCCATCAAGTTATGGTTGGTCGTGCTGCTTACAATAAT	0	0	0	0	0	FORWARD		1		Unknown	0	2063560816	BobWhite_c23806_205-0_B_R_2063560816	C	1	3/27/2012	InfiniumII	FALSE
BobWhite_c23828_306	TTCTAAATGAATTGGCTTGGAATCTGAATTCATGATCTGGAGGTAGAAAG[T/C]GCCTATGACAATCAAACCAGCAAGGCTTCCGCCCGTATTGAAGAGTAAAT	0	0	0	0	0	FORWARD		1		Unknown	0	2063560818	BobWhite_c23828_306-0_T_R_2063560818	C	1	3/27/2012	InfiniumII	FALSE
BobWhite_c23828_341	TCTGGAGGTAGAAAGTGCCTATGACAATCAAACCAGCAAGGCTTCCGCCC[A/G]TATTGAAGAGTAAATGCTTTGGAATCACTCATGCATTCGGGGCATGCTAG	0	0	0	0	0	FORWARD		1		Unknown	0	2063560820	BobWhite_c23828_341-0_B_R_2063560820	C	1	3/27/2012	InfiniumII	FALSE
BobWhite_c23828_884	ACTATGCGACTGCATATGTTTTGCTATTTCCTCATGTGCATACAACCTCT[A/G]TAATCTATCTTTCAGAGGGAGATATCTCAACACTTTACGTGGGACTTTAT	0	0	0	0	0	FORWARD		1		Unknown	0	2063560821	BobWhite_c23828_884-0_T_F_2063560821	C	1	3/27/2012	InfiniumII	FALSE
BobWhite_c23839_119	GCAAAGGAAACTACCCAACCATAAACGAGCTGGATAACTTGATACAACCT[A/G]GGCTAGATGGAGATTCATTCAAAAGGATTTTCACAATGTATGCGCTCACC	0	0	0	0	0	FORWARD		1		Unknown	0	2063560824	BobWhite_c23839_119-0_B_R_2063560824	C	1	3/27/2012	InfiniumII	FALSE
BobWhite_c23902_400	TGCTACCCCAACTCTATCTCGTATATGTGGCCACACATCCATCTCAACAT[A/G]CGCATCTCCGCCACACCTAACTGTTGAACATGTCGCCATTTAGTCGGCAA	0	0	0	0	0	FORWARD		1		Unknown	0	2063560825	BobWhite_c23902_400-0_T_F_2063560825	C	1	3/27/2012	InfiniumII	FALSE
BobWhite_c23918_208	CTGCTTCATCAATCCTCTCTACCTCTTTCGTTACGATATACTACAATATA[T/C]ACACACACACACATGACATATGAACAACAGAGCGTGGCGATGACTTGGTA	0	0	0	0	0	FORWARD		1		Unknown	0	2063560828	BobWhite_c23918_208-0_T_R_2063560828	C	1	3/27/2012	InfiniumII	FALSE
BobWhite_c23918_871	TGTTTTGGGCCGACGCGGCCGACCCAAAATCGCTCCTCGGGTCGGATGTG[T/C]GGTATAGGCACTGATTTAATGCACAGAAAGACCAGAACCTGGTGAAATGC	0	0	0	0	0	FORWARD		1		Unknown	0	2063560830	BobWhite_c23918_871-0_T_R_2063560830	C	1	3/27/2012	InfiniumII	FALSE
BobWhite_c23965_131	ggatactttcatcgtgaccttaagcctgaaaatctgctagttacaaagga[A/G]CTCATCAAGGTAGCTGATTTTGGGCTTGCTCGTGAGATTATTTCTGAACC	0	0	0	0	0	FORWARD		1		Unknown	0	2063560831	BobWhite_c23965_131-0_B_R_2063560831	C	1	3/27/2012	InfiniumII	FALSE
BobWhite_c23997_952	TAGCCCCCAAAAGGTACACGTACTCAGAGGTAATGAAGATAACATCTTCT[A/C]GCAATCATGAGCTTGGAAAGGGTGGTTATGGTGTGGTTTTCAAAGGAAGA	0	0	0	0	0	FORWARD		1		Unknown	0	2063560832	BobWhite_c23997_952-0_T_F_2063560832	C	1	3/27/2012	InfiniumII	FALSE
BobWhite_c24021_254	GAAGTGGACAAAATTAAGGAGATTCTGGTGAAGTGGAGCGATATTGACCG[T/C]gttaacctcatcttgaccttaggtggcactggcttcacacctagagatgt	0	0	0	0	0	FORWARD		1		Unknown	0	2063560834	BobWhite_c24021_254-0_B_F_2063560834	C	1	3/27/2012	InfiniumII	FALSE
BobWhite_c24033_1054	TGGACCATAGGGTTCCTTCTGTTCATTGCATTGCACATTTGTTGCAGCGA[T/C]GGGAATCCAGCGCCAACTGGGGAGAACATGGTCTCCCTGTAACCTCCCCT	0	0	0	0	0	FORWARD		1		Unknown	0	2063560835	BobWhite_c24033_1054-0_B_F_2063560835	C	1	3/27/2012	InfiniumII	FALSE
BobWhite_c24033_973	TTGTTTTCTGGCTGGACAGTGTTTCCATCATGTCTGCGGTTCCTCATCCG[A/C]TCATTTGTAGCATCATAGGAAGCGGAAACCTGGACCATAGGGTTCCTTCT	0	0	0	0	0	FORWARD		1		Unknown	0	2063560838	BobWhite_c24033_973-0_B_R_2063560838	C	1	3/27/2012	InfiniumII	FALSE
BobWhite_c24096_215	GATGGAAATATTGATGACTTGGCTGAGGCCCAAGGACTTGGTGCTGGGGA[A/G]CTTCTGAGGAGAAATGCAGAAAATGTTGCTGCTCGATTGGAAAGACTAGA	0	0	0	0	0	FORWARD		1		Unknown	0	2063560840	BobWhite_c24096_215-0_B_R_2063560840	C	1	3/27/2012	InfiniumII	FALSE
BobWhite_c24113_529	TGTCAAGATATGGTGTGTTCAAGATGCATCTTCTGTCAAGCTGCTCGCCA[T/C]ATTGCCTCAGTTCCGTGAGAGTGTCACAGCATTGGCCTGGACGGGCCGTG	0	0	0	0	0	FORWARD		1		Unknown	0	2063560841	BobWhite_c24113_529-0_B_F_2063560841	C	1	3/27/2012	InfiniumII	FALSE
BobWhite_c24155_194	TGAATAGGGAGAAGATGCATTTTCCTAGGCTCTTTCTACTTTGCTCATTG[A/G]GTATAGCCGTCAGTGATCCACAGATACGGCGCTTTTGGATTCCTAAAGGG	0	0	0	0	0	FORWARD		1		Unknown	0	2063560843	BobWhite_c24155_194-0_T_F_2063560843	C	1	3/27/2012	InfiniumII	FALSE
BobWhite_c24183_62	ggcaatgcatatgctcaggttgctattggcactgacgatgtgtacaagag[T/C]GCTGAAGCAGTTGAGCTGGTTACCAAAGAACTAGGTGGAAAGATTCTACG	0	0	0	0	0	FORWARD		1		Unknown	0	2063560845	BobWhite_c24183_62-0_T_R_2063560845	C	1	3/27/2012	InfiniumII	FALSE
BobWhite_c24194_181	TGTGCCCAGAAACTTGTCTTTCTCGCTTGTTCAGTGTAGATTGTAATGTC[A/G]TCGTGGTTGTTGGTAATTGGAGGCTCCAATTTGTGTTGTGATAGGGAAGC	0	0	0	0	0	FORWARD		1		Unknown	0	2063560846	BobWhite_c24194_181-0_T_F_2063560846	C	1	3/27/2012	InfiniumII	FALSE
BobWhite_c2423_204	CAGTTTTCGTCTAGATTTCTGCTGAATTTGGTTTCTGGTGTGAGCATTTT[A/C]GTGGATGCATGGATCAAGCGGGATTGTGTTGTCTCAGTTGTGTTGGATTT	0	0	0	0	0	FORWARD		1		Unknown	0	2063560849	BobWhite_c2423_204-0_B_R_2063560849	C	1	3/27/2012	InfiniumII	FALSE
BobWhite_c2423_99	TAACATTTCTCACGTGGTGTAGATAGATTGTTGCTCCTGCTAATTGCATG[T/C]CGCTTTTTCATGGTCATCGAATTTTCATTGGGAGTGCCCCCTTTTCCTGT	0	0	0	0	0	FORWARD		1		Unknown	0	2063560850	BobWhite_c2423_99-0_B_F_2063560850	C	1	3/27/2012	InfiniumII	FALSE
BobWhite_c24259_117	TCTATGAAGAAGTTGAAACGGAACACAGCAAGAACAGCAAAGGGTATTTC[T/C]AGAGATGCAAAGATCTAGACATGAGCCGCCACCACAAGCAAGAGGGGCTC	0	0	0	0	0	FORWARD		1		Unknown	0	2063560852	BobWhite_c24259_117-0_B_F_2063560852	C	1	3/27/2012	InfiniumII	FALSE
BobWhite_c24295_777	TAAAAGCCATAGATCCGTAAATTGCAGGACTGGGAGAAGACATTGGATCA[A/G]AGAGAGGGAAGAACGCAATGGAAGACATAGCTTACATTTGGGGGATCTGA	0	0	0	0	0	FORWARD		1		Unknown	0	2063560854	BobWhite_c24295_777-0_T_F_2063560854	C	1	3/27/2012	InfiniumII	FALSE
BobWhite_c24365_1134	GGGAAATGTGCTGCTTGGAACCATCTGCGATTGACTATATGGTGGATAAA[T/G]AAATGGCACAGGATGCAAGAGATTAGGAGACCGAGGAGCGGGCGGGTACA	0	0	0	0	0	FORWARD		1		Unknown	0	2063560856	BobWhite_c24365_1134-0_B_F_2063560856	C	1	3/27/2012	InfiniumII	FALSE
BobWhite_c24405_502	CGATTGCCATCGATGGAATGTAGAGGGCATTTGAGAAAGTAAATTCTTTG[T/C]ACGGTAGATATGTAAATACTTTGGAGATCYTCTGCTATAAGCTTTGTTTG	0	0	0	0	0	FORWARD		1		Unknown	0	2063560858	BobWhite_c24405_502-0_B_F_2063560858	C	1	3/27/2012	InfiniumII	FALSE
BobWhite_c24419_68	GATATGGCTGAAATGTACCTCACGGAAAAGAAGATGAGGATGGAAGCATC[A/C]TCATTGGACGAGGAGGGCCTTCAAGGAATTGCTGGAAATAATGCCTTCGG	0	0	0	0	0	FORWARD		1		Unknown	0	2063560859	BobWhite_c24419_68-0_T_F_2063560859	C	1	3/27/2012	InfiniumII	FALSE
BobWhite_c24457_126	GATGGGAAGGTTGCAAAGGAGGTCACTGGTGCGAAGATTGATGAATTAGC[A/G]CGTGCAATTGAGGAAGTGAAGTCAAGCTGAGCAATTCCCTGGAAAGAAAT	0	0	0	0	0	FORWARD		1		Unknown	0	2063560862	BobWhite_c24457_126-0_B_R_2063560862	C	1	3/27/2012	InfiniumII	FALSE
BobWhite_c24495_282	TCATTCACATTCTTGTACGCAACAAGCTCATTTGAATTCCTAGAAGGACC[A/G]cggccatcaccattaccagaaccaccccccagcaagccttctagcagtct	0	0	0	0	0	FORWARD		1		Unknown	0	2063560863	BobWhite_c24495_282-0_T_F_2063560863	C	1	3/27/2012	InfiniumII	FALSE
BobWhite_c24495_465	TGTTGCCTTGGATGGTAGTGCTTCCACGCCATTTGGCTCAACCTTAGCCC[T/G]CTTCGGCTTCGGAACTTCCTCCTCATCTTCATTAAATGAATACGCAACAT	0	0	0	0	0	FORWARD		1		Unknown	0	2063560865	BobWhite_c24495_465-0_T_R_2063560865	C	1	3/27/2012	InfiniumII	FALSE
BobWhite_c24495_508	TTAGCCCTCTTCGGCTTCGGAACTTCCTCCTCATCTTCATTAAATGAATA[T/C]GCAACATCTTTAACAGCCTTGGAGCAATTGGTCAAGATCTCTGCAGCCTT	0	0	0	0	0	FORWARD		1		Unknown	0	2063560866	BobWhite_c24495_508-0_B_F_2063560866	C	1	3/27/2012	InfiniumII	FALSE
BobWhite_c24496_96	AAGTTCAAGCACGGCAAGCATGGGAAGCACGGCATGTTCGGCGGCGGCGG[A/C]AAGTTCAAGAAGTGGAAGTAATGCGCTAGCTAGTAGCTTCACCATGGCTG	0	0	0	0	0	FORWARD		1		Unknown	0	2063560869	BobWhite_c24496_96-0_B_R_2063560869	C	1	3/27/2012	InfiniumII	FALSE
BobWhite_c24518_291	TCTCGAAACCAATTCACTTGAGTGAGACAGAGGAGAGTGGAATTTCGTGT[T/G]TAGGGGTGAAATCCGTAGATCTACGAAGGAACGCCAAAAGCGAAGGCAGC	0	0	0	0	0	FORWARD		1		Unknown	0	2063560870	BobWhite_c24518_291-0_B_F_2063560870	C	1	3/27/2012	InfiniumII	FALSE
BobWhite_c2453_253	CTGCAGCAACTTGGTATACTTCCTTGTGGTGCTACGGCATGGTTGAGTTT[T/C]GCACAGTCAGCACAGTCTAGTGAAGGAGTAAAGTTAAATATGGTTTACGA	0	0	0	0	0	FORWARD		1		Unknown	0	2063560873	BobWhite_c2453_253-0_T_R_2063560873	C	1	3/27/2012	InfiniumII	FALSE
BobWhite_c2453_282	TGCTACGGCATGGTTGAGTTTCGCACAGTCAGCACAGTCTAGTGAAGGAG[T/C]AAAGTTAAATATGGTTTACGAGGTTGGGGAGCTGTTTGAGCTGGGAATTC	0	0	0	0	0	FORWARD		1		Unknown	0	2063560875	BobWhite_c2453_282-0_T_R_2063560875	C	1	3/27/2012	InfiniumII	FALSE
BobWhite_c2453_340	AATATGGTTTACGAGGTTGGGGAGCTGTTTGAGCTGGGAATTCAGCTTTC[T/G]TATCTGCTCATACTACTTGGTCTGCTTGGAACTGGTACATTTTTTGTCAT	0	0	0	0	0	FORWARD		1		Unknown	0	2063560876	BobWhite_c2453_340-0_B_F_2063560876	C	1	3/27/2012	InfiniumII	FALSE
BobWhite_c24597_161	ATGACAACGTTCATGAACTTCCTCTTTGCAAAAGCCAGCCACCATTTGTT[T/G]GGAGTGCCATTAGCTCTGTATGCGCAGTTGAGCAGCCTCCCGCTCGTTTC	0	0	0	0	0	FORWARD		1		Unknown	0	2063560878	BobWhite_c24597_161-0_B_F_2063560878	C	1	3/27/2012	InfiniumII	FALSE
BobWhite_c2461_668	GTATATAGAAGGCCATACCTTGTCTCAGGTGCATCTGGTTTTGCACTGAA[T/C]gcaataacaagagctatgggaaaggatcttaaggcttacattgagtccat	0	0	0	0	0	FORWARD		1		Unknown	0	2063560880	BobWhite_c2461_668-0_B_F_2063560880	C	1	3/27/2012	InfiniumII	FALSE
BobWhite_c24659_141	TTGTCAGATGTGCACAGAGGTATTCGAGGAAGGAAGACCCTCCTACCAGC[A/G]TGTTGTCCAATAACGATTTCTGCATCAATGGTGTTCCTCTCAAAACCTCT	0	0	0	0	0	FORWARD		1		Unknown	0	2063560882	BobWhite_c24659_141-0_B_R_2063560882	C	1	3/27/2012	InfiniumII	FALSE
BobWhite_c24718_225	GAGAAGAGATTACATGAGTCACCTCCCGGATACAAGATATTGGCGGACTG[A/G]TAATAACTTTCAGTTGCAACGAAGGGAAAACGGAAGACCGTCATGACAGC	0	0	0	0	0	FORWARD		1		Unknown	0	2063560884	BobWhite_c24718_225-0_B_R_2063560884	C	1	3/27/2012	InfiniumII	FALSE
BobWhite_c24745_419	CTTACTGCACATGGACCTGCGCGATGATGATGATGATAATAAGTTTCCGA[T/C]GTCGCCGAACAGCCTTGCCTTTGCCTTTTTAGCCGCTTCCACAGAATCCG	0	0	0	0	0	FORWARD		1		Unknown	0	2063560885	BobWhite_c24745_419-0_B_F_2063560885	C	1	3/27/2012	InfiniumII	FALSE
BobWhite_c24750_122	GTATGAATGCCCTCATCCTCATGGAGTAGCAGTACTGAATGAATGAATGA[T/G]TATATATATCAAGCAAGAGATTTTTGATCAGTTATGCATTTATTATATGT	0	0	0	0	0	FORWARD		1		Unknown	0	2063560887	BobWhite_c24750_122-0_B_F_2063560887	C	1	3/27/2012	InfiniumII	FALSE
BobWhite_c24761_508	ACGAAGAGTTAGATGAAATGATCTCACGAATCAAGCTAGAAGATGGAAAT[A/G]CAGAGTTCTGGAAACGGCGTTTTCTGGGAGAAACTCGAAACCATCTTTGT	0	0	0	0	0	FORWARD		1		Unknown	0	2063560890	BobWhite_c24761_508-0_B_R_2063560890	C	1	3/27/2012	InfiniumII	FALSE
BobWhite_c24774_186	TTCTCTGTTCTTTGCTGGTATCTTTGAAATTTACTGTCAGCATTGACCTC[A/G]CTACTGGAAACTTTTCCCTCCCTAGGATATTTGAAGTCATGTTCGTGTAT	0	0	0	0	0	FORWARD		1		Unknown	0	2063560892	BobWhite_c24774_186-0_B_R_2063560892	C	1	3/27/2012	InfiniumII	FALSE
BobWhite_c24778_316	GACATCACCGAGGTTCCTGATTTCAACACCATGTACGAGTTGTATGACCC[A/G]TCGACGGTGATGTTCTTCTTCCGGAACAAGCACATCATGATTGATCTTGG	0	0	0	0	0	FORWARD		1		Unknown	0	2063560894	BobWhite_c24778_316-0_B_R_2063560894	C	1	3/27/2012	InfiniumII	FALSE
BobWhite_c24803_563	gtcttgagggaaaagagattgtatcatcctcccaacacgatgaccaaggc[A/G]CGTAGTAAAATTGTTCAACACCAACTCTGGCTTATGACTTGTAGGGTTCC	0	0	0	0	0	FORWARD		1		Unknown	0	2063560895	BobWhite_c24803_563-0_B_R_2063560895	C	1	3/27/2012	InfiniumII	FALSE
BobWhite_c24815_313	TCTTACAACAGATTACAAACATCCCCAATGTCCACACAAACAAGTCCTTG[T/C]TTGGTTCAGGCTCACAACTCTATTTCAGTACCGACGTCGATGTGTACGCT	0	0	0	0	0	FORWARD		1		Unknown	0	2063560896	BobWhite_c24815_313-0_B_F_2063560896	C	1	3/27/2012	InfiniumII	FALSE
BobWhite_c2486_239	TTTCTCTTCTTCGAGTATTACAATTGAACCGGTACTACTTGGATAGCTAA[T/C]CTATTCTATAATCCAGCTAGGGAGACAGACAGCTCTTGGATTCACCACTC	0	0	0	0	0	FORWARD		1		Unknown	0	2063560899	BobWhite_c2486_239-0_T_R_2063560899	C	1	3/27/2012	InfiniumII	FALSE
BobWhite_c24941_361	CTTTCCCAGTGCAATTTCCATGTGGAAATCATAGCAGCCACCTGTGGTGA[T/C]GTAATCCTGCCTCCCCAGCTTGATTAAATCTTCGCTGCAGATCAATATAT	0	0	0	0	0	FORWARD		1		Unknown	0	2063560901	BobWhite_c24941_361-0_T_R_2063560901	C	1	3/27/2012	InfiniumII	FALSE
BobWhite_c24981_409	ATATGGATGAGGATTTATCCAACATTTCTCTTCTTCAAAAGCCAGAGGCC[A/G]CAAAAGAGACTGCTAATGCACTTGGCTCGACCTTAGTTGCTGCTGGAGAG	0	0	0	0	0	FORWARD		1		Unknown	0	2063560902	BobWhite_c24981_409-0_T_F_2063560902	C	1	3/27/2012	InfiniumII	FALSE
BobWhite_c25014_310	TCTCTAGCTCATCATAGACTCGCTTTTCGTTTCAGTCGAACACTGTTGAT[T/C]ACCCTTGACCCTGCAGTTCGTTCATGTTGGTCCGACTCTTGACTTGTGTG	0	0	0	0	0	FORWARD		1		Unknown	0	2063560904	BobWhite_c25014_310-0_B_F_2063560904	C	1	3/27/2012	InfiniumII	FALSE
BobWhite_c25015_1218	AATCAGCTCACGGATGCACTAAATTGTTTGGATGAAGCATTCTTGGCCCT[T/C]GCCAAGGACCAATCACGTGAAGCCGACATCAAAGCGCAGGCTACCATTTG	0	0	0	0	0	FORWARD		1		Unknown	0	2063560906	BobWhite_c25015_1218-0_B_F_2063560906	C	1	3/27/2012	InfiniumII	FALSE
BobWhite_c25071_96	TCCTGATGCCTCCGGGTACCATAGCTGAAACATCACCAGGAACCGTGTTC[T/C]TGTTTGCTGCAATATGCACATTTTCTAAAACCTTCTCCACACGTGAACCA	0	0	0	0	0	FORWARD		1		Unknown	0	2063560909	BobWhite_c25071_96-0_T_R_2063560909	C	1	3/27/2012	InfiniumII	FALSE
BobWhite_c25094_123	TACCACCAGATCTCGAGCATTGGTTCAGATCATCAGGAAGCCTATCACAT[T/C]GGATGTTCTTCCTATGATGCCTGACGCTTCTACGCACTCTGGACTTCTAG	0	0	0	0	0	FORWARD		1		Unknown	0	2063560910	BobWhite_c25094_123-0_B_F_2063560910	C	1	3/27/2012	InfiniumII	FALSE
BobWhite_c25110_98	tccgaattcctccttccactcaccatttccaacaccagcatgccgaaact[A/G]TACACATCTGACTTGTAAGACACCCCTCCAAAGTTCCGAGAGTATAGCTC	0	0	0	0	0	FORWARD		1		Unknown	0	2063560912	BobWhite_c25110_98-0_B_R_2063560912	C	1	3/27/2012	InfiniumII	FALSE
BobWhite_c2512_1588	TCAGGTGAATCCATGTTGACAGAAGAATCAGTCATTGCACGCTGGCAGAA[T/C]GGGAACATGTTGTGGGCAACCATCAGGGCTTGCTCATTGTCCAGCACAGT	0	0	0	0	0	FORWARD		1		Unknown	0	2063560913	BobWhite_c2512_1588-0_B_F_2063560913	C	1	3/27/2012	InfiniumII	FALSE
BobWhite_c2512_1665	GGCTTGCTCATTGTCCAGCACAGTTCCCTTTCTGGAGCCCGAGACATCAG[T/C]GAATCTGCTTAGTTTCTTCTTCTTGTTTGAGCTCCGGATGTTGCCCAAGT	0	0	0	0	0	FORWARD		1		Unknown	0	2063560916	BobWhite_c2512_1665-0_T_R_2063560916	C	1	3/27/2012	InfiniumII	FALSE
BobWhite_c2514_109	CATTCGTACGAGAAACTCACTCTGAATACCACAACAGTTACAGTGCACTC[A/C]GCCGCTTATGTCAACATAGCCTGCTCACGGGGCAGAATCACATCGTAACC	0	0	0	0	0	FORWARD		1		Unknown	0	2063560919	BobWhite_c2514_109-0_T_F_2063560919	C	1	3/27/2012	InfiniumII	FALSE
BobWhite_c25190_180	CAGCCAATTACTGATTTCACGACGCTTGAACAAACACACCACAAGACAAC[T/C]AGTGTAGCTTTCATAACTAGCTAGAGGCCCTAACTCTGCCAACCCGCGCA	0	0	0	0	0	FORWARD		1		Unknown	0	2063560921	BobWhite_c25190_180-0_B_F_2063560921	C	1	3/27/2012	InfiniumII	FALSE
BobWhite_c25234_418	GTCATGGTTTCAATTGCTAGAGATGAAAATTTTGTGTACTTGACCGCGGA[T/C]GATAATGTAACTAGTGTGACAGAGGAGAATTTTCGTCATGTATCATACCA	0	0	0	0	0	FORWARD		1		Unknown	0	2063560923	BobWhite_c25234_418-0_B_F_2063560923	C	1	3/27/2012	InfiniumII	FALSE
BobWhite_c25276_98	TATGCACAGAAGGCCTTGGACTTGTTGATGGACATGATGAATGATGATAC[A/G]GAAGCAGTTAGACTGCAAACTTTGCAGACACTGTTTGATATGGCAACATA	0	0	0	0	0	FORWARD		1		Unknown	0	2063560925	BobWhite_c25276_98-0_T_F_2063560925	C	1	3/27/2012	InfiniumII	FALSE
BobWhite_c25359_132	CCATTGTACAGGGAGACACTCGCTAGGGATTACGTCGCGCACTATTACTC[T/C]GTCGGATTGGGTCCCAAGATGGCCATCAATGATTTTCGTCTATGAAATCG	0	0	0	0	0	FORWARD		1		Unknown	0	2063560928	BobWhite_c25359_132-0_T_R_2063560928	C	1	3/27/2012	InfiniumII	FALSE
BobWhite_c2540_468	GGTGGCGAGCCATCACTCTCGCCAACCCAGCCATCACCCCAGCGGTAGCC[A/G]CTGTTGTCAGATTTGCCACCAAGTTCCCCAATCAAATCTTCCATGTCTGA	0	0	0	0	0	FORWARD		1		Unknown	0	2063560930	BobWhite_c2540_468-0_B_R_2063560930	C	1	3/27/2012	InfiniumII	FALSE
BobWhite_c25422_85	gaacacgccattgcawrtggtgagatcaccagctgcgaggtcgttgacgg[T/C]GGGATGATCTGTTCAAGTGGAACATGCATCGAAGCAATGGGAGATAAAAA	0	0	0	0	0	FORWARD		1		Unknown	0	2063560931	BobWhite_c25422_85-0_T_R_2063560931	C	1	3/27/2012	InfiniumII	FALSE
BobWhite_c25443_586	GTAATTCGTTGGACTTGTCGTCGTTGCTGCTGCTGTTTCAGACTTCCAGT[A/G]CTTTGTAGGTGCTGCAGAATAGAGATTTGTGCCCATCTGTCTGTCTGTTG	0	0	0	0	0	FORWARD		1		Unknown	0	2063560933	BobWhite_c25443_586-0_B_R_2063560933	C	1	3/27/2012	InfiniumII	FALSE
BobWhite_c25500_179	AAAATGGTTGTGAGTTTACGTTTTCATCATCTTTGGTAAAATCAAGTCCA[A/C]CACGTAGACACTCATAACACGCTCTACCATAATTTTTTTGCGGATAATCC	0	0	0	0	0	FORWARD		1		Unknown	0	2063560935	BobWhite_c25500_179-0_B_R_2063560935	C	1	3/27/2012	InfiniumII	FALSE
BobWhite_c25527_109	AAGCGTCAGATGTTTCAGCAGTACCAGCAAAAGCAACAAATGCTTCAACA[A/G]CAGTTCCCAATACAGCAACAGTCGCAGAAACAGCAGCAAGTACAGATGCA	0	0	0	0	0	FORWARD		1		Unknown	0	2063560936	BobWhite_c25527_109-0_T_F_2063560936	C	1	3/27/2012	InfiniumII	FALSE
BobWhite_c25527_133	CAGCAAAAGCAACAAATGCTTCAACAACAGTTCCCAATACAGCAACAGTC[A/G]CAGAAACAGCAGCAAGTACAGATGCAGGTTCCACAGCTTCATGCTGGAAA	0	0	0	0	0	FORWARD		1		Unknown	0	2063560938	BobWhite_c25527_133-0_T_F_2063560938	C	1	3/27/2012	InfiniumII	FALSE
BobWhite_c25527_313	AACTACTATCATCCGCAGTTGAAACAGGGTGGTGCTTTCCCAATTTCGTC[A/G]ccacaaaacctccaacaatcatctccacaaacttwctacaccattctcct	0	0	0	0	0	FORWARD		1		Unknown	0	2063560940	BobWhite_c25527_313-0_T_F_2063560940	C	1	3/27/2012	InfiniumII	FALSE
BobWhite_c25527_980	CGTGATATAAGTGCCATGCCTCTTAACGTGTCATCAGCTGGAAGTGTCGA[T/C]GATAGCTTCAAGCAAACATTTAGTGTAGATACCCCTGATCTACAGTCAAC	0	0	0	0	0	FORWARD		1		Unknown	0	2063560942	BobWhite_c25527_980-0_T_R_2063560942	C	1	3/27/2012	InfiniumII	FALSE
BobWhite_c25593_135	CTTGACACATCTTGTCTGTGCTGAGCTAAGAGGAAAGCTGTCTTCCAATG[T/G]GAGCAAGGTTGTCGCCAATGCACAAACTACCTGCTCAGACCAAGTATAAG	0	0	0	0	0	FORWARD		1		Unknown	0	2063560943	BobWhite_c25593_135-0_B_F_2063560943	C	1	3/27/2012	InfiniumII	FALSE
BobWhite_c25629_666	AATTTTTGCTCTGGTTATTCTGCAGCTTGTAGTCTGAATCTCAGTTAACT[A/G]TTGATGTGCCCGTGAGAAAACTAGGTGGTTCAACTTGTAATATTGTTCTG	0	0	0	0	0	FORWARD		1		Unknown	0	2063560946	BobWhite_c25629_666-0_B_R_2063560946	C	1	3/27/2012	InfiniumII	FALSE
BobWhite_c25629_719	GATGTGCCCGTGAGAAAACTAGGTGGTTCAACTTGTAATATTGTTCTGCT[A/G]CCTGTGATGTTTGAGATAGTTACATCATCTACTCTATGCTACTGATAATA	0	0	0	0	0	FORWARD		1		Unknown	0	2063560947	BobWhite_c25629_719-0_T_F_2063560947	C	1	3/27/2012	InfiniumII	FALSE
BobWhite_c25629_922	TTATTCAGTTGTCCATGTGTTAGCTCCAGTACATGTGCTATATAAATACA[T/C]GTGTGTTTTGTGATGTAAACCATGTCAGCTAGCTCACTGTGACAAATTCA	0	0	0	0	0	FORWARD		1		Unknown	0	2063560950	BobWhite_c25629_922-0_T_R_2063560950	C	1	3/27/2012	InfiniumII	FALSE
BobWhite_c25635_350	TGATATTGCCAAGCTGAATCATGTCCATCATTCACGGTCATTGCAGATGA[T/G]AAGTCATGATTCCACCATGCAGGATTCGGGACCTCCTCTGCATTTTCTTC	0	0	0	0	0	FORWARD		1		Unknown	0	2063560951	BobWhite_c25635_350-0_B_F_2063560951	C	1	3/27/2012	InfiniumII	FALSE
BobWhite_c25670_425	ctcttgccttttctcgaactgcaagaaagaacaagcccttaatcattacc[A/G]TTCAGGAAAATGAGACGGTGCTCGATGACACCCCTGATAAATTCAATATT	0	0	0	0	0	FORWARD		1		Unknown	0	2063560953	BobWhite_c25670_425-0_B_R_2063560953	C	1	3/27/2012	InfiniumII	FALSE
BobWhite_c2568_115	CCGCCTAGCCGTGAAAAAACTGCCGGCAGGTCAACCAGGAGATCAATTAC[A/G]CCACGTAGTAGCATACTAAACACCACTGGCTAATTACTACTAGTAGTAGT	0	0	0	0	0	FORWARD		1		Unknown	0	2063560955	BobWhite_c2568_115-0_B_R_2063560955	C	1	3/27/2012	InfiniumII	FALSE
BobWhite_c2570_682	CTGCGCTCAGCGCCTAGATCCAAGCAGAAACGAATCTGGTGCAAATCTAC[T/C]ATGAAAAATCATGTGGCCACAAGTAGGAGGACAGGATAAATGCATCCATG	0	0	0	0	0	FORWARD		1		Unknown	0	2063560957	BobWhite_c2570_682-0_T_R_2063560957	C	1	3/27/2012	InfiniumII	FALSE
BobWhite_c25744_392	GAGCTATCAAGGAGGAACTGACGAACAAGGTTGGGCTACACGCGGCCCAG[T/C]AATCACCTAGCGGTGTAGTATTGGCCTAAATAAAATTGCCGCTCAACAAG	0	0	0	0	0	FORWARD		1		Unknown	0	2063560959	BobWhite_c25744_392-0_T_R_2063560959	C	1	3/27/2012	InfiniumII	FALSE
BobWhite_c25759_1075	CTCATAAGAAAAAAGACGAGGAAGGACCAAATGTACTTGCTGATTTCAGT[A/G]CTTGCATGTACAAGTATGAGGAAGAGGAAGCCTTTGAAGAAGCTTTCAAT	0	0	0	0	0	FORWARD		1		Unknown	0	2063560961	BobWhite_c25759_1075-0_B_R_2063560961	C	1	3/27/2012	InfiniumII	FALSE
BobWhite_c25764_348	ATTGTGGATACCTTGAAGGCAACTGGTCATAATGGTTTCCCTGTCGTTGA[T/C]GAGCCACCGTTTTCAGATACTCCTCTGTTATATGGTCTAGTTCTTCGATC	0	0	0	0	0	FORWARD		1		Unknown	0	2063560962	BobWhite_c25764_348-0_B_F_2063560962	C	1	3/27/2012	InfiniumII	FALSE
BobWhite_c2585_1156	acagcaaccactccatcgtccaggatccccttataaactgacccgaacgc[A/G]CCCTGACCAAGTAGTAGCTCACCGGAGAAGTTATTTGTGATTTTGCTCAA	0	0	0	0	0	FORWARD		1		Unknown	0	2063560964	BobWhite_c2585_1156-0_B_R_2063560964	C	1	3/27/2012	InfiniumII	FALSE
BobWhite_c25856_223	CGGACCAGGAGCCGCTCGCCCCGCTACCGGAGCTCTGAAATCTCTTTGCC[A/G]TTACCGTCGTCCTCACATGTTAATTCAACTTAGCTTGTCGCCATGTTCCC	0	0	0	0	0	FORWARD		1		Unknown	0	2063560966	BobWhite_c25856_223-0_B_R_2063560966	C	1	3/27/2012	InfiniumII	FALSE
BobWhite_c25856_263	TCTCTTTGCCATTACCGTCGTCCTCACATGTTAATTCAACTTAGCTTGTC[A/G]CCATGTTCCCTTCGTTACTGCTAGCTACCATATATTACTACTAATAAGCA	0	0	0	0	0	FORWARD		1		Unknown	0	2063560967	BobWhite_c25856_263-0_T_F_2063560967	C	1	3/27/2012	InfiniumII	FALSE
BobWhite_c25918_244	AAGACACCCATTGGTCCGTTCCAAATGATTGTCTGTGTTGTGTCCAGGGC[A/G]TCATTAAATGTTTTGACTGAATCTGGGCCAATGTCCAGCCCCATCCAACC	0	0	0	0	0	FORWARD		1		Unknown	0	2063560970	BobWhite_c25918_244-0_B_R_2063560970	C	1	3/27/2012	InfiniumII	FALSE
BobWhite_c2593_1065	CTGGTGCTACAGACTTGGGTTTGATGCCTAGGAAAATAACGAAAGTCGCC[A/G]TTCTAGGTGGTGGGCTTATGGGTTCTGGAATTGCTACCGCAATGATACTA	0	0	0	0	0	FORWARD		1		Unknown	0	2063560972	BobWhite_c2593_1065-0_B_R_2063560972	C	1	3/27/2012	InfiniumII	FALSE
BobWhite_c25941_205	CTTTGCCCCCTCAAACCACCCGAAGTGTTTATCATGAAAAGAACTTATCA[T/C]GGATATATTTATGCTAATACATACTACATGCAATAATTATCATACTTGCT	0	0	0	0	0	FORWARD		1		Unknown	0	2063560973	BobWhite_c25941_205-0_B_F_2063560973	C	1	3/27/2012	InfiniumII	FALSE
BobWhite_c26029_145	TCTGAGCTTCCACTGGGCAATGTGTAGACAACCTTGAGCTTCATTTCCTC[A/G]ATCACCTTATCAGCCTCCTTGTTGAACTGAGGGATACATATAAAGGTGAG	0	0	0	0	0	FORWARD		1		Unknown	0	2063560976	BobWhite_c26029_145-0_B_R_2063560976	C	1	3/27/2012	InfiniumII	FALSE
BobWhite_c26045_230	GGGAATGGAAGAAAGGCTTTGCTAGATGCTAATAAATGCAGAAAAATGCG[A/G]CCTCACTGGCCAAAAGCTTGTCACCGGCAGGGTGAAGCTCTGATGCTACT	0	0	0	0	0	FORWARD		1		Unknown	0	2063560977	BobWhite_c26045_230-0_T_F_2063560977	C	1	3/27/2012	InfiniumII	FALSE
BobWhite_c26082_239	TTGGTGTCTGATGATATCGCCACTTGTCATAGTATGTCCTGAAAGTTAGC[A/G]TGTGCCCCCTCGTGAATTTTCTTCACACATTACGCGGAAACCATTCGTGA	0	0	0	0	0	FORWARD		1		Unknown	0	2063560979	BobWhite_c26082_239-0_T_F_2063560979	C	1	3/27/2012	InfiniumII	FALSE
BobWhite_c26082_80	TGCTCATACATATTCAATGGTTCTCCTCCAAAGTGGTCGGCCAATGCTTC[T/G]actgttgctgctcattctgaagggggagacaattaaaacagtgtcgggcg	0	0	0	0	0	FORWARD		1		Unknown	0	2063560981	BobWhite_c26082_80-0_B_F_2063560981	C	1	3/27/2012	InfiniumII	FALSE
BobWhite_c26096_153	AAACCAGTAGCCACGGTTACAGTGGCTTTAAGCAACATGGAATTGATATG[T/C]ATAAACCCTTGAGGCATCGACACTAACCGAGCTCCCCACAAACATTATAT	0	0	0	0	0	FORWARD		1		Unknown	0	2063560982	BobWhite_c26096_153-0_B_F_2063560982	C	1	3/27/2012	InfiniumII	FALSE
BobWhite_c26178_311	TACCTGCATAAGTTGCAATCCAAGGATCTCTCACTGTGCCACAGTATGAT[T/C]CCTCTTGGTTCTTGCACCATGAAACTAAATGCTACCGTCGAGATGATGCC	0	0	0	0	0	FORWARD		1		Unknown	0	2063560984	BobWhite_c26178_311-0_B_F_2063560984	C	1	3/27/2012	InfiniumII	FALSE
BobWhite_c26201_275	gagctgcttcgcctgcagctgttgagaatgggagctctagcaacagtaat[A/G]CAGTCCCTACACCGAAAGTTATAATAGATCAAGACTCAGATCCAGATGCA	0	0	0	0	0	FORWARD		1		Unknown	0	2063560986	BobWhite_c26201_275-0_B_R_2063560986	C	1	3/27/2012	InfiniumII	FALSE
BobWhite_c2620_541	TTCATCTGGTGCTCTAATGTCTCTTTCTCTAGTTTCAGCTTCTGCTTCTC[A/G]tcacgaagttcatccttctctgccttcaactctttaatcttgtcttctag	0	0	0	0	0	FORWARD		1		Unknown	0	2063560987	BobWhite_c2620_541-0_T_F_2063560987	C	1	3/27/2012	InfiniumII	FALSE
BobWhite_c26240_87	GTCATTGGGATAAATTTCCTTTTGAGCTGGAATTCAGATGAAGGGACATC[A/G]AACCTACTGGCGAGCCACTTCATCAACCCGAGGGGAACCTCGGTCCTAAC	0	0	0	0	0	FORWARD		1		Unknown	0	2063560988	BobWhite_c26240_87-0_T_F_2063560988	C	1	3/27/2012	InfiniumII	FALSE
BobWhite_c26259_248	GCTGGTTATGTTATATGGTTGCAATTGTGGGAAAGTTTGAACTACCTGTT[T/C]TATTTACCCTGCACACCCTCGCAACCATCTATGTAGGCCTAATGTACTAT	0	0	0	0	0	FORWARD		1		Unknown	0	2063560991	BobWhite_c26259_248-0_T_R_2063560991	C	1	3/27/2012	InfiniumII	FALSE
BobWhite_c26315_324	GCATGAGACATATTCCCTTCATGGCAAAACCCACTTATTAAAGCATTGTA[T/C]GCAGCAATGTCAGGTTGAAGGCCTTTGCGCCTCACATTATTTAGCATTTT	0	0	0	0	0	FORWARD		1		Unknown	0	2063560993	BobWhite_c26315_324-0_T_R_2063560993	C	1	3/27/2012	InfiniumII	FALSE
BobWhite_c26322_205	ACTTTCAATAGCCTCTTTCTTCTCTATTTCCAGTGCTGTCCTTTGGGCTC[T/G]AATCTTCGTTATCATCTCTAGTTTCTCACCTGCCATAGGATCTTTGTAAG	0	0	0	0	0	FORWARD		1		Unknown	0	2063560994	BobWhite_c26322_205-0_B_F_2063560994	C	1	3/27/2012	InfiniumII	FALSE
BobWhite_c26329_71	TGGCTCACAATACTGACTTGGAGGTACAGTGCAGACATCATCTCAAACTC[A/G]CTGTCCCTGATTGACCTGACACCGAATTTGTTCTGCACAAAGAAATTTAA	0	0	0	0	0	FORWARD		1		Unknown	0	2063560996	BobWhite_c26329_71-0_T_F_2063560996	C	1	3/27/2012	InfiniumII	FALSE
BobWhite_c2637_257	TCCGATCTAACTTGTGTGAACTACTTGGGGCGGATCCATCTGTTGTCAAT[A/C]TCAAGGCCAAGACGCATGAGAAAGTCGACAGTCTAGGAGAAAACAGGAGT	0	0	0	0	0	FORWARD		1		Unknown	0	2063560998	BobWhite_c2637_257-0_T_F_2063560998	C	1	3/27/2012	InfiniumII	FALSE
BobWhite_c26462_612	ATTGCATACCTAGGCTTGACCCGGTTCTCCAAATCAAAGCACAGTAATGC[T/C]GGGAAGCAATCAAGATACTCCAAAGAGTATCCCAGATCCAGAGTCATGTA	0	0	0	0	0	FORWARD		1		Unknown	0	2063561000	BobWhite_c26462_612-0_B_F_2063561000	C	1	3/27/2012	InfiniumII	FALSE
BobWhite_c26468_274	TTAAGGTTTAAACGAAGAGAAACTGGAAGTAGGAAAAGTGTACTCTGATA[T/C]GAGAACAAAAGTTTAGGAACGAAGTGTGCCCTAGGCCTTAGATTTAACAA	0	0	0	0	0	FORWARD		1		Unknown	0	2063561003	BobWhite_c26468_274-0_T_R_2063561003	C	1	3/27/2012	InfiniumII	FALSE
BobWhite_c26497_83	TTGAGGTCCGTGATGCAGTCGTTGATCTTTCTATTAACCCCATCTAATTC[A/G]GCGGCCTTCCGGCTACGGGAGAATACAGTTACAGTCTGGCAGGACTGTAT	0	0	0	0	0	FORWARD		1		Unknown	0	2063561004	BobWhite_c26497_83-0_T_F_2063561004	C	1	3/27/2012	InfiniumII	FALSE
BobWhite_c26499_352	GGGTTCACAAGTCTCGGTGTCTCCGGTATCCTCCAATGGAGTCTGGTCTG[T/C]GTCTGTCGTTGCCTGAACTGTCTTTGTTTCTGTACCATACTGTGATGCAG	0	0	0	0	0	FORWARD		1		Unknown	0	2063561007	BobWhite_c26499_352-0_T_R_2063561007	C	1	3/27/2012	InfiniumII	FALSE
BobWhite_c26509_233	TTTGCACAGCGCATGTTCGCTGCTCCACACCAAAAGATGGCCAGAGCTAG[A/C]TGCCCATGCATGCATGTGTTATAGAGATTACACATGACATGTGTCATGCA	0	0	0	0	0	FORWARD		1		Unknown	0	2063561009	BobWhite_c26509_233-0_B_R_2063561009	C	1	3/27/2012	InfiniumII	FALSE
BobWhite_c26540_273	TCCTACCCCATCGTAGCGGCATGAAGCGCCAAATCGACGAGTTCAGTCTC[A/G]CTTCGCTAGACATGAATAATGTGTTTTCAGCCCACAAGACATGAAGATTG	0	0	0	0	0	FORWARD		1		Unknown	0	2063561011	BobWhite_c26540_273-0_B_R_2063561011	C	1	3/27/2012	InfiniumII	FALSE
BobWhite_c26570_282	CCCTGGAAGAATTCCATGGAGCAGTACAAATCCCCTGAGTGGTTCCTGTC[A/C]TTCTCTCTGGAAACAGCGGAGCTGAACCAGCATTTTAAGAATAGAGAGCA	0	0	0	0	0	FORWARD		1		Unknown	0	2063561013	BobWhite_c26570_282-0_B_R_2063561013	C	1	3/27/2012	InfiniumII	FALSE
BobWhite_c26803_89	TGCCCTAGAGAGTGACAACTACCCACACTATGTTCTCAATAGTCATGAGG[T/C]AGGAATGCCAAGTGGAAGCATGAWTGGKCAGCAAAATACAAGCTTGAGTT	0	0	0	0	0	FORWARD		1		Unknown	0	2063561016	BobWhite_c26803_89-0_B_F_2063561016	C	1	3/27/2012	InfiniumII	FALSE
BobWhite_c26860_212	ttctggtgcctctactccggacaaggtcgtcgaggatacgctacacaagg[T/C]GTTTGAGATCAAGCGTCAAGAAGTTTTGCAGGTTGCGTAGATTTTCAGCA	0	0	0	0	0	FORWARD		1		Unknown	0	2063561017	BobWhite_c26860_212-0_T_R_2063561017	C	1	3/27/2012	InfiniumII	FALSE
BobWhite_c26868_378	TTGCTCTGCTGCTTTGTAGCCCAACTGATTATGTACTCTTGATCGTCCTC[A/G]tggcatctgtcaactccattgtgaatcgtctctttatgctagaatgatag	0	0	0	0	0	FORWARD		1		Unknown	0	2063561018	BobWhite_c26868_378-0_T_F_2063561018	C	1	3/27/2012	InfiniumII	FALSE
BobWhite_c26920_278	TTGACACCTTTAAGAGCTTCAGCAGCAAATTCAATATCCAGCATATGCAG[A/G]ATAACAGGCTGGTCTGCACCAAGCATAACTCCCCTGGCAATCATGGGAAC	0	0	0	0	0	FORWARD		1		Unknown	0	2063561019	BobWhite_c26920_278-0_T_F_2063561019	C	1	3/27/2012	InfiniumII	FALSE
BobWhite_c26958_149	CGCTGCAAATACATCATGRTAGTATATCACAAACGCACACGTCGGTGCAA[A/G]ATTAGCCAATAAGTAGACAAGAAAGCAAAGGTACAGGGCAGTAGCAAACG	0	0	0	0	0	FORWARD		1		Unknown	0	2063561021	BobWhite_c26958_149-0_B_R_2063561021	C	1	3/27/2012	InfiniumII	FALSE
BobWhite_c26974_189	TACAGCAAGTCCGGCGCCGATGGGTATGCCACTGGTGCAGGCGAGACTGG[T/C]TCTGATGATTACTAGACAAAATCGTCGTGAAAGTGAGTGTGTTTGCGATG	0	0	0	0	0	FORWARD		1		Unknown	0	2063561023	BobWhite_c26974_189-0_T_R_2063561023	C	1	3/27/2012	InfiniumII	FALSE
BobWhite_c26988_262	TCATGAACTTAGGAATTGCATTACGGTAACATTCAGTCCTGGATGCTGTA[A/G]CGACAACTGAATAATATGTATGGTCACAGGCTCACGGCTTGAGTGTTTCT	0	0	0	0	0	FORWARD		1		Unknown	0	2063561024	BobWhite_c26988_262-0_T_F_2063561024	C	1	3/27/2012	InfiniumII	FALSE
BobWhite_c27044_149	cgaggcaacatcttggaggttggccctgaaaatgctgaccaggttaccct[A/G]TCAAGTCCTGTGCTGAATGAAGGTGAACTAGAATCACTATTGAAGGACCC	0	0	0	0	0	FORWARD		1		Unknown	0	2063561026	BobWhite_c27044_149-0_B_R_2063561026	C	1	3/27/2012	InfiniumII	FALSE
BobWhite_c27054_361	GAGGCTGTAATGCTTGTGATTTGCGTGTTTGACATGGAAACTTCCGCCTT[A/G]CGATCTTGTTTCGATATCTGGATACACACTGGCCGCAAAACATCGATATC	0	0	0	0	0	FORWARD		1		Unknown	0	2063561027	BobWhite_c27054_361-0_T_F_2063561027	C	1	3/27/2012	InfiniumII	FALSE
BobWhite_c27071_103	AAGGTGCATAACAGGTTCAAAGATACAAGGGTCTTACAACACAACAGGTT[A/G]TAAAACAAACACCACAAAGCAAAGATTCAAACAGACAGATAACAGATAAA	0	0	0	0	0	FORWARD		1		Unknown	0	2063561029	BobWhite_c27071_103-0_T_F_2063561029	C	1	3/27/2012	InfiniumII	FALSE
BobWhite_c2712_2400	AATGCTGGTCCTTTGATCAATCAATCCACCTCAAGCAAGCAATTTTTGGA[T/C]GAGTGCTTATCATCTGATGATCCTTTGGTCAAAGAATCAGCTGACTGGGC	0	0	0	0	0	FORWARD		1		Unknown	0	2063561031	BobWhite_c2712_2400-0_B_F_2063561031	C	1	3/27/2012	InfiniumII	FALSE
BobWhite_c2714_174	AGAGTGAGAACAAAGTAACACATTGCGCTGTTCAATATAACCTCCTACCA[A/G]TACAATCTTGCAACAATACGGCCTTTCGCCTCTGGCTTTAATCTCCCTCT	0	0	0	0	0	FORWARD		1		Unknown	0	2063561033	BobWhite_c2714_174-0_T_F_2063561033	C	1	3/27/2012	InfiniumII	FALSE
BobWhite_c2715_411	TGTATGGACGATGGCTCGGCAAGTTCTTGCGTGATTTGTCTGTGTAAATT[A/G]CCGGCCGCTTGAAGTTTGAGGCACTGTTCAGATACGGTCTGTTCCGATGA	0	0	0	0	0	FORWARD		1		Unknown	0	2063561035	BobWhite_c2715_411-0_T_F_2063561035	C	1	3/27/2012	InfiniumII	FALSE
BobWhite_c27181_215	TGGCAGGGCTGCAGCTGTGGCATCTGAAGACCTTTTTCGAGAGAAAGAAG[T/C]TGCTGTAGTTTCCCCCATGATCACAAACAAATCGTTGCGAATTAGGGTAT	0	0	0	0	0	FORWARD		1		Unknown	0	2063561038	BobWhite_c27181_215-0_T_R_2063561038	C	1	3/27/2012	InfiniumII	FALSE
BobWhite_c27244_211	ATACTGATCATGATGTTGGAGCTGAAAGTAACATGGCAGTTCCTAGTCAG[T/C]GTCCACAAAAGAACGTGTTTTCTCGCTTATCAGTGAAGCCACAACTACCT	0	0	0	0	0	FORWARD		1		Unknown	0	2063561039	BobWhite_c27244_211-0_B_F_2063561039	C	1	3/27/2012	InfiniumII	FALSE
BobWhite_c27251_77	AATTCTTCCTCTGTGATCATGTGATGGACTAGCTTGTGGAACTCCATCTT[A/G]AAGTCACTGTTCTTGCTCCACAGCACACCCATCGACTCCTTTGCTTTCTT	0	0	0	0	0	FORWARD		1		Unknown	0	2063561041	BobWhite_c27251_77-0_T_F_2063561041	C	1	3/27/2012	InfiniumII	FALSE
BobWhite_c2726_505	AGATTTTCCTCTTCTTCGTCTCGCCGACTTCTTTCTTCTGAAAAGATGTC[A/G]ATCAGTGCTTCTTGTTCCTTGTTTGCAGTATCAAGTTGTCTCTGCAGATC	0	0	0	0	0	FORWARD		1		Unknown	0	2063561043	BobWhite_c2726_505-0_T_F_2063561043	C	1	3/27/2012	InfiniumII	FALSE
BobWhite_c27288_51	GTAGATCTACGGATTTCACCCCTACACACGAAATTCCACTCTCCTCTGTC[T/C]CACTCAAGTGAATTGGTTTCGAGAGCATTCCGCCACTTTTTTGGCGACTT	0	0	0	0	0	FORWARD		1		Unknown	0	2063561046	BobWhite_c27288_51-0_T_R_2063561046	C	1	3/27/2012	InfiniumII	FALSE
BobWhite_c27337_221	GAACTAACTAGGAGCGATCTTCGCCTGCCTGAAGGTGACCCCATCTTGGA[T/C]GCATCTGGGGGACATTTGTGTTTATAGATGTCCAGAGATGGAAGAATAAA	0	0	0	0	0	FORWARD		1		Unknown	0	2063561048	BobWhite_c27337_221-0_T_R_2063561048	C	1	3/27/2012	InfiniumII	FALSE
BobWhite_c27355_190	TTATAGTCCCACCACAACCGAGTGCTGATATGTCGGATGATGATACATCA[A/G]AAGGGTATAAGGAATCAGCTGATGAACTAGAAGGTGACACTATGTCCGAG	0	0	0	0	0	FORWARD		1		Unknown	0	2063561050	BobWhite_c27355_190-0_B_R_2063561050	C	1	3/27/2012	InfiniumII	FALSE
BobWhite_c27364_124	CCACTGAAACACCATTAAGCTAAGGGTACACATTGTCCTAGCTGGTTCTG[A/C]CTAGATGTTCATTGTCAATCAACATTTATACATGTGTGACATGCATCTGG	0	0	0	0	0	FORWARD		1		Unknown	0	2063561051	BobWhite_c27364_124-0_T_F_2063561051	C	1	3/27/2012	InfiniumII	FALSE
BobWhite_c27404_86	GATACTGATGGAGCACGTGCAGAGTATCAACATCTCCACTCAGTGTTATA[T/C]CCTGGCCTCCTCGAAGCCATTGTGAAGCATGCTAATATGGAGCACCGGCT	0	0	0	0	0	FORWARD		1		Unknown	0	2063561053	BobWhite_c27404_86-0_B_F_2063561053	C	1	3/27/2012	InfiniumII	FALSE
BobWhite_c27438_81	TTAATCCTCTCACAACTATCCTGAATCTCAGCCCGAATGGACTCAATATC[A/C]TTTCCCTTCCCGCGCGCTGGGTTAGCAATCTGTACTAACACAGCCCTACC	0	0	0	0	0	FORWARD		1		Unknown	0	2063561055	BobWhite_c27438_81-0_T_F_2063561055	C	1	3/27/2012	InfiniumII	FALSE
BobWhite_c27441_330	CATCTAGAGAAGTGGTCTGGTTAGGTTGGTGGTGAAATGCTAGGGAAGGT[A/G]CCAACCTTTTGATGATGGTTGTGTGTGTCCTCGTGATCTCTTCGAATTGA	0	0	0	0	0	FORWARD		1		Unknown	0	2063561058	BobWhite_c27441_330-0_B_R_2063561058	C	1	3/27/2012	InfiniumII	FALSE
BobWhite_c27445_148	TGGAAATCTTCTATCACCGGAAGGACTTTGAATCTCGTCAGTATGACATG[T/G]CATGCACGTTACACTGGTGTAACTCTGCGAATGCTGCCCAAGAGCACTCA	0	0	0	0	0	FORWARD		1		Unknown	0	2063561059	BobWhite_c27445_148-0_B_F_2063561059	C	1	3/27/2012	InfiniumII	FALSE
BobWhite_c27473_242	GATCATTTTGCAGCATTCGGTGAGCTTTCATCTGTTGTACTGGAAGACAC[T/C]GAAGCCCACAACCATGATACAACCTTAAAGCCTTCCCTGAGTTGCTCGGC	0	0	0	0	0	FORWARD		1		Unknown	0	2063561061	BobWhite_c27473_242-0_B_F_2063561061	C	1	3/27/2012	InfiniumII	FALSE
BobWhite_c27474_124	tgaaagatggttaatgcaatcaaggggctgttcatctcctgtgatatacc[A/G]ATGGCTCAGTTCATTGTTAATATGAATGCGTCAATGCCCGCATCGGAGAA	0	0	0	0	0	FORWARD		1		Unknown	0	2063561063	BobWhite_c27474_124-0_B_R_2063561063	C	1	3/27/2012	InfiniumII	FALSE
BobWhite_c27474_204	GTCAATGCCCGCATCGGAGAAGTTCATCGTGCACATTCTTGACCCCACAC[A/G]CATGTTTATCCAGCCTAATATGGGAGATTACATCAAAAGTAAGATGGCGG	0	0	0	0	0	FORWARD		1		Unknown	0	2063561065	BobWhite_c27474_204-0_B_R_2063561065	C	1	3/27/2012	InfiniumII	FALSE
BobWhite_c27474_65	cctctgacagcggtcgccgccacccccctccaggtaatattctactgtac[T/C]GAGCACATTGAAAGATGGTTAATGCAATCAAGGGGCTGTTCATCTCCTGT	0	0	0	0	0	FORWARD		1		Unknown	0	2063561066	BobWhite_c27474_65-0_T_R_2063561066	C	1	3/27/2012	InfiniumII	FALSE
BobWhite_c2750_223	TCTCACCAACTTGCAGAAAAACTGACGGCGGGTGTGAAAATGTACATCTT[A/G]CAGTCGTGCACATCGACTTGGGCTCCAAAAGTTCCTACCACGTTAGCCGA	0	0	0	0	0	FORWARD		1		Unknown	0	2063561067	BobWhite_c2750_223-0_T_F_2063561067	C	1	3/27/2012	InfiniumII	FALSE
BobWhite_c27519_173	CCACAAGTTTTGACTCCATTTCTACATTCTGTGGGCTGCCATTAGCAGTC[A/G]ATTCAGCAGATGGGAGCACACCTGAAATAATTTCAGATGGGGTAATCAAG	0	0	0	0	0	FORWARD		1		Unknown	0	2063561069	BobWhite_c27519_173-0_T_F_2063561069	C	1	3/27/2012	InfiniumII	FALSE
BobWhite_c27538_144	tgttcatatctacagttttcgcatatgaacttattcatttcctttacttg[T/G]ACAGCAGTGTAACCAAGTGTTACACATTTAGACTTTCTGCCAGCTTCTAT	0	0	0	0	0	FORWARD		1		Unknown	0	2063561071	BobWhite_c27538_144-0_T_R_2063561071	C	1	3/27/2012	InfiniumII	FALSE
BobWhite_c27541_215	CGGCTGCATACACAAAAGCACTTGGTCTTGAGCTTGATCTTACGGAGAAA[T/G]GATTGGGTCTTCGTTCGAGGCGGTTTGCTCTCCTTGCTGACGACCTCAAG	0	0	0	0	0	FORWARD		1		Unknown	0	2063561072	BobWhite_c27541_215-0_B_F_2063561072	C	1	3/27/2012	InfiniumII	FALSE
BobWhite_c27560_350	CCAAGAGGATACGCCTCTGCGGTTACTTTTGATGATAGCTTGTTTGTCCT[A/C]ggcggtctgcggtccaacgaacagatactggacactgtggaagtctacaa	0	0	0	0	0	FORWARD		1		Unknown	0	2063561074	BobWhite_c27560_350-0_T_F_2063561074	C	1	3/27/2012	InfiniumII	FALSE
BobWhite_c27577_234	CGATGAGCATGAGCTGTCTTCATCCTTGCAGGAATTCAGTGTGGCCATCC[T/G]CTTCTCTTCCTCCTTTTTCATCTTCATGGCCTTCTTTGCAGCTTTCTTTT	0	0	0	0	0	FORWARD		1		Unknown	0	2063561076	BobWhite_c27577_234-0_T_R_2063561076	C	1	3/27/2012	InfiniumII	FALSE
BobWhite_c27617_294	TCGAATCATAAGGATCTTGTGAAACTGCAAGCTGTGATACGCGGGCATCT[A/G]GTTAGGCGGCAGGCTGCAGAATCTTTACAATGCTTGCTTGCTATTGTTAA	0	0	0	0	0	FORWARD		1		Unknown	0	2063561077	BobWhite_c27617_294-0_T_F_2063561077	C	1	3/27/2012	InfiniumII	FALSE
BobWhite_c27636_194	AAACAAACAAGATCTTCCTAATGCCATGAATGCTGCTGAAATCACCGACA[A/G]gcttggtctgcactccctgcgccagcggcactggtacattcagagcactt	0	0	0	0	0	FORWARD		1		Unknown	0	2063561079	BobWhite_c27636_194-0_T_F_2063561079	C	1	3/27/2012	InfiniumII	FALSE
BobWhite_c27653_186	ATATGGAAACATAGTTCGAATCAAGGTGCTGCACAACAAACCAGATCTTG[T/C]CCTTGTAGAAATGGCTGATGGGTTACAGGCCGAGCTAGCTGTGAACTATC	0	0	0	0	0	FORWARD		1		Unknown	0	2063561080	BobWhite_c27653_186-0_B_F_2063561080	C	1	3/27/2012	InfiniumII	FALSE
BobWhite_c27675_201	TGAAGAAGTTCAATGCAGGGAAACAGGAACTACGCCATGTACAAGGGCTA[T/C]GTGCCGGCATCGGTGAAGTTCTACTAAGCTATACGCCGGATTTACTGGTC	0	0	0	0	0	FORWARD		1		Unknown	0	2063561082	BobWhite_c27675_201-0_B_F_2063561082	C	1	3/27/2012	InfiniumII	FALSE
BobWhite_c27696_336	TGGAGCTCACCTGCAGAATGTTTTGATGCTTTGAAAAAGCGTGGTTATCG[T/C]attgcatgtactagtttgggaagtgattcggtttctgtatatgacatgga	0	0	0	0	0	FORWARD		1		Unknown	0	2063561084	BobWhite_c27696_336-0_B_F_2063561084	C	1	3/27/2012	InfiniumII	FALSE
BobWhite_c27715_321	GCTTGGTTCGCTTATGGCCAGTTCACTGCTATTCTGACGATCCTGTATTA[T/C]GCCCCATTGTGGTTCAGAGATTACTTCTACAGGCTGGTCATGAAAATGTA	0	0	0	0	0	FORWARD		1		Unknown	0	2063561085	BobWhite_c27715_321-0_B_F_2063561085	C	1	3/27/2012	InfiniumII	FALSE
BobWhite_c27733_52	tcgattaacagagcatcaaactttggcttgtactcaggagtgacagtgtc[A/G]ACATACTTTGGGATCTCAATGCCTGCATTAGTTCCGTTGATTGGTGTATC	0	0	0	0	0	FORWARD		1		Unknown	0	2063561087	BobWhite_c27733_52-0_B_R_2063561087	C	1	3/27/2012	InfiniumII	FALSE
BobWhite_c27792_87	TTTTCCCCAAACAGTATGCTCATTGTGGCAGACGCAGCAAACCACCTAGA[A/G]CTAATAGTTTATTCAGAGAGCAATAGCCTGGCCGGCTGCTTCACAGTAAC	0	0	0	0	0	FORWARD		1		Unknown	0	2063561089	BobWhite_c27792_87-0_B_R_2063561089	C	1	3/27/2012	InfiniumII	FALSE
BobWhite_c27816_523	TTCTGCACCCGAGCATGCACAGGAATCACAGGTGTTGGTAGAACAAGCGG[T/C]TTCCTCCACATGATTTGGCCTGTTTTCTACCTGCACTTCAGCAGAATTTT	0	0	0	0	0	FORWARD		1		Unknown	0	2063561091	BobWhite_c27816_523-0_T_R_2063561091	C	1	3/27/2012	InfiniumII	FALSE
BobWhite_c27840_401	GTAGCCAGCAAGAACGCGGATCATGCCCGGTCGGTAGATTTCTTTGATCC[A/G]TCTTGTTTGTTCACCTTGCTGTATAGAAAGATGAGAGATCAGTGATCGGA	0	0	0	0	0	FORWARD		1		Unknown	0	2063561093	BobWhite_c27840_401-0_B_R_2063561093	C	1	3/27/2012	InfiniumII	FALSE
BobWhite_c27863_93	GCCACCACTGAGCACAATGTTACCATACAGATCCTTCCTGATATCCACAT[T/C]ACACTTCATGATAGAGTTGTAGGTGGTCTCATGGATTCCAGCAGCTTCCA	0	0	0	0	0	FORWARD		1		Unknown	0	2063561094	BobWhite_c27863_93-0_B_F_2063561094	C	1	3/27/2012	InfiniumII	FALSE
BobWhite_c27869_850	GATCAGCGAGCAGTGTTAGAAACCCCAATTCGTGCTTGGGAGATAGTGTC[A/G]CGAATTCATGGCCTTTGGGGGATGGACATTTACAAGAATAAGGTGCATCA	0	0	0	0	0	FORWARD		1		Unknown	0	2063561097	BobWhite_c27869_850-0_B_R_2063561097	C	1	3/27/2012	InfiniumII	FALSE
BobWhite_c27905_379	TCTGCGTTATCGGAGGTACAGAGAGTCAAGTTGTCACGAAGAAGTTGCAT[A/G]ATCAAGGTGCTGTCCTTGTAGGATTCCTCGCCGAGGGAGTCCAGCTCAGC	0	0	0	0	0	FORWARD		1		Unknown	0	2063561098	BobWhite_c27905_379-0_T_F_2063561098	C	1	3/27/2012	InfiniumII	FALSE
BobWhite_c27949_339	GTCACTACGACTTCGTCTCCGGCAAGTTCGAGACATGGGAGCAGTGAATC[T/C]TCCCCAGCGGTTAACTCCTATATATACATGCGTATGCAAACGCGTACATA	0	0	0	0	0	FORWARD		1		Unknown	0	2063561101	BobWhite_c27949_339-0_T_R_2063561101	C	1	3/27/2012	InfiniumII	FALSE
BobWhite_c2795_624	GCCTCAAAGGGTCTTGATTTCCCTGATATCCAGCACGTGATTAACTATGA[T/C]ATGCCTGCCGAAATAGAGAACTATGTCCACAGGATTGGTCGAACCGGTCG	0	0	0	0	0	FORWARD		1		Unknown	0	2063561102	BobWhite_c2795_624-0_B_F_2063561102	C	1	3/27/2012	InfiniumII	FALSE
BobWhite_c27991_64	TCAACATCCGGTACAGCAGGGAAGATCCTCGCCGTCGTGCGGTTGGTCTG[T/C]AGAGATATGCACCAACAGTATCATCAATAGAGGTCTTGGTTTACGTCGAA	0	0	0	0	0	FORWARD		1		Unknown	0	2063561105	BobWhite_c27991_64-0_T_R_2063561105	C	1	3/27/2012	InfiniumII	FALSE
BobWhite_c27995_99	ACATCTACCATTCTTAAGAAGTTGCTCCCCACTTCTCCCTATTCTCTCAA[A/C]ATGCAGCCCGTCCACATCATCATCTAGCCATGTCAGCAATTCTTTTGATT	0	0	0	0	0	FORWARD		1		Unknown	0	2063561106	BobWhite_c27995_99-0_T_F_2063561106	C	1	3/27/2012	InfiniumII	FALSE
BobWhite_c28001_244	AACCCGACAAGAGGAATAACCAGGGAGGTACACAAGTGGATGTATTTCTA[A/C]AAGTTACCTCCGCCTCGGCGGATCAGAGGACCTGCGTTGTTGTCGTCGTT	0	0	0	0	0	FORWARD		1		Unknown	0	2063561108	BobWhite_c28001_244-0_T_F_2063561108	C	1	3/27/2012	InfiniumII	FALSE
BobWhite_c28022_251	agcctcgtctgttttcaaagatcgtcccagataagtgcaagtatactgtg[T/C]TGTCTACAAAGGTTGAAATGCGCCTTGCAAAAGCTGAGCCAGTAACTTGG	0	0	0	0	0	FORWARD		1		Unknown	0	2063561110	BobWhite_c28022_251-0_T_R_2063561110	C	1	3/27/2012	InfiniumII	FALSE
BobWhite_c28058_232	TGAAAATTCAAGGACACCATACATGACAAGCAACTGACGAGTGCATGATA[A/G]TGACCACAACTCACAAGGACACGGTAAACCGGTGGGTAAACTAACCGTAG	0	0	0	0	0	FORWARD		1		Unknown	0	2063561111	BobWhite_c28058_232-0_T_F_2063561111	C	1	3/27/2012	InfiniumII	FALSE
BobWhite_c28063_62	tgcggcgaggcttcttagtctaggcttggctccaggctgggcactctcac[A/G]ATCACCATCATGTTTAAGCAATGGTTGCTCAACATCCTGATGTTGTCCAG	0	0	0	0	0	FORWARD		1		Unknown	0	2063561113	BobWhite_c28063_62-0_B_R_2063561113	C	1	3/27/2012	InfiniumII	FALSE
BobWhite_c28090_175	ACAGTGTACATGGGGGCATCAGCTTTCGAAACCATATTAATTTACACTTC[A/C]AGAATAAGATCTAGTCGTTATGGTATTCAAAACTTTGTATAGAAACGAAT	0	0	0	0	0	FORWARD		1		Unknown	0	2063561114	BobWhite_c28090_175-0_T_F_2063561114	C	1	3/27/2012	InfiniumII	FALSE
BobWhite_c28103_322	TTCTTAGATGCCTCCTCAAGAGATTTCTTGCACCTATCTTTAGCTTCCTG[T/C]GAGCTTTTCTTGCATTTAGCCACAAAATTACCAACGTGAGCCACATGCTG	0	0	0	0	0	FORWARD		1		Unknown	0	2063561116	BobWhite_c28103_322-0_B_F_2063561116	C	1	3/27/2012	InfiniumII	FALSE
BobWhite_c2812_1126	TACACTGGAAGGTGTTCATGTCGAAAGGACACGGCCTCAACATATATAGT[A/G]CTCATGTGCTCAACAAGCATCACACCAGTGTATGCACTATCGACTTAACA	0	0	0	0	0	FORWARD		1		Unknown	0	2063561118	BobWhite_c2812_1126-0_T_F_2063561118	C	1	3/27/2012	InfiniumII	FALSE
BobWhite_c28132_200	CTTCATCGCCTTCAAGCCACCGGGCTGCGAGGAGTCCGGCAAGGCCTAAA[T/C]AGCTCACTCACGACAGGCCATATATAAAGTGCCATTGCAGTTTTGTCAAC	0	0	0	0	0	FORWARD		1		Unknown	0	2063561121	BobWhite_c28132_200-0_T_R_2063561121	C	1	3/27/2012	InfiniumII	FALSE
BobWhite_c28133_87	ATCCAAAATCAAGAGAGCAAAAGCACTTGTCATTGGAAAAATGCTTGCGG[T/C]TAAAGAGGGAGAGTACAACCAAGTGTTTGATTACCAACTTGAGTTACTTA	0	0	0	0	0	FORWARD		1		Unknown	0	2063561122	BobWhite_c28133_87-0_B_F_2063561122	C	1	3/27/2012	InfiniumII	FALSE
BobWhite_c28140_204	TACGAACTCTTCTACATCTTGTGAAGATGAACGGGAGAGCGGCATCTCTT[A/G]tgacgatgaacgggagagtggctggtcaccaggatcctcaataaccatat	0	0	0	0	0	FORWARD		1		Unknown	0	2063561124	BobWhite_c28140_204-0_T_F_2063561124	C	1	3/27/2012	InfiniumII	FALSE
BobWhite_c28148_64	AAACGATAGTATATATTACAGATGCACAGCGTTGAGACTTCCTTTGCAGG[A/G]AGTCTATTATAATCCGTGTCTGGACACTGAAAAATCAGAGAAAGAAAAAA	0	0	0	0	0	FORWARD		1		Unknown	0	2063561125	BobWhite_c28148_64-0_T_F_2063561125	C	1	3/27/2012	InfiniumII	FALSE
BobWhite_c28149_376	TGCACTCGTACGTAGTACGTGTGATGGTGTGAGAGTATACGTGAATAACG[A/G]GCGTCTGATCTGATGGAGTCGAGCAAGTGTGCGTGTGTGTGTGGTTTACT	0	0	0	0	0	FORWARD		1		Unknown	0	2063561127	BobWhite_c28149_376-0_T_F_2063561127	C	1	3/27/2012	InfiniumII	FALSE
BobWhite_c28231_457	TGTTGAGGAGCTCAGTAGGTTGCATGTTCATCATGATGTTGGTATTTGTC[A/G]ttgccttgcacactgtgtccaggcttaggcatgcaagtgcatttggtgat	0	0	0	0	0	FORWARD		1		Unknown	0	2063561129	BobWhite_c28231_457-0_T_F_2063561129	C	1	3/27/2012	InfiniumII	FALSE
BobWhite_c28272_315	CTGGAAGGACCGTGGGGCAAACATGTAATTTGAGTTCTCATGGTAATAAT[A/C]atctgaagcgcaaggctgaggaagagctggagccacttgagcttgctggc	0	0	0	0	0	FORWARD		1		Unknown	0	2063561130	BobWhite_c28272_315-0_T_F_2063561130	C	1	3/27/2012	InfiniumII	FALSE
BobWhite_c28370_341	CAGATACGTTGGGTGTGGTGACAGCTCCTGATATGCAATCGGAAATACAA[T/C]CATCAGCCTTGATGCAGGACCGACCTGTGGCAGCAGAAGGAGCATGTGTT	0	0	0	0	0	FORWARD		1		Unknown	0	2063561131	BobWhite_c28370_341-0_B_F_2063561131	C	1	3/27/2012	InfiniumII	FALSE
BobWhite_c28409_462	TTGCTTCCGTTAGTAGTCACCTCCCCTGATTTCGTAGTAATAATTTCGAC[A/G]TCCCTGTACATTGGCGCATCACCACCATCAATCATCAGCAGATAGTAGAT	0	0	0	0	0	FORWARD		1		Unknown	0	2063561133	BobWhite_c28409_462-0_T_F_2063561133	C	1	3/27/2012	InfiniumII	FALSE
BobWhite_c28487_469	CAGCTCACTGAAGTTTGTTTTGCAGCTAGCTTGCTTGTACAGTGCATTTA[T/C]AGTGCATGCATTACGTCTGGCGAGCGCGTGCGCTTCGGCGGCGCAGACCA	0	0	0	0	0	FORWARD		1		Unknown	0	2063561135	BobWhite_c28487_469-0_B_F_2063561135	C	1	3/27/2012	InfiniumII	FALSE
BobWhite_c2850_768	ATTTTTGTAGCAATGTAGATGTCGACCGTAGTTGGATGTACAAAGAGAGA[T/C]GAGGGAAGTTGATCAGTGATGCTTGGCAACATGGAGTAGATAATTTTCTA	0	0	0	0	0	FORWARD		1		Unknown	0	2063561138	BobWhite_c2850_768-0_T_R_2063561138	C	1	3/27/2012	InfiniumII	FALSE
BobWhite_c2850_781	TGTAGATGTCGACCGTAGTTGGATGTACAAAGAGAGACGAGGGAAGTTGA[T/C]CAGTGATGCTTGGCAACATGGAGTAGATAATTTTCTAGATCATGCATTCT	0	0	0	0	0	FORWARD		1		Unknown	0	2063561139	BobWhite_c2850_781-0_B_F_2063561139	C	1	3/27/2012	InfiniumII	FALSE
BobWhite_c2850_815	AGACGAGGGAAGTTGATCAGTGATGCTTGGCAACATGGAGTAGATAATTT[T/C]CTAGATCATGCATTCTCATTGCCCGATGCTGCTGCAGACGGGAAATCCCA	0	0	0	0	0	FORWARD		1		Unknown	0	2063561141	BobWhite_c2850_815-0_B_F_2063561141	C	1	3/27/2012	InfiniumII	FALSE
BobWhite_c28588_152	CATGTATGGCTTGCGATACATGCAGCAGAAGATGAAGAAGGTATGTGAGC[A/G]TAGGGTCTGCGTTCGGTACTCAGACCGCAGAAGGAAAAGAATGGGGTGTG	0	0	0	0	0	FORWARD		1		Unknown	0	2063561143	BobWhite_c28588_152-0_T_F_2063561143	C	1	3/27/2012	InfiniumII	FALSE
BobWhite_c28597_51	gaatacatagctccttctgtgaaattgcagacaacatttcggcaactatt[A/G]AAACCGTCTGTCATTATTTGTGCCCTCCTCCTCAAAGATTCAAGGATAGA	0	0	0	0	0	FORWARD		1		Unknown	0	2063561145	BobWhite_c28597_51-0_B_R_2063561145	C	1	3/27/2012	InfiniumII	FALSE
BobWhite_c28668_139	TGGGAAAGGGCAGAACCAGGCATCCAGATGTTCTCTAGTTTCAGGTTTAC[A/G]TCTCTGAAAAATACACCTAACCGTATCAGATTCAGAGCGGATTGCGTCAG	0	0	0	0	0	FORWARD		1		Unknown	0	2063561147	BobWhite_c28668_139-0_B_R_2063561147	C	1	3/27/2012	InfiniumII	FALSE
BobWhite_c2868_183	AATTGCCACAGGCTACAAACTTGGCATAATATGGAAATACGGGGCAAAGC[A/G]TTGAGATAAATAGAATTTCACCAACATGCAAAATCTATTTCTTCTTGTCC	0	0	0	0	0	FORWARD		1		Unknown	0	2063561148	BobWhite_c2868_183-0_T_F_2063561148	C	1	3/27/2012	InfiniumII	FALSE
BobWhite_c28685_381	CCTGATGGGTCCAACTGTATTGAAGTAGATTCTGAAGCAGAAGCAGTGGA[T/G]CGATTAACAGATTCCTTGGCACTAGCAAGCAACGCACTGTACTTTACCCA	0	0	0	0	0	FORWARD		1		Unknown	0	2063561150	BobWhite_c28685_381-0_B_F_2063561150	C	1	3/27/2012	InfiniumII	FALSE
BobWhite_c28819_787	TATTTGATGAATCTAAACACCTGGAAGGACTCCGAGACCCCTCCCTTGTC[A/G]TCCTGGAAAGCCACTTAGTTGGCTATCATGGGAATCATTATGCTGATGCT	0	0	0	0	0	FORWARD		1		Unknown	0	2063561153	BobWhite_c28819_787-0_B_R_2063561153	C	1	3/27/2012	InfiniumII	FALSE
BobWhite_c28918_113	CAGTAACATTGGAGGATACTTTACATGAATGAAGGGAGGGGGAGAAAAAA[A/G]GAACAGAAAATCAACCTCAGATTACAATCGCATCAGTTGATGCCGCCGCT	0	0	0	0	0	FORWARD		1		Unknown	0	2063561156	BobWhite_c28918_113-0_T_F_2063561156	C	1	3/27/2012	InfiniumII	FALSE
BobWhite_c2892_167	CATTAAACAACATACAGTCTGCTTATTAACATACAGCTAACCGGGCGAGC[A/G]CGGATCAGAGCGCCACCATGCGCCAGGGCGGAAGGAAGGGGTCCGCCTCG	0	0	0	0	0	FORWARD		1		Unknown	0	2063561158	BobWhite_c2892_167-0_T_F_2063561158	C	1	3/27/2012	InfiniumII	FALSE
BobWhite_c28958_178	GAATAGATGCGGCCATGTATTTTAGATTGTAATTTGTGAGACAAATGAAG[T/C]GTCTGTCTTTTGTTGTGTGATGATCAACGTGGTGCGTTCCATTGTAGCTC	0	0	0	0	0	FORWARD		1		Unknown	0	2063561163	BobWhite_c28958_178-0_T_R_2063561163	C	1	3/27/2012	InfiniumII	FALSE
BobWhite_c28969_109	TTGGTGCTATGCATGAAGATCTTTCCTCTGTGGCTGTTCCTCATGCTTAC[T/C]GCCCTTGGAGTTATAAAATTACCATTTGATATTCCCGGTCTGGATATGGA	0	0	0	0	0	FORWARD		1		Unknown	0	2063561164	BobWhite_c28969_109-0_B_F_2063561164	C	1	3/27/2012	InfiniumII	FALSE
BobWhite_c28983_181	ATGACAACGAAGGAAAGGTGCTGCGTGTTAAATTGATCATGAAAGAAGGC[A/G]TTAAGTTCTTCAACCCGGTTTACCTCTTCGATGAAGGATCAACCATCAAC	0	0	0	0	0	FORWARD		1		Unknown	0	2063561166	BobWhite_c28983_181-0_T_F_2063561166	C	1	3/27/2012	InfiniumII	FALSE
BobWhite_c29014_241	GGCTATGACCGAGCAAGAAGCCCGGCAAATATTAGGTATCAGTGAAAAGA[T/C]gagttgggaagagattgtcaagaagtatgatacgatgtttgagaagaatg	0	0	0	0	0	FORWARD		1		Unknown	0	2063561168	BobWhite_c29014_241-0_B_F_2063561168	C	1	3/27/2012	InfiniumII	FALSE
BobWhite_c29014_449	AGCGTTTCGTCTAATCGATCGATTTTGTCAGTCGATGTTCTGTCTGAGCT[A/C]tgctgggctgctgcatcaggtcaaatttggttgtaacagggawgttttgt	0	0	0	0	0	FORWARD		1		Unknown	0	2063561169	BobWhite_c29014_449-0_T_F_2063561169	C	1	3/27/2012	InfiniumII	FALSE
BobWhite_c29089_108	GTCACCTCAGGAATGAAAGAATACAGTGAACTCAAGCCTGCTAGAACCGA[A/G]CTGTTCAGGAGCCCGCTCGTCTCGTTTCTTTATGAGAGGGGGTGGCGTCA	0	0	0	0	0	FORWARD		1		Unknown	0	2063561170	BobWhite_c29089_108-0_T_F_2063561170	C	1	3/27/2012	InfiniumII	FALSE
BobWhite_c29133_138	GTATTTTGCGGTGAATCCCCCAGTTAAGTAGTCATGCATTACAATAGGAA[T/C]CCCTAATTCTCTTGCAAATACAGCTCTCTTAATCATTTCTTCACATGTAC	0	0	0	0	0	FORWARD		1		Unknown	0	2063561172	BobWhite_c29133_138-0_B_F_2063561172	C	1	3/27/2012	InfiniumII	FALSE
BobWhite_c29344_81	CCTCAATGAGCTTCACAAGAGCAATATCTGAATTCTCACACTTGTTCTTC[A/G]GGGCTTCATTTTGCTTCCTGAAGTCTTTTATCGCCTTCACCATCTGTTCC	0	0	0	0	0	FORWARD		1		Unknown	0	2063561174	BobWhite_c29344_81-0_T_F_2063561174	C	1	3/27/2012	InfiniumII	FALSE
BobWhite_c29457_67	GAAGTGATCGAGCGATGACAACCAGGAAGTGGGCTTGGAAGCAGCCATCC[T/C]TTGAAGAAAGCGTAATAGCTCACTGGTCTAGCTCCATGGCACCGAAAATG	0	0	0	0	0	FORWARD		1		Unknown	0	2063561179	BobWhite_c29457_67-0_T_R_2063561179	C	1	3/27/2012	InfiniumII	FALSE
BobWhite_c2949_1083	TCGTCGTAAGACATAGCACTTAGGAAAATCGGTTTCACCGATCCAAATCG[A/G]GCTAATCTTTGAAGTCTACTTACAATGATGATCTTGCTTCCTCTGCCCAT	0	0	0	0	0	FORWARD		1		Unknown	0	2063561180	BobWhite_c2949_1083-0_T_F_2063561180	C	1	3/27/2012	InfiniumII	FALSE
BobWhite_c29572_73	acttctgtctagcactatrgrccacctcttctgaagttgtcgcctgagct[T/C]GTCAATTTTTTGCAAGAAGCACTGCAAATTGCGGAGGCTGATGAAACAGT	0	0	0	0	0	FORWARD		1		Unknown	0	2063561182	BobWhite_c29572_73-0_T_R_2063561182	C	1	3/27/2012	InfiniumII	FALSE
BobWhite_c2957_369	GCTCCGAACGGCAAGAACTGGAAATCATTCCCCTTGAAGTTGACATGCAT[A/G]CTGCTGCCTTCATCTGTAAATCTTTCAGGAATGAACTCTTCCGCATACTC	0	0	0	0	0	FORWARD		1		Unknown	0	2063561184	BobWhite_c2957_369-0_B_R_2063561184	C	1	3/27/2012	InfiniumII	FALSE
BobWhite_c29596_649	ACCACCTTTTGAAGCATTAAGGGGAACAATCTCAATTGCATTTGGCTGCT[A/C]TTTGATAACACATGCTTTCCCTTCTGTTAGTCCCGACCAATGCCGTGTGA	0	0	0	0	0	FORWARD		1		Unknown	0	2063561185	BobWhite_c29596_649-0_T_F_2063561185	C	1	3/27/2012	InfiniumII	FALSE
BobWhite_c29613_126	TCATTTTGCATATCTTCCATCCTCGGGGACACCTTGCTCATGACTCTATC[T/G]AACATCTGTGACCCACCACCAAGATGAGAACTCATCTTTTGTATGGCTGT	0	0	0	0	0	FORWARD		1		Unknown	0	2063561187	BobWhite_c29613_126-0_B_F_2063561187	C	1	3/27/2012	InfiniumII	FALSE
BobWhite_c2963_1532	TATGTGTTGTATCAGAGTTGTCTTCCCCATCCCCCCGGGACCAACAACCG[A/G]AAGCACAGTTAGACCCTTGTCACAATATTGACCCTTGGTGATATCATGTA	0	0	0	0	0	FORWARD		1		Unknown	0	2063561190	BobWhite_c2963_1532-0_B_R_2063561190	C	1	3/27/2012	InfiniumII	FALSE
BobWhite_c29647_243	CAACGAACTCAACATGGGATTCTGCCGCAGCTGTTTTAATATGGCAATAG[T/C]gactgagaaagatgatgctgaagaggcaaaggttgttttcgaaggtaccc	0	0	0	0	0	FORWARD		1		Unknown	0	2063561191	BobWhite_c29647_243-0_B_F_2063561191	C	1	3/27/2012	InfiniumII	FALSE
BobWhite_c29695_381	ATCACACCTTCCCACCACCTCATTGAGATGAAACAAACAAGTGGTGATCC[A/G]CTGGAGTACCGGGAGCTATTGGAGGACATCCGGCCAGCGCTGAAGGACAT	0	0	0	0	0	FORWARD		1		Unknown	0	2063561192	BobWhite_c29695_381-0_T_F_2063561192	C	1	3/27/2012	InfiniumII	FALSE
BobWhite_c29706_267	TACGAACAGACGTAAGCAGACACCATATCAATAGCTAACAGCATCACACA[A/G]CAACCCGATCACACATCAAGATGGATTGATGGAAATGGAAAGATAAAGTA	0	0	0	0	0	FORWARD		1		Unknown	0	2063561194	BobWhite_c29706_267-0_T_F_2063561194	C	1	3/27/2012	InfiniumII	FALSE
BobWhite_c29712_295	ACGGATTCCTATAGTACTGTTCGGGGAGTTGATAAGTTAATTCCTGTGGA[T/G]GTCTACTTGCCGGGCTGCCCACCCAAACCGGTGGCAGTTATAGATGCCCT	0	0	0	0	0	FORWARD		1		Unknown	0	2063561196	BobWhite_c29712_295-0_B_F_2063561196	C	1	3/27/2012	InfiniumII	FALSE
BobWhite_c29810_246	AGGTCAAGTGCTAATCGCACTGTATGCTAAAATCTATGCGGTCGTCAGTA[T/C]TTTTGCTCTGCTCTATGGTTGTCAGTCGACTCTCCAATGTTGTGTCGGTA	0	0	0	0	0	FORWARD		1		Unknown	0	2063561198	BobWhite_c29810_246-0_B_F_2063561198	C	1	3/27/2012	InfiniumII	FALSE
BobWhite_c29817_139	CTTCCCCACAGTTTTTTCTTCCTTCTTGCATCTAGAAACTTTACATCCCC[A/G]AAGGTTAAAAAGGGTAAAGCTAAAGTTAGCCAAAGGTAAAAAAGAAAAGG	0	0	0	0	0	FORWARD		1		Unknown	0	2063561200	BobWhite_c29817_139-0_T_F_2063561200	C	1	3/27/2012	InfiniumII	FALSE
BobWhite_c29857_228	ATGTCAGACCAACACTAGCAGGGACGCCGAAGATTTATTTCTTGTAGAAG[A/G]GGGCTCCTATGAATGGAGGGATTCGGCTTCGGAGAACAGCTTCGCGCGCT	0	0	0	0	0	FORWARD		1		Unknown	0	2063561202	BobWhite_c29857_228-0_T_F_2063561202	C	1	3/27/2012	InfiniumII	FALSE
BobWhite_c29858_287	TAACGCGTGGGAATCTGCCGAACAGTTCGGGCCAAATCCTGAAGAAAGCT[T/C]AAAAGCGCTGTTTGATGAGCCTGCGTAGTATTAGGTAGTTGGTCAGGTAA	0	0	0	0	0	FORWARD		1		Unknown	0	2063561205	BobWhite_c29858_287-0_T_R_2063561205	C	1	3/27/2012	InfiniumII	FALSE
BobWhite_c2988_421	ACGAATCGCTCTACCTTTTTGATGTTGAAGTTTGCCTCATCGTCGCCTTC[T/C]ACCAGCAAGTCGATCCTCCCACATCTGTAACAATCGTTTGCCCAGTAAGT	0	0	0	0	0	FORWARD		1		Unknown	0	2063561206	BobWhite_c2988_421-0_B_F_2063561206	C	1	3/27/2012	InfiniumII	FALSE
BobWhite_c2988_493	CATCTGTAACAATCGTTTGCCCAGTAAGTCAGTATTGAGCGTTCTTCATC[T/C]GCGATCTCTAGCTCCACATTCCTCCTGCAGCACACAAGCTCCAGCAGGAT	0	0	0	0	0	FORWARD		1		Unknown	0	2063561208	BobWhite_c2988_493-0_B_F_2063561208	C	1	3/27/2012	InfiniumII	FALSE
BobWhite_c2991_86	GACGACGATAACGTGGATAAGGCTTGTTTAAGCGATACAGACCTGATACC[T/C]ATTGCGGAGAACATAGTCGAGTTGGATGACGAGGGAGTCGATATACGTAC	0	0	0	0	0	FORWARD		1		Unknown	0	2063561210	BobWhite_c2991_86-0_B_F_2063561210	C	1	3/27/2012	InfiniumII	FALSE
BobWhite_c30009_285	GTGAGAAAATGAAGCTTCTCCGAAATGAGAAGAATCGAGGGTATACACCT[A/G]tgctagatgagattcttgatccagaaaaccaagtgaatggtgactacaag	0	0	0	0	0	FORWARD		1		Unknown	0	2063561212	BobWhite_c30009_285-0_T_F_2063561212	C	1	3/27/2012	InfiniumII	FALSE
BobWhite_c30043_150	GAGAAGGAAATTGCTACAAATGAGAGGCTTGTTGAGCCTCTTATGAGCCT[A/G]CTGAAGTCATATGAGGGTGGCAGAGAAAGCCATGCACACTTTATTGTGAA	0	0	0	0	0	FORWARD		1		Unknown	0	2063561214	BobWhite_c30043_150-0_B_R_2063561214	C	1	3/27/2012	InfiniumII	FALSE
BobWhite_c30112_275	CCGGATTCTCAGGGCACGTCGCCTCGCTTTGTATCTCCATAAATCTCTTT[T/G]CTGTGTTTTATTCGGAGACTCTGTACGTAGAAGAGATCCATGACAACGGA	0	0	0	0	0	FORWARD		1		Unknown	0	2063561216	BobWhite_c30112_275-0_T_R_2063561216	C	1	3/27/2012	InfiniumII	FALSE
BobWhite_c30125_291	AAACGGTGACATGGTTGGTCACACTGGTGATATTGAAGCCACAGTTGTTG[T/C]ttgcaaggctgctgatgaagctgtcaagatggtcttgggtgctgtggagc	0	0	0	0	0	FORWARD		1		Unknown	0	2063561217	BobWhite_c30125_291-0_B_F_2063561217	C	1	3/27/2012	InfiniumII	FALSE
BobWhite_c3017_953	TCAAGATGATCAGGGCCACTAGCTTTTCTACCCGTATGCCTGAATATGAT[A/G]TTCCTGTTGTTGACAAAGCAGTGGATGCAACATGGAAGAGAGAACTGCCT	0	0	0	0	0	FORWARD		1		Unknown	0	2063561218	BobWhite_c3017_953-0_T_F_2063561218	C	1	3/27/2012	InfiniumII	FALSE
BobWhite_c30181_204	CGTGGACGGGGAGGAGTTCATGAGCCTCTTCATCGACGGGCAGGCAGAGC[T/G]GTTCGTCGCATAAGTCGACTTGTCGTGCCTTGTATGTTTTCCGTGATTAT	0	0	0	0	0	FORWARD		1		Unknown	0	2063561221	BobWhite_c30181_204-0_T_R_2063561221	C	1	3/27/2012	InfiniumII	FALSE
BobWhite_c30302_172	AACCAAATAGCTTGCCTGAGTATCAACACGAGCATGCTCAACCAGTGTTC[T/C]GGCGTCAGCAATAAGGCCACTCATGGCACAGCCGACATGCTCATCAATTT	0	0	0	0	0	FORWARD		1		Unknown	0	2063561222	BobWhite_c30302_172-0_B_F_2063561222	C	1	3/27/2012	InfiniumII	FALSE
BobWhite_c30400_105	tgctcgatggtactcctgaacattcttgcaaggttgagtatcaagtcgag[A/G]AATGCAGCGCAGAAAACCGAGCCAACAATGAGTGCATCCATACTAAGACT	0	0	0	0	0	FORWARD		1		Unknown	0	2063561224	BobWhite_c30400_105-0_B_R_2063561224	C	1	3/27/2012	InfiniumII	FALSE
BobWhite_c30423_262	GATGCTAATTGATAAGAAGATGCCATGGAAGGAGGTTAAGATGATTGTGT[A/G]TGTGCTTTCCTTCTGTTCTTTGCTCTCTCATAGAAAGGTGCAGTGTCAGG	0	0	0	0	0	FORWARD		1		Unknown	0	2063561226	BobWhite_c30423_262-0_B_R_2063561226	C	1	3/27/2012	InfiniumII	FALSE
BobWhite_c30467_727	GACGACACTCCTAAGATACTCCATCTTCAGCTCAGGAATTATCTGTACTC[A/G]TTTGAGTTTTTTCTGGATGACAAGAGTTGGAGGGCGTCAATTCACAGGTA	0	0	0	0	0	FORWARD		1		Unknown	0	2063561227	BobWhite_c30467_727-0_T_F_2063561227	C	1	3/27/2012	InfiniumII	FALSE
BobWhite_c30480_412	ATGAAAAAGGTTGGATGCACTAGAGTCACATTTCACATGGTACTTGATGG[T/G]TTGGCGAAACATGGGTTGTATGTTCAGGCAAGAGATGTAATATGTGAGTT	0	0	0	0	0	FORWARD		1		Unknown	0	2063561229	BobWhite_c30480_412-0_B_F_2063561229	C	1	3/27/2012	InfiniumII	FALSE
BobWhite_c30500_527	CCGCCAAAGAGCTAGACGTCCCATATGTCCAGCTTTGGACGGCCAGCACC[A/G]TTAGCTATCTCGGATTCCGTTATTTCCGTCTCCTCATTGACCGTGGCATT	0	0	0	0	0	FORWARD		1		Unknown	0	2063561232	BobWhite_c30500_527-0_B_R_2063561232	C	1	3/27/2012	InfiniumII	FALSE
BobWhite_c30520_281	CGTACCTTCATAGCATTCAACACTAGTATGGGATCCTTTCCATGGTTTAG[A/C]TCAGAATCGAAGTACCTTGCTGTGTTGGAGCTATCAGGATTACCTATTGA	0	0	0	0	0	FORWARD		1		Unknown	0	2063561233	BobWhite_c30520_281-0_T_F_2063561233	C	1	3/27/2012	InfiniumII	FALSE
BobWhite_c30520_323	TGGTTTAGCTCAGAATCGAAGTACCTTGCTGTGTTGGAGCTATCAGGATT[A/G]CCTATTGAGACTGTTCCAAATTCAATTGGGGAGCTATTCAACCTTAGGTA	0	0	0	0	0	FORWARD		1		Unknown	0	2063561235	BobWhite_c30520_323-0_T_F_2063561235	C	1	3/27/2012	InfiniumII	FALSE
BobWhite_c30538_421	GTCTGAGAAATGTAAGGCTGCACGTTCTCATTCAGCCAGTCAATCGCGAC[A/G]CTCTCATTTGCAGCAAAAGCATTCAGCAACCCATTGTGGACAGCAATGAC	0	0	0	0	0	FORWARD		1		Unknown	0	2063561238	BobWhite_c30538_421-0_B_R_2063561238	C	1	3/27/2012	InfiniumII	FALSE
BobWhite_c30622_180	GAGGTCATTGTTGATCCCAGGAAGCAGCAGTTGGTGGTAAATTTGAAAAA[T/C]GGGAAGAATTATATGAGGAATCAGGACCTTGATAAGGCAGTAATGGAGWT	0	0	0	0	0	FORWARD		1		Unknown	0	2063561239	BobWhite_c30622_180-0_B_F_2063561239	C	1	3/27/2012	InfiniumII	FALSE
BobWhite_c30662_274	GGAGTTAGAGGGTTCCCTGGCAGCTTCCAGTCCTCAACAAGCAGTGTTCC[A/G]TCTGGCAAATCTCTCATGTATTTCGGTCTTTTTCTTGCCAGTGGCATTTT	0	0	0	0	0	FORWARD		1		Unknown	0	2063561241	BobWhite_c30662_274-0_B_R_2063561241	C	1	3/27/2012	InfiniumII	FALSE
BobWhite_c30705_154	AACTTAATAAGATCCTACAGCAACAGATRTCATTGTCTCTCCAAACCATA[T/G]TTTAGTCCGTCATGACGCAAGATGATGTTTGGGCAAGTAAAACAGGAGTG	0	0	0	0	0	FORWARD		1		Unknown	0	2063561242	BobWhite_c30705_154-0_T_R_2063561242	C	1	3/27/2012	InfiniumII	FALSE
BobWhite_c30714_359	TTCGCGCCAAGCGACGACCGCCCTTGTCCCTTTCCTTTTTCCATTCAGCC[T/C]ACTTCTTAGCTTTGTTCCGTCAGTCTAAGGCAAAGCTTAAGTGGTTTGCC	0	0	0	0	0	FORWARD		1		Unknown	0	2063561244	BobWhite_c30714_359-0_T_R_2063561244	C	1	3/27/2012	InfiniumII	FALSE
BobWhite_c30714_585	TAGGGTATAGGCCGTTTCGAGCAAGCTTTCGCTTTTTCTCCCGGCTTTCT[A/G]CAACTTTCGCTTTAGCTTCCAAAGGCGACCCAATGACCTTTCATATGCTA	0	0	0	0	0	FORWARD		1		Unknown	0	2063561246	BobWhite_c30714_585-0_B_R_2063561246	C	1	3/27/2012	InfiniumII	FALSE
BobWhite_c30760_262	ATGCCACCGCCTCCTTCCTGTACAAAAGGTTTGAGTGAGGAAAAATTCCA[T/G]CTCATGAACGAACATGAAGAAGTTCTAATGTGATGGTGCTATTCTCTGTA	0	0	0	0	0	FORWARD		1		Unknown	0	2063561247	BobWhite_c30760_262-0_B_F_2063561247	C	1	3/27/2012	InfiniumII	FALSE
BobWhite_c30798_346	gcggtcaggtctacatggatggagctaacatgaacgctcaggttgggttg[A/G]CAAGCCCTGGTTTTATTGGAGCAGATGTTTGCCATCTTAACCTTCACAAG	0	0	0	0	0	FORWARD		1		Unknown	0	2063561249	BobWhite_c30798_346-0_B_R_2063561249	C	1	3/27/2012	InfiniumII	FALSE
BobWhite_c30826_341	CACAATAACGTGGTACCGACTATGGCTCTTGGAGTGCAACAGCTGAAAAA[T/C]GAACAGTTCAGCTCAAGGAAGCTTCCCCCAGGATTCGACGAGATCCACGG	0	0	0	0	0	FORWARD		1		Unknown	0	2063561251	BobWhite_c30826_341-0_B_F_2063561251	C	1	3/27/2012	InfiniumII	FALSE
BobWhite_c30826_779	agaattatagttgctgatggaacagaggatgttactattaaggtcagtga[T/C]GAAGGTGGTGGAATACGGAGAAGTGGGCTCCCTAGAATTTTCACATATCT	0	0	0	0	0	FORWARD		1		Unknown	0	2063561253	BobWhite_c30826_779-0_T_R_2063561253	C	1	3/27/2012	InfiniumII	FALSE
BobWhite_c30839_274	TCACGACTGGACTGCATAAAGTACTTCAATGCACTATGGTCCTGCTACTC[A/G]CCATTCCACCAGATGCAGAACTATTACCGCTACGGGGTTTTTGACAACTG	0	0	0	0	0	FORWARD		1		Unknown	0	2063561254	BobWhite_c30839_274-0_T_F_2063561254	C	1	3/27/2012	InfiniumII	FALSE
BobWhite_c30874_321	ACAATTATTTTCTGTCCTATGCCACCTTGGCATTGATGCCCTGGCACCAA[T/C]AGCTTGACCCAGTAGAACAATTTTGTCCATGGAATCCATGAACCGATACT	0	0	0	0	0	FORWARD		1		Unknown	0	2063561256	BobWhite_c30874_321-0_B_F_2063561256	C	1	3/27/2012	InfiniumII	FALSE
BobWhite_c3088_703	TTCTGCCTGTTAGACAGTTGTTTCTTGTCATGGATCGAGCAACAAGGAGA[T/C]GCGGCTTGGAAGCAATGGTTCACATCGTTCCAGAAGAAAATCGAAGACCA	0	0	0	0	0	FORWARD		1		Unknown	0	2063561258	BobWhite_c3088_703-0_B_F_2063561258	C	1	3/27/2012	InfiniumII	FALSE
BobWhite_c30894_285	GGGTTCGGTCCTCCAAGGCCTGTTAGAGCTCTCTTCAACCTGCTCATGGC[T/C]AGATCGATCGGTTTCGGGTCAAATAGGAAGAACGTAAATCTTCCACCTCT	0	0	0	0	0	FORWARD		1		Unknown	0	2063561261	BobWhite_c30894_285-0_T_R_2063561261	C	1	3/27/2012	InfiniumII	FALSE
BobWhite_c30930_192	ATGCATGGCCGTATTATGGTGGTTTTGATTGTGTGTACTGCAGCCTAAAG[T/C]ACAAAGGTGGGGGTGCAACCTAAAGAAAAAGAGACACAAATTCAAGTGGA	0	0	0	0	0	FORWARD		1		Unknown	0	2063561262	BobWhite_c30930_192-0_B_F_2063561262	C	1	3/27/2012	InfiniumII	FALSE
BobWhite_c30990_228	TGCTGAATCACAGCCTTGTGGATAATTCATGCTCCGATACATGTCTCGCT[A/G]TAACATAACATCTCAACAAAACAACAGATTTGGCTACTCATTTCACAAAG	0	0	0	0	0	FORWARD		1		Unknown	0	2063561264	BobWhite_c30990_228-0_T_F_2063561264	C	1	3/27/2012	InfiniumII	FALSE
BobWhite_c31011_102	GATGCGGATGTGGAGCAGCTGAGCAGAGCTTGCAGAATTGCATGTTGGTG[T/C]ATTCAAGATGCTGAAGATCATAGGCCAATGATGGGGCAAGTTGTTCAGAT	0	0	0	0	0	FORWARD		1		Unknown	0	2063561267	BobWhite_c31011_102-0_T_R_2063561267	C	1	3/27/2012	InfiniumII	FALSE
BobWhite_c3103_131	gtgaagctaaagttggaaattgtagttgagtctgtagattatgacaagga[A/G]GGGAACGTTTTGCGCGTCCGTGGCAAAAATATTACTGAGAATGATCACGT	0	0	0	0	0	FORWARD		1		Unknown	0	2063561268	BobWhite_c3103_131-0_B_R_2063561268	C	1	3/27/2012	InfiniumII	FALSE
BobWhite_c31037_81	AACTAACACAATAACGGCAAAGATGATGCGCCAAAAACTAGTATTACACA[T/C]CCAAAAGGTTCAGGGCCGAATCAGGTACATATCCACAAGGACCAAAATTG	0	0	0	0	0	FORWARD		1		Unknown	0	2063561270	BobWhite_c31037_81-0_T_R_2063561270	C	1	3/27/2012	InfiniumII	FALSE
BobWhite_c31108_66	GACATCAGGCAGCTGACCGACAAGCTGGAGAGCATGCAGTCCCTGGTGAC[A/G]AGAATGAGAACTTTGATCTGAGCTGTAAATGCGTCGTTTCCTTGGAGTGT	0	0	0	0	0	FORWARD		1		Unknown	0	2063561272	BobWhite_c31108_66-0_B_R_2063561272	C	1	3/27/2012	InfiniumII	FALSE
BobWhite_c31126_139	CCGGTACTATGTTGTGAAGTTTCTCAAGGCAAATGGATTGCTAGATCGCG[A/G]CAGGGACTACTATTCAGTTTTCAGTTATGTCGAGAAGGTATTTGTTCAGA	0	0	0	0	0	FORWARD		1		Unknown	0	2063561273	BobWhite_c31126_139-0_T_F_2063561273	C	1	3/27/2012	InfiniumII	FALSE
BobWhite_c31181_67	AACTTGATTTATTTAAGGGGACGACACGACACACAACGGCCATATTACAG[T/C]GAGGTGCAGTAGAGTGGAGAACGAGGTACGTTCCTCCAGAGCCTTTGTAT	0	0	0	0	0	FORWARD		1		Unknown	0	2063561275	BobWhite_c31181_67-0_B_F_2063561275	C	1	3/27/2012	InfiniumII	FALSE
BobWhite_c31195_268	AACATACCCATACATCGCATTTACAAGTGGATAATACCACGACAAATCCA[T/C]AAAGGAAATAATGGAGGTGCAACAAGGATCAATCAATGCGTGAGATCAAG	0	0	0	0	0	FORWARD		1		Unknown	0	2063561278	BobWhite_c31195_268-0_T_R_2063561278	C	1	3/27/2012	InfiniumII	FALSE
BobWhite_c31233_453	ACAATAACATGGCCACCAAATAGAGTATTATTAGCAAAGATGTTATTGCT[A/G]CCAATCTTGCAGTCATGTGCTACATGGCAGGACCCCATTATGAGATTATT	0	0	0	0	0	FORWARD		1		Unknown	0	2063561282	BobWhite_c31233_453-0_B_R_2063561282	C	1	3/27/2012	InfiniumII	FALSE
BobWhite_c31268_254	TAATTTGGGGCTCCATGTTTGCAATTACTGCTCCGTAACCCTGATGTGAC[A/G]GCGCCCCCGGTGCCGGTGCCGGTGAAGATAGACCACGACGATGTTGACAT	0	0	0	0	0	FORWARD		1		Unknown	0	2063561283	BobWhite_c31268_254-0_T_F_2063561283	C	1	3/27/2012	InfiniumII	FALSE
BobWhite_c31280_168	ACATCAGATATTAAATTGGCATGCTTAAAAGGTGTAAAGGCAGCTCCCGT[A/C]GTCACTCCTCGCCGTTGGGTCGAAGTTCTTGGCAGTCTGGTCGGTGCATC	0	0	0	0	0	FORWARD		1		Unknown	0	2063561285	BobWhite_c31280_168-0_T_F_2063561285	C	1	3/27/2012	InfiniumII	FALSE
BobWhite_c31280_335	GTGTGTATGGAGAATGTTCTAACCGTAGAAGGAACCAGTCTTCATCGCAT[A/C]CTGGTTAGCATCACCCAGAGCTGCCTGGCTCATGTAGGTGTCAGCAAGCT	0	0	0	0	0	FORWARD		1		Unknown	0	2063561287	BobWhite_c31280_335-0_T_F_2063561287	C	1	3/27/2012	InfiniumII	FALSE
BobWhite_c3128_1348	GATTAACAACCCCACCTCCTCGTCTTGCAGATTTGTATGTTACAGCTGAC[A/G]catttgaaaaagatacggaaatgtggcagcaaagagtagacaattattgg	0	0	0	0	0	FORWARD		1		Unknown	0	2063561289	BobWhite_c3128_1348-0_T_F_2063561289	C	1	3/27/2012	InfiniumII	FALSE
BobWhite_c31322_391	TTATTGCTGAAAGGTTGGGATTCATGCTGGTGTTTGGTGATCTAGTTTTC[A/G]ttccttttaccttcactattcagggttggtggcttctgagaaacaaagtg	0	0	0	0	0	FORWARD		1		Unknown	0	2063561290	BobWhite_c31322_391-0_T_F_2063561290	C	1	3/27/2012	InfiniumII	FALSE
BobWhite_c313_278	GGTCATCTTTGACTATGTTGTGGCCAGTTGGGAAGACTGCACAATAATAA[T/G]CAAAGCATAGCCTCAAATCTGGTGGCATACTCCTGTAGCTTAGCTCGAAT	0	0	0	0	0	FORWARD		1		Unknown	0	2063561291	BobWhite_c313_278-0_B_F_2063561291	C	1	3/27/2012	InfiniumII	FALSE
BobWhite_c31374_149	accatgtcagctcgtcgcagatctgcctccaaagcaccatcactccaatg[T/C]TGATCTGCTGCTTTCTTCAAGTCTGAATGAGCTCGCTCCTTCAATATTCT	0	0	0	0	0	FORWARD		1		Unknown	0	2063561293	BobWhite_c31374_149-0_T_R_2063561293	C	1	3/27/2012	InfiniumII	FALSE
BobWhite_c31442_87	GCAATGGCATCTCTCAGTTCCTGGAGCTTTACATCAACCTTCTCTTTCAC[A/G]GGAGCAGGGACCTTGTCCCCAAGCTCCTTCAGTTGCTTCTCCGTCTGGTA	0	0	0	0	0	FORWARD		1		Unknown	0	2063561294	BobWhite_c31442_87-0_T_F_2063561294	C	1	3/27/2012	InfiniumII	FALSE
BobWhite_c3146_128	ttcaacaagctcagaaatgctacaatgattgctcagaggttcaaggcttc[T/C]TGAATAGTGACCAGAATCGATGTGCAATGAAACTGTTGTCTGCTTATGAG	0	0	0	0	0	FORWARD		1		Unknown	0	2063561296	BobWhite_c3146_128-0_T_R_2063561296	C	1	3/27/2012	InfiniumII	FALSE
BobWhite_c31470_532	GAGAACGGTTGGTTGTTTTTCCTATTTGCAGTACTCTAGTCGTACCGTGT[A/G]TGTGGGTGTTAACTTATGATCTTGAGTCGGTTTGTATTTTCCGTGTAAGT	0	0	0	0	0	FORWARD		1		Unknown	0	2063561297	BobWhite_c31470_532-0_T_F_2063561297	C	1	3/27/2012	InfiniumII	FALSE
BobWhite_c31523_130	ATCATACACTTCTGTTCTGTAAAGAAGTCAAGCCAACGAAATCTGGTCAC[T/C]CTGAAACTTCTTCTCCATCGTCAGTCGCCAACACAGTAAAAGACCGCTTT	0	0	0	0	0	FORWARD		1		Unknown	0	2063561299	BobWhite_c31523_130-0_B_F_2063561299	C	1	3/27/2012	InfiniumII	FALSE
BobWhite_c31562_95	AAGGCGATCTTGACGACAACCATAGTCTTAATGAGCATGTATCCTATCTC[A/G]AGGTGGCAGAGCTTTGGCATGTTGCTTACAATAGCATGGGCCTCGTGATT	0	0	0	0	0	FORWARD		1		Unknown	0	2063561301	BobWhite_c31562_95-0_T_F_2063561301	C	1	3/27/2012	InfiniumII	FALSE
BobWhite_c31565_576	AACATGCAATTACGATGGAGCCACCGACAAGTAAACATTGGAATCTCAGA[A/G]TGTAAATTGCTTCGGTTGCTGTTATAAACATTTCGTCCGCACCGGGAGCT	0	0	0	0	0	FORWARD		1		Unknown	0	2063561303	BobWhite_c31565_576-0_T_F_2063561303	C	1	3/27/2012	InfiniumII	FALSE
BobWhite_c31565_664	CGCACCGGGAGCTTGAATTAGCTTTAGCCTTAGTGGCCAGGCTAAATGTA[T/C]CGTTGCAGGGACCTTAGAATGTGTGTTGTTTTCGCATAGAGACGAAGCTA	0	0	0	0	0	FORWARD		1		Unknown	0	2063561306	BobWhite_c31565_664-0_T_R_2063561306	C	1	3/27/2012	InfiniumII	FALSE
BobWhite_c31583_303	TAACGATCAAGCATGCGCTATGCTGTCATATCCTCCAATGTTGCATTACA[T/C]GGCACAAAATCATGAACTTGTCCATGACCACTAGCCCAAGCAACCGTCCA	0	0	0	0	0	FORWARD		1		Unknown	0	2063561307	BobWhite_c31583_303-0_B_F_2063561307	C	1	3/27/2012	InfiniumII	FALSE
BobWhite_c31592_72	ttgttcttcaacgggaacagatcttttttgctttcgtggtgccggatgta[T/C]ATTACCATTTGTGCCAACCAACGGACTAGTGGGATTAGTATCCAGCACAC	0	0	0	0	0	FORWARD		1		Unknown	0	2063561309	BobWhite_c31592_72-0_T_R_2063561309	C	1	3/27/2012	InfiniumII	FALSE
BobWhite_c31618_78	AACAGCAATCAGGATACACCAGGGAGGACACAAGTTCACATAAAACACAA[A/G]AGGTCTGGAAACACACTGGAGAACATAGCAGGAATTGCGTCGTCCGATCC	0	0	0	0	0	FORWARD		1		Unknown	0	2063561310	BobWhite_c31618_78-0_T_F_2063561310	C	1	3/27/2012	InfiniumII	FALSE
BobWhite_c3162_507	TCTTCAAGGCTAAGTAATTTTGAACCATTTGCCATGGCTCACCAAGCTAC[A/G]CAAGCTTATTACTTGCATTACGCATCCTCCAGGAGAGATCTTCGTGATTG	0	0	0	0	0	FORWARD		1		Unknown	0	2063561312	BobWhite_c3162_507-0_T_F_2063561312	C	1	3/27/2012	InfiniumII	FALSE
BobWhite_c31673_617	CTACTCTGTATCTCCGCTTTCCCCTCTTCTCATCTACAGAACTATGTGTT[A/C]ttgtgactgaatcctttgtgtgacacaaagcgattgctactaatggstct	0	0	0	0	0	FORWARD		1		Unknown	0	2063561314	BobWhite_c31673_617-0_T_F_2063561314	C	1	3/27/2012	InfiniumII	FALSE
BobWhite_c31749_623	ggtcacgacgaggtgaagtgctggcagatcagacgtcaatctaaagctcc[T/G]CAAGCTGCTGGTGCAATTCACACTGATTTTGAAAGAGGCTTCATTTGTGC	0	0	0	0	0	FORWARD		1		Unknown	0	2063561315	BobWhite_c31749_623-0_T_R_2063561315	C	1	3/27/2012	InfiniumII	FALSE
BobWhite_c31763_102	AACAAAATTACCACACAGACTGGAATTGGGACTTGCGTTGCAATAGCTGG[T/G]GTTGCCATCTACTCGTACATCAAAGCTAAGATCGAGGAGGAGAAAAGGGC	0	0	0	0	0	FORWARD		1		Unknown	0	2063561316	BobWhite_c31763_102-0_B_F_2063561316	C	1	3/27/2012	InfiniumII	FALSE
BobWhite_c31854_138	TGTTTTCCCTAGCTAAATCGGAGAATGGTATCAAAACACATTCAGTTAAA[T/C]ACTGCAATTTGCTTGCATCGAGCTTCTGATTCAAGGAAACAAGCATTGCA	0	0	0	0	0	FORWARD		1		Unknown	0	2063561319	BobWhite_c31854_138-0_T_R_2063561319	C	1	3/27/2012	InfiniumII	FALSE
BobWhite_c31875_102	GTGCCAACAAAAAATAATTTGTGTACGACAGTCACGGAGTTGCAAATATC[T/C]AACTGTCCACAGCTCTCTTCTATGGTCTCCTTGGGTACTTTTGTTTCACT	0	0	0	0	0	FORWARD		1		Unknown	0	2063561321	BobWhite_c31875_102-0_T_R_2063561321	C	1	3/27/2012	InfiniumII	FALSE
BobWhite_c31887_381	ACTCTGATTACACTGTTGTCAGTGTTACAAGTAACATGGAACCATGTGCA[T/C]GGATTAACCAGAGTGGGATCCCAACTCTSCAKCACATTGTTAGCATCTTT	0	0	0	0	0	FORWARD		1		Unknown	0	2063561322	BobWhite_c31887_381-0_B_F_2063561322	C	1	3/27/2012	InfiniumII	FALSE
BobWhite_c31903_301	agagatctatgacgatggtcctgaaagaagtttacttgttgtggaatcag[T/C]TGACCGTCCAGGGTTGTTGGTTGATCTAGTTAAGATCATTGCTGACATCA	0	0	0	0	0	FORWARD		1		Unknown	0	2063561323	BobWhite_c31903_301-0_T_R_2063561323	C	1	3/27/2012	InfiniumII	FALSE
BobWhite_c31903_357	GTCCAGGGTTGTTGGTTGATCTAGTTAAGATCATTGCTGACATCAATATC[A/G]ctgtccaatctggagaatttgacactgaggggctactggccaaggcaaat	0	0	0	0	0	FORWARD		1		Unknown	0	2063561324	BobWhite_c31903_357-0_T_F_2063561324	C	1	3/27/2012	InfiniumII	FALSE
BobWhite_c31930_146	GAATGAAACCGCTTCGGATTTCTTTTGATGAAAACCCTTGTTCCGCTCTC[A/G]CTCGCCGCTACTAACGGGGTCTCGGTTGATTTTCCTTCCTTTAGCTACTC	0	0	0	0	0	FORWARD		1		Unknown	0	2063561325	BobWhite_c31930_146-0_T_F_2063561325	C	1	3/27/2012	InfiniumII	FALSE
BobWhite_c31938_220	TCCATCGTTCTCAAAAGAGAGCTTGCAGGAGAGACTATTAAAGCTACTGT[A/C]TACACAAATTTTGATACTGAGGAAGWTTTGAACAATGAGGRCTCTGRTGC	0	0	0	0	0	FORWARD		1		Unknown	0	2063561327	BobWhite_c31938_220-0_T_F_2063561327	C	1	3/27/2012	InfiniumII	FALSE
BobWhite_c3194_125	CGAACAGATGAAAAACAAGTTACTACGTTAGACATCTCACATCTGGTACA[A/G]GCACCAGAGACGTTTCTCTTCATTATCACGACCATGTTCTAGGAATTCCA	0	0	0	0	0	FORWARD		1		Unknown	0	2063561329	BobWhite_c3194_125-0_B_R_2063561329	C	1	3/27/2012	InfiniumII	FALSE
BobWhite_c3200_1003	tcctttagcctcacccaatcatcccaataagctttgggccactttggtga[T/C]AGCTCCATCCATGTTGACTTTGTTAGCATCCATCCAAGCCCAGGAAAGAA	0	0	0	0	0	FORWARD		1		Unknown	0	2063561330	BobWhite_c3200_1003-0_T_R_2063561330	C	1	3/27/2012	InfiniumII	FALSE
BobWhite_c32055_190	CATGGAACTGAGATCCGAAGGAAGACAAATTGGGTGCAACTCAATCCTCA[T/C]GGGGAAGCTGAGAAGCAGAGTGCCAGCGATGATGAATGGAATCATGGTAG	0	0	0	0	0	FORWARD		1		Unknown	0	2063561331	BobWhite_c32055_190-0_B_F_2063561331	C	1	3/27/2012	InfiniumII	FALSE
BobWhite_c3208_63	GAGTGCATTTTCCAAAGTCAAAGCTGGGTGCTTTCTGCATGTCAAGATGG[T/C]AGCAGTTGCGACGGACTCACACTACTGCAGAGATGAGGATAGAGGGAGAT	0	0	0	0	0	FORWARD		1		Unknown	0	2063561333	BobWhite_c3208_63-0_B_F_2063561333	C	1	3/27/2012	InfiniumII	FALSE
BobWhite_c3208_97	CTGCATGTCAAGATGGCAGCAGTTGCGACGGACTCACACTACTGCAGAGA[T/C]GAGGATAGAGGGAGATCAAGTAGAGGTTGTCTTGGAGTTGATATGGACAA	0	0	0	0	0	FORWARD		1		Unknown	0	2063561336	BobWhite_c3208_97-0_T_R_2063561336	C	1	3/27/2012	InfiniumII	FALSE
BobWhite_c32105_344	CCTAACATGCTTTGCTTTGCTGTATTTACCGGGTATATCATCTATCCAGC[A/G]CCCAGCTGATTTATTATTATTCTTCTTGTCACTATCGAAGCAAGAGCAAG	0	0	0	0	0	FORWARD		1		Unknown	0	2063561337	BobWhite_c32105_344-0_T_F_2063561337	C	1	3/27/2012	InfiniumII	FALSE
BobWhite_c32150_176	CGAAACCATGCTTCAGAAATAGCACAGGCAGCCACGTTCAAGCGCGTACT[T/C]AGCGATCTGTCATGAGAGATAGTAGATGCAGTAAAGTTGGCGGCGATGTT	0	0	0	0	0	FORWARD		1		Unknown	0	2063561340	BobWhite_c32150_176-0_T_R_2063561340	C	1	3/27/2012	InfiniumII	FALSE
BobWhite_c32171_626	AGATTCTAATGGCGACTTTGATGTTTCTGAAAGAGCGAACATGCCGCTGG[T/C]AAGTTGCAGCTCTGGCTCCAAAAGGCAAAAAGGAAGAGTTGAACTTACAA	0	0	0	0	0	FORWARD		1		Unknown	0	2063561341	BobWhite_c32171_626-0_B_F_2063561341	C	1	3/27/2012	InfiniumII	FALSE
BobWhite_c32178_223	AAAAGAAAAATGGAGCAGGAGTCGCAGGCCTCAAGCCCTCTCTCCACTTC[A/G]TGGCTTCTTGTTCTCAAAGCACAAGCCGCTACTGCTACTATTAGTAAACT	0	0	0	0	0	FORWARD		1		Unknown	0	2063561344	BobWhite_c32178_223-0_B_R_2063561344	C	1	3/27/2012	InfiniumII	FALSE
BobWhite_c32217_147	ATCGTTGTCTCAAATGGGAGCCAGTCCATTCATGTTGATCAGAAGTTAAT[T/C]GACGGTCCAAATCCCAACAATCGCTGGAAGAAGTACATACCTCTCATCCT	0	0	0	0	0	FORWARD		1		Unknown	0	2063561345	BobWhite_c32217_147-0_B_F_2063561345	C	1	3/27/2012	InfiniumII	FALSE
BobWhite_c32226_104	TTGGCCTCCATGTCAACTAAGAACTTCTCTGCCTCTACAGGCATCCTTAA[T/C]GGGTCTTTCTTGCGGCAGAGACGGCAAACACAATCAAGAACAGCATTGTA	0	0	0	0	0	FORWARD		1		Unknown	0	2063561347	BobWhite_c32226_104-0_B_F_2063561347	C	1	3/27/2012	InfiniumII	FALSE
BobWhite_c32239_365	AAGCCTTATTCAGGAGATGTCCTAATCATGGGCTCGAGAGATGGTTAGAG[T/C]TGCAGATATTCTATAGAGGATTGACTTCGGACACTCGAGCTTACGTCGAT	0	0	0	0	0	FORWARD		1		Unknown	0	2063561349	BobWhite_c32239_365-0_B_F_2063561349	C	1	3/27/2012	InfiniumII	FALSE
BobWhite_c32250_199	GCCAGCGGTCCATATTTCACAAGGTTAGCAGCAATCTGTTCTTCATCAAC[A/G]GCGACAACGCTGAAGTTTTGAACTGAAGCAGCAATCTTGGACTTCTCAAA	0	0	0	0	0	FORWARD		1		Unknown	0	2063561351	BobWhite_c32250_199-0_T_F_2063561351	C	1	3/27/2012	InfiniumII	FALSE
BobWhite_c32256_379	cggttgactagatgatcagctgcgtgcgcgcgatgcagcagcatgtgctg[T/C]GTGAATTTTACCGGGAAAAGTTTGAGAGTACGAATGTGCCGTACGTGTAA	0	0	0	0	0	FORWARD		1		Unknown	0	2063561353	BobWhite_c32256_379-0_T_R_2063561353	C	1	3/27/2012	InfiniumII	FALSE
BobWhite_c32279_138	AACGATGGCTTCAAAACATGGATGGGGTCATCGCTTCTATCTTCAGACGA[T/G]GAGGAGGAAGCTTTGGATGACTATATAGAGCACAATGCTCCTGCCCCGAA	0	0	0	0	0	FORWARD		1		Unknown	0	2063561354	BobWhite_c32279_138-0_B_F_2063561354	C	1	3/27/2012	InfiniumII	FALSE
BobWhite_c32347_219	TGATACGGCAGAAATTTCTGGAAGTGAGGATGCTAGGAGGGAAGACAATG[A/G]CATCTTGATTAACACAAGCGAAGAGGATGTTCGCCGTGTAAGTAGTACAC	0	0	0	0	0	FORWARD		1		Unknown	0	2063561356	BobWhite_c32347_219-0_T_F_2063561356	C	1	3/27/2012	InfiniumII	FALSE
BobWhite_c32372_186	TCCAGGAAGAGATCAAATGCCTCATTGAGGTGAAGCGCAAAAACATCACA[T/C]GGTTTCTAGGATATTGTGCCGACACACAAGGGAGAGTGGTAGACTTTGAG	0	0	0	0	0	FORWARD		1		Unknown	0	2063561358	BobWhite_c32372_186-0_B_F_2063561358	C	1	3/27/2012	InfiniumII	FALSE
BobWhite_c32377_278	TCATGGGAGCTGAGGCTGAAGATAGCAATTGGCGCAGCTCGAGGACTTGC[A/G]TTCTTGCATGCATCAGAGAAGCAAGTTATCTACAGGGACTTCAAGGCTTC	0	0	0	0	0	FORWARD		1		Unknown	0	2063561361	BobWhite_c32377_278-0_B_R_2063561361	C	1	3/27/2012	InfiniumII	FALSE
BobWhite_c3241_932	GGTAAGTTGGCTGGTTTCTTCCCATTCTTTCTTCTTTCCACTAATCTAAT[A/G]GTTTCATTCTCCCATCGAGAGGTTATGATACTAGCAAGAGTCCTATTCTT	0	0	0	0	0	FORWARD		1		Unknown	0	2063561363	BobWhite_c3241_932-0_B_R_2063561363	C	1	3/27/2012	InfiniumII	FALSE
BobWhite_c32452_358	cgtcaccgggggcgaaagttkragaaacaggcctcgcacacctgatccga[T/C]GGCAAACTTTGAAGAAACAGTTCAAATCCACATGATCCGAACGCAAACCT	0	0	0	0	0	FORWARD		1		Unknown	0	2063561364	BobWhite_c32452_358-0_T_R_2063561364	C	1	3/27/2012	InfiniumII	FALSE
BobWhite_c32452_415	CTTTGAAGAAACAGTTCAAATCCACATGATCCGAACGCAAACCTGGAAGC[A/G]TGGAGAATCAGGCCTTGCTCGCCCCGCTCCGAAGATAGGATTTGGAAATT	0	0	0	0	0	FORWARD		1		Unknown	0	2063561365	BobWhite_c32452_415-0_T_F_2063561365	C	1	3/27/2012	InfiniumII	FALSE
BobWhite_c32495_258	CTTAGTAGGCTGAGAAGAATGACGATAAGCTCTCAAGTATCAAGTCTTCG[T/C]GTCATCGCCCTCGCTGTGATTCTGAGAAGAAATGCCAGCATTTGTACTCG	0	0	0	0	0	FORWARD		1		Unknown	0	2063561367	BobWhite_c32495_258-0_B_F_2063561367	C	1	3/27/2012	InfiniumII	FALSE
BobWhite_c32574_139	CTTCCTAGAGCTGCATCTTGGAGTATACGGGGAAGTGATAATGTGCTCAT[A/G]TCATGGGCAGAGAGCGTGTCACACAATGATGCTTCCTCATCTTTTTCAGG	0	0	0	0	0	FORWARD		1		Unknown	0	2063561369	BobWhite_c32574_139-0_T_F_2063561369	C	1	3/27/2012	InfiniumII	FALSE
BobWhite_c3259_96	TTAACAAAAGCGAGGTGATCAAATATTACACTGTCCACAAATGCAACAGT[A/G]CCACTTAACATACACCACCTAAGCAACAGTACCACTTAGCATACACCAAG	0	0	0	0	0	FORWARD		1		Unknown	0	2063561372	BobWhite_c3259_96-0_B_R_2063561372	C	1	3/27/2012	InfiniumII	FALSE
BobWhite_c32601_108	TTCCAAAAGTAGCTCAACCAATTATCTCATCAATCATTGCTGACAACGCC[T/C]CGTAAAGCTGAAACTACAAATGGGTTTTGCCTTTTGCCTTGAGCTCACAC	0	0	0	0	0	FORWARD		1		Unknown	0	2063561373	BobWhite_c32601_108-0_B_F_2063561373	C	1	3/27/2012	InfiniumII	FALSE
BobWhite_c32601_144	TTGCTGACAACGCCCCGTAAAGCTGAAACTACAAATGGGTTTTGCCTTTT[T/G]ccttgagctcacaccaacattagtacccggatgcggtgctgtttatcgtt	0	0	0	0	0	FORWARD		1		Unknown	0	2063561375	BobWhite_c32601_144-0_B_F_2063561375	C	1	3/27/2012	InfiniumII	FALSE
BobWhite_c3260_2468	ATCCTGCTATCACTATGGACATCCCGAGCATCAGCTTTTGCCTCCCGGTC[A/G]TCAACCTTGGTGTCCCGTGCATCTTTGTTTTGTTTTGATTCTAATCTGCT	0	0	0	0	0	FORWARD		1		Unknown	0	2063561377	BobWhite_c3260_2468-0_B_R_2063561377	C	1	3/27/2012	InfiniumII	FALSE
BobWhite_c3266_501	TTGCCTTTTGGCTGTTCGGAGATAAGCACTCCTTGTATATATTCCCGTTC[A/G]TAGACCAAATCCTTATGAACATCACTGTTTTGTAAATGCTCCTTACTTGA	0	0	0	0	0	FORWARD		1		Unknown	0	2063561378	BobWhite_c3266_501-0_T_F_2063561378	C	1	3/27/2012	InfiniumII	FALSE
BobWhite_c3269_141	CAACAATACAGTACAATCTTCGCTGATATTAACAAAATACACCCCTCCCG[A/G]TTATTTTTATTTATTTACGGAAAAGCAAGAGAAGCCCATACAGGCAGTGA	0	0	0	0	0	FORWARD		1		Unknown	0	2063561380	BobWhite_c3269_141-0_T_F_2063561380	C	1	3/27/2012	InfiniumII	FALSE
BobWhite_c32714_223	GTAACTAGCTATGAAGTACAACCAGAACACAAGGCATATTGATAGATAAC[A/C]ACCACGCTTCATCGTCTTCCTCTTCCAAATTCCAAGAAACAAATCACCTA	0	0	0	0	0	FORWARD		1		Unknown	0	2063561383	BobWhite_c32714_223-0_B_R_2063561383	C	1	3/27/2012	InfiniumII	FALSE
BobWhite_c32720_83	CTTCTTAATTGCTCCATCCGCTATTGCTAGTCGCCCATGAGGAATGCCAC[T/C]TGATGACTCATATAACATTTGCCCATCTAACTCTCGCTCCTCCCAATCAT	0	0	0	0	0	FORWARD		1		Unknown	0	2063561385	BobWhite_c32720_83-0_T_R_2063561385	C	1	3/27/2012	InfiniumII	FALSE
BobWhite_c32741_106	TCTAATTCTAACCTGCAGTTGCGGTCACTCCATGCTCTTCTTTTGACCAT[A/C]gaagctgctggcttgtcttacgtctcccaggttcaggggacacttttcct	0	0	0	0	0	FORWARD		1		Unknown	0	2063561386	BobWhite_c32741_106-0_T_F_2063561386	C	1	3/27/2012	InfiniumII	FALSE
BobWhite_c3274_495	ATCGATCAGCTGTGCTTCAGCCCAGACCTGGGGTGCTTCTGCGGCCTCAA[A/G]CATCGTTGTTTTCTGGTGAACACGGTCTCCAGAAAACAACCAGTCTTGAT	0	0	0	0	0	FORWARD		1		Unknown	0	2063561388	BobWhite_c3274_495-0_B_R_2063561388	C	1	3/27/2012	InfiniumII	FALSE
BobWhite_c32785_874	GTGCACCTGAAATAAATCGAGGCATAGTGTATTCTTGAGACATGTATTTG[T/C]GGATCTGCTGTGTTTCAATGGATTCAAGTTCCGAGACATGTATAACCAGT	0	0	0	0	0	FORWARD		1		Unknown	0	2063561390	BobWhite_c32785_874-0_T_R_2063561390	C	1	3/27/2012	InfiniumII	FALSE
BobWhite_c3283_54	TCTGATATAGGTTTTTGCCCCTGCCCTTCCTATGGTTGCAGATTTTTCTT[T/C]AGCCCAGGCCATGTGGGCAATGACTAAACTCTTGATCCCTGTTTTATTGG	0	0	0	0	0	FORWARD		1		Unknown	0	2063561391	BobWhite_c3283_54-0_B_F_2063561391	C	1	3/27/2012	InfiniumII	FALSE
BobWhite_c32878_188	TTGCTGCTTGCTGGTTTTTCCATCATCCAATCCACAACAAATCGAATGAA[A/G]CCGCTTCGGATTTCTTTTGATGAAAACCCTTGTTCCGCTCTCGCTCGCCG	0	0	0	0	0	FORWARD		1		Unknown	0	2063561393	BobWhite_c32878_188-0_T_F_2063561393	C	1	3/27/2012	InfiniumII	FALSE
BobWhite_c32884_80	TGCAGTAGCTTCCGAATCTTCTACTGGTACATGGACAACTGTTTGGACTG[A/G]TGGACTTACCAGTCTTGATCGTTACAAAGGACGATGCTATCACATCGAGC	0	0	0	0	0	FORWARD		1		Unknown	0	2063561395	BobWhite_c32884_80-0_T_F_2063561395	C	1	3/27/2012	InfiniumII	FALSE
BobWhite_c32908_149	TTCTGTAATCGAATCCGAGCTTTTTTCGAGTTGCTCAATGGTCCCTCTAC[A/G]CAATTCTTCTGAATTTCGAATAGTACTCAAGATCCTCTGTTTTCGATTAT	0	0	0	0	0	FORWARD		1		Unknown	0	2063561397	BobWhite_c32908_149-0_T_F_2063561397	C	1	3/27/2012	InfiniumII	FALSE
BobWhite_c32911_243	TTCGTTCTCATCAAACACATAAAAACAATTGATATCTCAACCTGTCAACC[A/G]TATCAGTCTTCCAGACGAGTCTCAACACAGAGTTCAGAAACTGCCTCAGT	0	0	0	0	0	FORWARD		1		Unknown	0	2063561400	BobWhite_c32911_243-0_B_R_2063561400	C	1	3/27/2012	InfiniumII	FALSE
BobWhite_c3293_794	GAACATGCATGAAAATTGGCTTGGCTCAGCTATTCTTTTGTAACGGCTGG[T/G]TTAGAATTACGAATCTGTCGATCCAGAGCTGGTAACTGCATGACAGTAGT	0	0	0	0	0	FORWARD		1		Unknown	0	2063561401	BobWhite_c3293_794-0_B_F_2063561401	C	1	3/27/2012	InfiniumII	FALSE
BobWhite_c32937_96	CCTTTGTGGAAGAAAGCTTACATGCTCTTATCCTGGCATCAAATTTTCCT[A/G]tggcccagacacttactttggccaagaggtatcggtgctggagatggatg	0	0	0	0	0	FORWARD		1		Unknown	0	2063561403	BobWhite_c32937_96-0_T_F_2063561403	C	1	3/27/2012	InfiniumII	FALSE
BobWhite_c32938_73	CTTGAAGACATGTAGCATAAGATATCGATGTGAATGATTGGGACTTCCCT[T/G]ggtagtacttggacaaccctctcctggcaggaagctgggctagcagcgaa	0	0	0	0	0	FORWARD		1		Unknown	0	2063561404	BobWhite_c32938_73-0_B_F_2063561404	C	1	3/27/2012	InfiniumII	FALSE
BobWhite_c3295_729	AAATGTGGACGTCCGGAGGAGACGACGGACGTACGCGGGCGTTGCGGTCT[A/G]TAATTTGTACCCATCTGTACATACTCCTTACATGTGAGCGGCGACTAGCT	0	0	0	0	0	FORWARD		1		Unknown	0	2063561406	BobWhite_c3295_729-0_B_R_2063561406	C	1	3/27/2012	InfiniumII	FALSE
BobWhite_c32978_78	TTCGATAAATGAGTTTTGGGTGAAGGCTACAACAATCAGTAGCCTCCTTA[A/C]ACAAAGACCGCAACCAAAATCACCACACATGCTTGCTTTTTATTAAGCGC	0	0	0	0	0	FORWARD		1		Unknown	0	2063561407	BobWhite_c32978_78-0_T_F_2063561407	C	1	3/27/2012	InfiniumII	FALSE
BobWhite_c32981_113	AAGTTACTGCGACATAAAAGAAAATGATAGTAACTTATTAGTAGCAGCAC[A/G]GTAGGTAATCGACCACATGATCCACATTATAGCTGGCATGGTCTCTTATT	0	0	0	0	0	FORWARD		1		Unknown	0	2063561410	BobWhite_c32981_113-0_B_R_2063561410	C	1	3/27/2012	InfiniumII	FALSE
BobWhite_c33032_121	TTTTGAAACTTCTCAACCAAAGAAGCGTAGAAAGGTTTTGCTTTCGCAGG[T/C]GGCATAGCCACATGGAAATCTGGCTTGCTACCCTTCAGGATTCCATATAA	0	0	0	0	0	FORWARD		1		Unknown	0	2063561411	BobWhite_c33032_121-0_B_F_2063561411	C	1	3/27/2012	InfiniumII	FALSE
BobWhite_c33057_287	AGTCAAAAATCTGGCAAGCCCTGAGCAAAGGCTAATTTTGCCTAGTCGTC[T/C]AGCTCAATGATCTTCACGACAGAGGAATCTCCCACTTTCTGGCACACGAC	0	0	0	0	0	FORWARD		1		Unknown	0	2063561413	BobWhite_c33057_287-0_B_F_2063561413	C	1	3/27/2012	InfiniumII	FALSE
BobWhite_c33069_114	CGAGCTTTGTCTCTAGAGGTCTTTCACCTGACCGTAGGATAGCCGTCGCC[T/C]GTTGAGGATTGCAGTGGTTGAAGCTTCTTCAGTTTCGTCGGACTTGAATT	0	0	0	0	0	FORWARD		1		Unknown	0	2063561416	BobWhite_c33069_114-0_T_R_2063561416	C	1	3/27/2012	InfiniumII	FALSE
BobWhite_c33103_439	CGGTTGGAACCTTTACCCTGATGGCGATGCCTGTTGCTAAATCTACCTAT[A/G]TGTGCTGGCTGTACTCTCGAGGCTATTTTGTCTGTCGCAATAATTAAAAC	0	0	0	0	0	FORWARD		1		Unknown	0	2063561418	BobWhite_c33103_439-0_B_R_2063561418	C	1	3/27/2012	InfiniumII	FALSE
BobWhite_c33103_476	TAAATCTACCTATGTGTGCTGGCTGTACTCTCGAGGCTATTTTGTCTGTC[T/G]CAATAATTAAAACAACACTATTGTGTAGGGCATCGTGGTTATATTTCTTC	0	0	0	0	0	FORWARD		1		Unknown	0	2063561419	BobWhite_c33103_476-0_B_F_2063561419	C	1	3/27/2012	InfiniumII	FALSE
BobWhite_c332_340	GTGCCATCTGAAGAAACTATTTCCTTCCGTAATGTGGATATTGTGACCCC[A/G]TCGCAAAAGCTATTGGCTAGCCAATTGTCTTGTGATGTGTCTCAAGGAAA	0	0	0	0	0	FORWARD		1		Unknown	0	2063561421	BobWhite_c332_340-0_T_F_2063561421	C	1	3/27/2012	InfiniumII	FALSE
BobWhite_c33300_119	GCAACGGGCCATCACGCTGAAATACATATGAATAATCGACTCGATATCTG[T/G]AATGTACACAGCATGCTCGCAGTTGAGCCAAACTTGATTACAAATTTACA	0	0	0	0	0	FORWARD		1		Unknown	0	2063561423	BobWhite_c33300_119-0_B_F_2063561423	C	1	3/27/2012	InfiniumII	FALSE
BobWhite_c33300_159	TCGATATCTGGAATGTACACAGCATGCTCGCAGTTGAGCCAAACTTGATT[A/G]CAAATTTACACACCTGCAGCTCCTCATTGTTAGCCCGAACTACGTACAGA	0	0	0	0	0	FORWARD		1		Unknown	0	2063561425	BobWhite_c33300_159-0_T_F_2063561425	C	1	3/27/2012	InfiniumII	FALSE
BobWhite_c33358_278	aaagggccacacggtcccaaggctcgttgatgagacgagtttggaagtca[T/C]GTCCCGTTTCCTTGACAAGATGGAAAAGGAGATATCTGAACTTCCATCCG	0	0	0	0	0	FORWARD		1		Unknown	0	2063561427	BobWhite_c33358_278-0_T_R_2063561427	C	1	3/27/2012	InfiniumII	FALSE
BobWhite_c33438_172	TCCAACGAATTTTGTATAGCAACAGCATCAGCTCTACATAGTTGGCAGAT[T/C]CCTGCATTAAGGAGGATGCCTCTGACACTATACTTCAGCAGATTGTTGTT	0	0	0	0	0	FORWARD		1		Unknown	0	2063561428	BobWhite_c33438_172-0_B_F_2063561428	C	1	3/27/2012	InfiniumII	FALSE
BobWhite_c33515_170	TCCATACCTAGCTACTGACTATGGTACACAACTTTCCTTGTTCACACACC[A/G]CATGTGGATTGGCGGATTTCTAATAGTCGGTGCTGCTGCACATGCAGCAA	0	0	0	0	0	FORWARD		1		Unknown	0	2063561430	BobWhite_c33515_170-0_T_F_2063561430	C	1	3/27/2012	InfiniumII	FALSE
BobWhite_c33519_360	AAGGGAGTATGTTCTAAGGCGTATACTTAGACGTGCTGTTCACTTTGGTC[A/G]tcaaaaattgatggcaaagcaaggattttttagctcccttgtagatgttt	0	0	0	0	0	FORWARD		1		Unknown	0	2063561432	BobWhite_c33519_360-0_T_F_2063561432	C	1	3/27/2012	InfiniumII	FALSE
BobWhite_c33540_69	TCCACCAATCTGTCAAGTAGCAAAGAGTAGGTTTGACCTCAATTTCGATG[T/C]AGACATGGATTGGGATGTGATGCATGTACTTGCTAATTAAGGGATTTGGA	0	0	0	0	0	FORWARD		1		Unknown	0	2063561433	BobWhite_c33540_69-0_B_F_2063561433	C	1	3/27/2012	InfiniumII	FALSE
BobWhite_c3354_230	GATGATGAATCTTGCATTGCAACAACTCACACCGAATATCTATCCAGCAT[A/G]CATATGCTTTGTGTGTACCTATCTGTAATAACAATAAACATACAAATTGT	0	0	0	0	0	FORWARD		1		Unknown	0	2063561435	BobWhite_c3354_230-0_T_F_2063561435	C	1	3/27/2012	InfiniumII	FALSE
BobWhite_c3356_442	GTTCTACATATATACTCCTAAGGTGATGCACGCATGATCAGTACTGTACC[T/C]GCCTACCTGTGTGCGTGTGTGAGATATTTCATGTATCCGTCCGTGTGCAG	0	0	0	0	0	FORWARD		1		Unknown	0	2063561437	BobWhite_c3356_442-0_B_F_2063561437	C	1	3/27/2012	InfiniumII	FALSE
BobWhite_c33596_252	AACTCAAGCTGAAGAACTTATTCAATGGTCACTGCTAACCGCTTTTGGTC[T/C]CAAATCTTTGGTGTTGCTTTTTCCAATAAACGTTGGTTACATTTCTTTAT	0	0	0	0	0	FORWARD		1		Unknown	0	2063561439	BobWhite_c33596_252-0_B_F_2063561439	C	1	3/27/2012	InfiniumII	FALSE
BobWhite_c33616_174	TGAGGAAGCTGAGGGGATGGAGGAGAAGATGCAGACTGGGATGTTCTTTA[A/C]TATCTACTGTCGCGCCTTGGAATCGAATTTGTCCAGGTTGTTTAGCAGTC	0	0	0	0	0	FORWARD		1		Unknown	0	2063561442	BobWhite_c33616_174-0_B_R_2063561442	C	1	3/27/2012	InfiniumII	FALSE
BobWhite_c33667_291	CTCGCTCTCCCATGCTCTGCCCATGGTGTCCTTGTGTGTATGTGTGTGTG[T/C]ATGTGTCCCTGTAATTGCTTCATCTATCCCCACTATGGATGGAGTGATGA	0	0	0	0	0	FORWARD		1		Unknown	0	2063561444	BobWhite_c33667_291-0_T_R_2063561444	C	1	3/27/2012	InfiniumII	FALSE
BobWhite_c33753_371	AGACACATTCTAAAACAGCATTCCAAGCATCTTGCAAAGCATCCATATCC[A/G]TGTCAGCTAAGGCAAGGAGAGTTCGCAATGCCTCAACATTTTTACTACGC	0	0	0	0	0	FORWARD		1		Unknown	0	2063561445	BobWhite_c33753_371-0_T_F_2063561445	C	1	3/27/2012	InfiniumII	FALSE
BobWhite_c33756_74	AAGATTGCGATAAAGAGCCACTATTTCCAGACATGTGGTGGATTGAGCCC[T/G]CATGGTCATGGTGCAAGGAGCTGATACAGTGGTATGGTCTACTTGAATCT	0	0	0	0	0	FORWARD		1		Unknown	0	2063561447	BobWhite_c33756_74-0_B_F_2063561447	C	1	3/27/2012	InfiniumII	FALSE
BobWhite_c33781_201	TCCAACAGCAGCGATCTATGTCACTCCCATGGGATTTGAAATGTAGATTC[A/G]GCGTCTGCTGCCTGCAGATCTTTTCCCAGTTTTATGTGAAACCGTGTTCC	0	0	0	0	0	FORWARD		1		Unknown	0	2063561449	BobWhite_c33781_201-0_T_F_2063561449	C	1	3/27/2012	InfiniumII	FALSE
BobWhite_c33782_285	agaactaagaactgctatgtttcaacagcaaggaagcaaccaggaagcac[A/G]ACTGAGTACAAGTCCATGTAAACAATAGATGCATGATGAAGCGCCACCAT	0	0	0	0	0	FORWARD		1		Unknown	0	2063561451	BobWhite_c33782_285-0_B_R_2063561451	C	1	3/27/2012	InfiniumII	FALSE
BobWhite_c33845_167	CGTCAATTACATGGCACTTCAATCAACCGGCAAATTCACAGATCTAGGTC[T/G]GCAAACAAGTTCTGGTAGAAATGGCCTTTACGGTCCACGTCGAGGTTGCA	0	0	0	0	0	FORWARD		1		Unknown	0	2063561452	BobWhite_c33845_167-0_B_F_2063561452	C	1	3/27/2012	InfiniumII	FALSE
BobWhite_c33854_160	GAATTGAAGACAGGAAGTTCTGCGACGCCGCCATGTTTGCTGCTCTTTTG[A/G]TTATCTAATCCTGCATAGCGTACGTTGCTGTCTGAGGCTGCATGTAGTTT	0	0	0	0	0	FORWARD		1		Unknown	0	2063561455	BobWhite_c33854_160-0_B_R_2063561455	C	1	3/27/2012	InfiniumII	FALSE
BobWhite_c33898_150	GGTGTTGATTCGCCCGGCAATTGAAGGACCGAACACCGGTGCGTATAACA[T/C]GAACGAGGTATCCTGATGATGCACATATTTGGTTGATTTTTGCCGACAAC	0	0	0	0	0	FORWARD		1		Unknown	0	2063561457	BobWhite_c33898_150-0_T_R_2063561457	C	1	3/27/2012	InfiniumII	FALSE
BobWhite_c33909_119	GTTATTGCTRYGGSTCAAGCTGGAAAACACAATGAGAAAAGAGAAAGCTA[T/C]GGCGATTCTATAATTATTGACCCATGGGGAACAGTTATAGCTCGACTTCC	0	0	0	0	0	FORWARD		1		Unknown	0	2063561458	BobWhite_c33909_119-0_T_R_2063561458	C	1	3/27/2012	InfiniumII	FALSE
BobWhite_c33966_281	ccagtatgatattttctagcctggatagcgatttattccctgaacctgta[T/G]TAAACGTCACAATAGGCTTTATGATAGGCTTCACGTCGATGACGTCATCA	0	0	0	0	0	FORWARD		1		Unknown	0	2063561461	BobWhite_c33966_281-0_T_R_2063561461	C	1	3/27/2012	InfiniumII	FALSE
BobWhite_c34066_295	ACCTTCATATAAGGCGTTTGTTGCCTCTCTGCAAACTGTGTCTATCCCTA[A/G]GGATTGGAAGGCTGCAAAGCAAGATCCGAAGTGGCGTGAAKCGATGATAG	0	0	0	0	0	FORWARD		1		Unknown	0	2063561462	BobWhite_c34066_295-0_T_F_2063561462	C	1	3/27/2012	InfiniumII	FALSE
BobWhite_c34068_833	CTTCAGTGAAAGGAGGCAACACTTAGTTATGCGTTCATTCGAGTAGCCTG[T/C]GTTCTAACATGATCACATGATGGGCAGAGTAAGTGTTGATAGTTCAGGTC	0	0	0	0	0	FORWARD		1		Unknown	0	2063561463	BobWhite_c34068_833-0_B_F_2063561463	C	1	3/27/2012	InfiniumII	FALSE
BobWhite_c34068_854	CTTAGTTATGCGTTCATTCGAGTAGCCTGTGTTCTAACATGATCACATGA[T/C]GGGCAGAGTAAGTGTTGATAGTTCAGGTCCGACCTTTTGCTCTGCTACTA	0	0	0	0	0	FORWARD		1		Unknown	0	2063561465	BobWhite_c34068_854-0_B_F_2063561465	C	1	3/27/2012	InfiniumII	FALSE
BobWhite_c34162_157	GTCCTTGAGCTTGCTAAGAAGATACTTCGTGGCAGACTCAACATTCTTCT[T/C]GAAAACATCTAGGTCATCCCCTTCAAGCTTGGCAGTGAGGTTCTTGATGT	0	0	0	0	0	FORWARD		1		Unknown	0	2063561468	BobWhite_c34162_157-0_T_R_2063561468	C	1	3/27/2012	InfiniumII	FALSE
BobWhite_c34170_95	TTTCTCTTTAGTGGTAGATGTGACATCAGTCTCGCCACCCCACATCCTAA[T/G]CAAGTCCCAGGCCCGACGAGTCCTAGTGTGCTTCCGGTAAATATGTGTTC	0	0	0	0	0	FORWARD		1		Unknown	0	2063561469	BobWhite_c34170_95-0_B_F_2063561469	C	1	3/27/2012	InfiniumII	FALSE
BobWhite_c34176_58	CCAGGTGGCGGAGGAAGCTGCAGCTGCCACCGCGTAATCTTCTGATGATG[A/G]CGATCCTGGTGTGTGAAACAGTGTCAAGAAGTTATCATGCTTCCTGTAGG	0	0	0	0	0	FORWARD		1		Unknown	0	2063561472	BobWhite_c34176_58-0_B_R_2063561472	C	1	3/27/2012	InfiniumII	FALSE
BobWhite_c34267_459	GTGATTGCTCCCAAGGATTACTCCACAAAATACCGTTACTGAGGTATCTG[T/C]GCCTGGCTATTCATGTGCAGTGTGTGGCCTGCTCTGTTCCGTGATATGCG	0	0	0	0	0	FORWARD		1		Unknown	0	2063561473	BobWhite_c34267_459-0_B_F_2063561473	C	1	3/27/2012	InfiniumII	FALSE
BobWhite_c34268_305	TGCAGAACAAAGACATCTTGGTGAAACTGCACTAAGTGACACAAGTACAC[A/G]ttcccaccaaatcattaggctgtttatatctatatccagactgtggagag	0	0	0	0	0	FORWARD		1		Unknown	0	2063561475	BobWhite_c34268_305-0_T_F_2063561475	C	1	3/27/2012	InfiniumII	FALSE
BobWhite_c34277_165	TAGACCGCCTAATTGACACCAACGAGTAAAATCTCCTTGTGCTTCGGGCC[T/C]CCATAGTAGCAACAAAGAGTGTGCTAAACTATTGGCAGGGGTAGAAACTG	0	0	0	0	0	FORWARD		1		Unknown	0	2063561477	BobWhite_c34277_165-0_T_R_2063561477	C	1	3/27/2012	InfiniumII	FALSE
BobWhite_c3428_233	GTAATTACATGCCAATTCTGATTTGACAGATGATGAAGCTCCCAGCCGAC[A/G]aaagttcgaatcagataactatgctggccacgatcttgcgagcccggtgt	0	0	0	0	0	FORWARD		1		Unknown	0	2063561478	BobWhite_c3428_233-0_T_F_2063561478	C	1	3/27/2012	InfiniumII	FALSE
BobWhite_c34304_749	GTTGTAGATCCAAGCGAAAGCTCGGTTTGTGATACTGAGATGTATGCAAG[T/C]AATCAAGCATGCCCTGTTCTTCAGCTTGGGTCTAAGCAGAGCAATATGCA	0	0	0	0	0	FORWARD		1		Unknown	0	2063561479	BobWhite_c34304_749-0_B_F_2063561479	C	1	3/27/2012	InfiniumII	FALSE
BobWhite_c34308_155	CTCGAGAAACTTGAAGTGAAGAAATGCGTTAACTTGGACGACAGTAAGGA[T/G]GGCTTGTCCCTTGTGCTGGTCCTCCAAAACCTGAATGAACTAGTCTTGAC	0	0	0	0	0	FORWARD		1		Unknown	0	2063561481	BobWhite_c34308_155-0_B_F_2063561481	C	1	3/27/2012	InfiniumII	FALSE
BobWhite_c34318_375	CAGAGCCAGAAGCTTGCCGAGGAGATATTGAAGATAATTGCTGTGGGTGA[T/C]GACAGAGATGTCGAGAATCGCCTTGTCATGGAGTTGGACTATGAGAAATT	0	0	0	0	0	FORWARD		1		Unknown	0	2063561484	BobWhite_c34318_375-0_T_R_2063561484	C	1	3/27/2012	InfiniumII	FALSE
BobWhite_c34385_90	TATTTGTGATTTTGCTCAAGAAGTCTAATGGTAGCTCGTTCGGTAGGCTC[T/C]CCAGGGTCATACCTCCGGTGGCCATTAATTGCTGATGATGTAAGAAGCTG	0	0	0	0	0	FORWARD		1		Unknown	0	2063561485	BobWhite_c34385_90-0_B_F_2063561485	C	1	3/27/2012	InfiniumII	FALSE
BobWhite_c3440_1252	GGACATGGTTTGTGTGAGGACATGCAATAACCAGGGCGAGGTTGGCACTT[A/C]TTGCGTGCAAGGCTTTATACATAATCTTGGTGAGGATGGCTGTAGTATTA	0	0	0	0	0	FORWARD		1		Unknown	0	2063561488	BobWhite_c3440_1252-0_B_R_2063561488	C	1	3/27/2012	InfiniumII	FALSE
BobWhite_c3444_74	TTGGTTGGTCTTGGTCTCCATTTACTTGCACTTTTAACTGCAGTGGCTTT[T/C]TCCAAACATGACAGAGATTCAGCAAACTGATTGTCCTTCAGGTACGCCGT	0	0	0	0	0	FORWARD		1		Unknown	0	2063561489	BobWhite_c3444_74-0_B_F_2063561489	C	1	3/27/2012	InfiniumII	FALSE
BobWhite_c3444_750	TTCATCTCATCAGTAACTGTAGACACTTTCTCAGGCTCTGCAACATCCAC[A/G]TAAAAATTCATCAACACATTAAAAGGTAATGTGTCAGTTGCAAACGCCTT	0	0	0	0	0	FORWARD		1		Unknown	0	2063561491	BobWhite_c3444_750-0_T_F_2063561491	C	1	3/27/2012	InfiniumII	FALSE
BobWhite_c34548_96	CAAATTAAAGCATCGGAAGATATAACGCATAAAAACACGCTCACTCGAGC[A/C]CCACAAGACACGAGTTTCACATGGTTCAGGTTCATCAAGTAGAAAAGGAG	0	0	0	0	0	FORWARD		1		Unknown	0	2063561493	BobWhite_c34548_96-0_T_F_2063561493	C	1	3/27/2012	InfiniumII	FALSE
BobWhite_c34551_318	TGGCTGAAGGCAGAACAAGAGAGGCAACACAACTACTTGAAAGACGGGCC[A/G]TATGTGACACCTGAAGAAGCAGTTGCTATTTATACAACCACGGTCCATTG	0	0	0	0	0	FORWARD		1		Unknown	0	2063561496	BobWhite_c34551_318-0_B_R_2063561496	C	1	3/27/2012	InfiniumII	FALSE
BobWhite_c34551_714	GAGAAAATTACTGATGCATACCTTGACCAATACTTGTGGTATGAAGGGGA[T/C]AAACGCCACCTCTTCCCAAATTGGGTAAAGCCTGCTGATTCAGAACCACC	0	0	0	0	0	FORWARD		1		Unknown	0	2063561497	BobWhite_c34551_714-0_B_F_2063561497	C	1	3/27/2012	InfiniumII	FALSE
BobWhite_c34695_284	ATGTATGAAGGTCTTTTGTGAACTTCACTTTTGTCCACGACTCTGCTGGA[T/C]GACCAGAGCATATTTTTCATTCTATATGGTCTGTGTATGTATGTACGAAC	0	0	0	0	0	FORWARD		1		Unknown	0	2063561499	BobWhite_c34695_284-0_B_F_2063561499	C	1	3/27/2012	InfiniumII	FALSE
BobWhite_c34750_360	GTGGAGCAACCAGTCTCTTTGGATGAAGGAAGCATCTGTTCTAGTTTCGT[A/C]GCCTGTAGCGTGCGTGTGTTAAGAAAATGTTTCCAAACTTATTTATCTGT	0	0	0	0	0	FORWARD		1		Unknown	0	2063561501	BobWhite_c34750_360-0_T_F_2063561501	C	1	3/27/2012	InfiniumII	FALSE
BobWhite_c34759_227	GAAATCAAGGTTAGCAACAACATATCCAGACGCTTTCCCTGATGGCGCGA[T/C]GGCAAAGACCATGGACCAAAGACCAGATCTTGAAACTCCTCTGGAATAGT	0	0	0	0	0	FORWARD		1		Unknown	0	2063561504	BobWhite_c34759_227-0_T_R_2063561504	C	1	3/27/2012	InfiniumII	FALSE
BobWhite_c34819_71	CAAGCTTGAAGGGGATGACCTAGATGTTTTCAAGAAGAATGTTGAGTCTG[T/C]cacaaagtatcttcttagcaagctcaaggaccttcagttctttgttggcg	0	0	0	0	0	FORWARD		1		Unknown	0	2063561505	BobWhite_c34819_71-0_B_F_2063561505	C	1	3/27/2012	InfiniumII	FALSE
BobWhite_c34828_373	ACCGGGCAACAAGACCTAGATTGCTCCCTTAATATTATGTTCATGTTCAC[A/G]TTATTCCTTTACATTCATGCAATGGTGAACATACAACTCCCTAGTGTACA	0	0	0	0	0	FORWARD		1		Unknown	0	2063561506	BobWhite_c34828_373-0_T_F_2063561506	C	1	3/27/2012	InfiniumII	FALSE
BobWhite_c3484_262	CCAATCAGCTGTGCAAAATCATTGAAGAATTGGATCCTTTCACCTGGTTT[A/G]taggtagggatggttgcaatgctggagataacgtccattccttctaatac	0	0	0	0	0	FORWARD		1		Unknown	0	2063561508	BobWhite_c3484_262-0_T_F_2063561508	C	1	3/27/2012	InfiniumII	FALSE
BobWhite_c3489_332	GGCAATGTACTGCTTCCTGACATCCTTGCTGTGCAAAAAACCTTTGTGCC[A/G]TGGAGAAGAGGTCGCAATGTTACGGATGTTTTTATGTTTAGCACCAAGCA	0	0	0	0	0	FORWARD		1		Unknown	0	2063561510	BobWhite_c3489_332-0_B_R_2063561510	C	1	3/27/2012	InfiniumII	FALSE
BobWhite_c34925_198	GAGTCGCTTCCTTTTTGCGTATGGCACCCCCACTCCCTTTGGCAGCATCT[A/G]CTAATTCGGAACTTAATTTGAAAGCCATATTTCGACCCGGACGCTTTTGG	0	0	0	0	0	FORWARD		1		Unknown	0	2063561512	BobWhite_c34925_198-0_B_R_2063561512	C	1	3/27/2012	InfiniumII	FALSE
BobWhite_c34981_460	AAGAGCCGTGGAAAGGGACTAGGTCAAGAAGTGACCTTAATGATGATGTC[A/G]TTTGCAGTAGAGAAATACGGAATTCACACTTTCAGAGCAAAAATTAGTGA	0	0	0	0	0	FORWARD		1		Unknown	0	2063561513	BobWhite_c34981_460-0_T_F_2063561513	C	1	3/27/2012	InfiniumII	FALSE
BobWhite_c34994_86	TGAGAGGAAATAGTGTTGTGGTGATTGAAGCCCTTGAACCAATTGCCAGG[T/C]ctcagtgatattttggcttgcctgcttctggtttagtactacttgagcta	0	0	0	0	0	FORWARD		1		Unknown	0	2063561515	BobWhite_c34994_86-0_B_F_2063561515	C	1	3/27/2012	InfiniumII	FALSE
BobWhite_c35005_81	ACAGTGGAAATTCCAGTGGCTTCCAGAAGCTTGAGGCAGTAGTAAACATC[A/G]ggcgctttgccagcgctttttggctacatccatagctctttgcggcaggc	0	0	0	0	0	FORWARD		1		Unknown	0	2063561516	BobWhite_c35005_81-0_T_F_2063561516	C	1	3/27/2012	InfiniumII	FALSE
BobWhite_c35035_85	GCACAGTTCCATGATTTATTTCGTTGATGACGTTGAAGGGTCTCCTGCTG[T/C]gcaaaatttggcactgcgtgatctgcctctccgtgatgtggattcttttt	0	0	0	0	0	FORWARD		1		Unknown	0	2063561517	BobWhite_c35035_85-0_B_F_2063561517	C	1	3/27/2012	InfiniumII	FALSE
BobWhite_c3506_1274	GGAACATTTGCAAACATCAGGATTGTGAACAAGTTTCTGGGTGGAGAGGT[T/C]GGGCCCAAGACTATTCATGTGCCCACAGGGGAGAAGCTCTCTGTTTTCGA	0	0	0	0	0	FORWARD		1		Unknown	0	2063561518	BobWhite_c3506_1274-0_B_F_2063561518	C	1	3/27/2012	InfiniumII	FALSE
BobWhite_c35092_94	TTTAATATTTTTAAGTTGGCTCTGCATAAGGGGGTTGACAACACTCGTCC[T/G]ctctgtaataggggtttctgacaatatttccaatacactaccaggtccaa	0	0	0	0	0	FORWARD		1		Unknown	0	2063561520	BobWhite_c35092_94-0_B_F_2063561520	C	1	3/27/2012	InfiniumII	FALSE
BobWhite_c35136_145	ttgattgattatgaccagttggagaaaagtgccgttctgtttaggccaaa[T/G]TTGATTGTTGCTGGTGCTAGTGCATATGCCCGCCTTTATGATTATAACCG	0	0	0	0	0	FORWARD		1		Unknown	0	2063561521	BobWhite_c35136_145-0_T_R_2063561521	C	1	3/27/2012	InfiniumII	FALSE
BobWhite_c35150_107	TTCACCTACCGAGCACAAAACCAGTAATGTCATCTGTAATCTGTCAACAA[A/G]TCGTAACGTGCCTCGCTTCTCGCTGCACAGCAATMGGCAAGCAAYAGGCT	0	0	0	0	0	FORWARD		1		Unknown	0	2063561522	BobWhite_c35150_107-0_T_F_2063561522	C	1	3/27/2012	InfiniumII	FALSE
BobWhite_c35247_297	AGCTCTCGATTGTCCAGCTCACAACTTATGGTTTGGAAATGCTTTTCGTT[T/C]GTGGAAGACCTGACGATTGATGGTTGCAGCAATCTTGTCCATTGGCCAAC	0	0	0	0	0	FORWARD		1		Unknown	0	2063561523	BobWhite_c35247_297-0_B_F_2063561523	C	1	3/27/2012	InfiniumII	FALSE
BobWhite_c35250_155	ATTTCAAGGAGGGCAAGTGCTCCTGCGGCGACTACTGGTGATCGATCGAA[T/C]ATGGTTCCTGAACCCTATTATATATGTGTCGTGTCGACAGGCAGACATGC	0	0	0	0	0	FORWARD		1		Unknown	0	2063561526	BobWhite_c35250_155-0_T_R_2063561526	C	1	3/27/2012	InfiniumII	FALSE
BobWhite_c35292_201	AAAAGTGCAAATCAACCTGTGGTTGAGTTGGTTAGGTGGACAGTGGTATC[T/C]CCAACCCACCAGGGTTCAAATCCTGGTGCTCGCATTATTCCTGGATTTAT	0	0	0	0	0	FORWARD		1		Unknown	0	2063561529	BobWhite_c35292_201-0_B_F_2063561529	C	1	3/27/2012	InfiniumII	FALSE
BobWhite_c35303_192	CCGAAGGCTCGTGTGTTCTACATACGACTAAATCTAAGCTCATAGCTCTG[T/C]ATGTTTTCTGTGCATGATGTGTTTGACAACTTCATACGACGAAACAACAA	0	0	0	0	0	FORWARD		1		Unknown	0	2063561531	BobWhite_c35303_192-0_B_F_2063561531	C	1	3/27/2012	InfiniumII	FALSE
BobWhite_c3531_618	AAATAAAACTGTAGGATGGTGTGGTTAGTTGCTTAGGCTCTTGAGTCCTA[T/C]AGATCACCTAGCAAGGGCATGGATATGCTGTTCTCGTGTGTTTAGGGTTA	0	0	0	0	0	FORWARD		1		Unknown	0	2063561534	BobWhite_c3531_618-0_T_R_2063561534	C	1	3/27/2012	InfiniumII	FALSE
BobWhite_c3531_680	CAAGGGCATGGATATGCTGTTCTCGTGTGTTTAGGGTTATTAATCTGCTG[T/C]AAGATGCTTCTGATTGTTGTTCTAGCCATAGAAAGTTAATGGCATTACTA	0	0	0	0	0	FORWARD		1		Unknown	0	2063561535	BobWhite_c3531_680-0_B_F_2063561535	C	1	3/27/2012	InfiniumII	FALSE
BobWhite_c35318_93	ACGTCCTGTATCACAAAGTAAGACGAGATCACACAAGTGTCGACAAATAA[T/G]ATCACAAAGGTTGGCCTCCACATAACACAAAACTTAGGTGAGCATCATGG	0	0	0	0	0	FORWARD		1		Unknown	0	2063561537	BobWhite_c35318_93-0_B_F_2063561537	C	1	3/27/2012	InfiniumII	FALSE
BobWhite_c35398_181	ATGCATGGCCTTGTTGGAAGCACCTGTGCAGCATATTTGTAGTATATTGT[A/G]ATATTCCATGGTGTAATGCACACTATATACATTTGTGCACCCATTCACCC	0	0	0	0	0	FORWARD		1		Unknown	0	2063561539	BobWhite_c35398_181-0_T_F_2063561539	C	1	3/27/2012	InfiniumII	FALSE
BobWhite_c35398_207	TGCAGCATATTTGTAGTATATTGTAATATTCCATGGTGTAATGCACACTA[T/C]ATACATTTGTGCACCCATTCACCCGGTCAATCTCGAACTCATTGTACATA	0	0	0	0	0	FORWARD		1		Unknown	0	2063561542	BobWhite_c35398_207-0_T_R_2063561542	C	1	3/27/2012	InfiniumII	FALSE
BobWhite_c35402_66	ataattgatttacccccttggatgggcaaagacagataggcaacgagtga[A/C]ACTCTTATCGCACAGAGATTACAACAGCTGATGTGCCAACAAACACAAGG	0	0	0	0	0	FORWARD		1		Unknown	0	2063561543	BobWhite_c35402_66-0_B_R_2063561543	C	1	3/27/2012	InfiniumII	FALSE
BobWhite_c35458_206	TTGCTCTCTGCCATTGAGCACCTGAGCAGTTGCTCGCTCAAATTTCTTGC[A/G]GTTGATGATGGCTTCACTGGCTTTCTTGAGGAATCACTCAGTTCTTCAAA	0	0	0	0	0	FORWARD		1		Unknown	0	2063561545	BobWhite_c35458_206-0_B_R_2063561545	C	1	3/27/2012	InfiniumII	FALSE
BobWhite_c35484_282	GGAATTGAGCTGCGGTACAGTACATCGTACCATCCCCAGTCTGACGGACA[T/G]ACTGAACGAGTGAACCAATGCATCGAGAATTACCTACGCTGCATGACATC	0	0	0	0	0	FORWARD		1		Unknown	0	2063561547	BobWhite_c35484_282-0_T_R_2063561547	C	1	3/27/2012	InfiniumII	FALSE
BobWhite_c35644_667	TGAGAGAGTTGATGGGAGGGACAACCGGAGAAGCAAACCTAGCAGAAATT[T/C]GCATCTGCTTTTCCAAGATGATGTGCTGCTCGGTGGATGATCATCATCAT	0	0	0	0	0	FORWARD		1		Unknown	0	2063561549	BobWhite_c35644_667-0_T_R_2063561549	C	1	3/27/2012	InfiniumII	FALSE
BobWhite_c3590_340	ATCGATGTTCTTGTCTTGACGAATGTTGGAAGTCAGGCGGTACTTATGCC[T/G]ACCGCCATCGGATCTTCAGGTACCCGAATTTGCCCGCGCCGGGAGACGAA	0	0	0	0	0	FORWARD		1		Unknown	0	2063561550	BobWhite_c3590_340-0_B_F_2063561550	C	1	3/27/2012	InfiniumII	FALSE
BobWhite_c35931_496	TTCAGACCTGAAAATCCTCCTCTTCTTTCTGCTATAGATGAGACCTTGGA[T/C]GGAGAGCGTATTGATCCCAGGACAGGCTTTGAATGTTCCGCATTAGATGA	0	0	0	0	0	FORWARD		1		Unknown	0	2063561552	BobWhite_c35931_496-0_B_F_2063561552	C	1	3/27/2012	InfiniumII	FALSE
BobWhite_c35945_113	ACCAATCTGAATCTCTTCTTCCTTCTTGCTGCTGTTCATCCCAATCTCGC[T/C]GCTGTTCATCTTTGCTACTGCCCGCAGCTCTCTTCGTCTCTCTCAAACTT	0	0	0	0	0	FORWARD		1		Unknown	0	2063561554	BobWhite_c35945_113-0_B_F_2063561554	C	1	3/27/2012	InfiniumII	FALSE
BobWhite_c35974_283	TCATTGGTTGCGTCTGTCTTCATCTTCTGGAGCTTTGCTGCTTCAAACTT[A/G]tcttggcagaccatcaacgagcgattcaacctttccnggaacttggccat	0	0	0	0	0	FORWARD		1		Unknown	0	2063561556	BobWhite_c35974_283-0_T_F_2063561556	C	1	3/27/2012	InfiniumII	FALSE
BobWhite_c36042_170	TATAAGGTGGAGATGAAAGTATCAAAGAAAAATGAGTGTGGAGGGGCGCA[T/C]GGGTATGACAATGCCTTCTTCTCAATGAGGACCATATTCATCGCACAYGG	0	0	0	0	0	FORWARD		1		Unknown	0	2063561557	BobWhite_c36042_170-0_B_F_2063561557	C	1	3/27/2012	InfiniumII	FALSE
BobWhite_c36042_353	AAGCCAGCTCCAAACAATGGCTCCAGTTCTTTCCCTGGAACAGTTCTTTT[A/G]CCGAGTGAATGATCACCGGTGTATGTGAGAGCTGTGGTTCTGGAGGAGAA	0	0	0	0	0	FORWARD		1		Unknown	0	2063561558	BobWhite_c36042_353-0_T_F_2063561558	C	1	3/27/2012	InfiniumII	FALSE
BobWhite_c36054_53	CATACTCACAAGAGGGAATTTCAGAATACTGAAGTCATAGCGAGTGCGAA[A/C]AGAAGGCAACACTGGATCTGAGTGCATAATATCATCCTGGACCCACCCCA	0	0	0	0	0	FORWARD		1		Unknown	0	2063561560	BobWhite_c36054_53-0_T_F_2063561560	C	1	3/27/2012	InfiniumII	FALSE
BobWhite_c36070_89	GAACAGCAAATATCATCCGAGGCAAAGACGAATACACGTTTGGATTCATA[A/C]GCTCCAAAGCACCCACTTTAATTTCATTTGCTGGATTACAGGTAAGTTAC	0	0	0	0	0	FORWARD		1		Unknown	0	2063561562	BobWhite_c36070_89-0_T_F_2063561562	C	1	3/27/2012	InfiniumII	FALSE
BobWhite_c36118_246	ACTTGGTCAGTTCCTAACATAACCGACATTTGTCTAGACTGCGAGCGAAA[T/C]GGGCATCCCTGCGGATTCAGCTCACAACGCAGGCAAGCATTCTGCAAGCG	0	0	0	0	0	FORWARD		1		Unknown	0	2063561564	BobWhite_c36118_246-0_B_F_2063561564	C	1	3/27/2012	InfiniumII	FALSE
BobWhite_c3613_486	CCATCAACCGAGCAAAAAGGACGCTAATATACACCTACTGGTTGAAGGTC[A/C]GCTGGCATGTAGCAGCTGCGAATAGTTGTCGAATCAACACATGCACAAGG	0	0	0	0	0	FORWARD		1		Unknown	0	2063561566	BobWhite_c3613_486-0_T_F_2063561566	C	1	3/27/2012	InfiniumII	FALSE
BobWhite_c36201_346	TCCAATCCCAGAAGAAAGAAGAGAAGCCTGGCCTCTGTTATAAGAGATAG[T/C]GATGAAGAATATTTCCTGATTGTTGAGCCACCACTACTACTTGATCAGAA	0	0	0	0	0	FORWARD		1		Unknown	0	2063561568	BobWhite_c36201_346-0_B_F_2063561568	C	1	3/27/2012	InfiniumII	FALSE
BobWhite_c3622_320	CCCACTGATGAACAACCGGCAATGTCTACAGCACTAGCAGCACCCCACTG[A/C]CGAACAATTGGTAATGTCTACAGCACTAGCAGTACCCAACTGATGAACAA	0	0	0	0	0	FORWARD		1		Unknown	0	2063561571	BobWhite_c3622_320-0_B_R_2063561571	C	1	3/27/2012	InfiniumII	FALSE
BobWhite_c36228_53	GGGGGAAAAACAGCAGCAGCAGTGGTGGTGAAGAAGTATAAATCTCCAAA[A/G]TCCAAGTATTCGACGGGCGACTCATGTCACGACAACGGTACTTATCCATG	0	0	0	0	0	FORWARD		1		Unknown	0	2063561572	BobWhite_c36228_53-0_T_F_2063561572	C	1	3/27/2012	InfiniumII	FALSE
BobWhite_c36246_551	AAATGCATAGCCAACCCATCATGTGCAGCAAATGTGGCATGCTTAAATAC[A/G]tgtaacaatcgacctgacgagactgaatgccagatcaaatgtggggatct	0	0	0	0	0	FORWARD		1		Unknown	0	2063561574	BobWhite_c36246_551-0_T_F_2063561574	C	1	3/27/2012	InfiniumII	FALSE
BobWhite_c36258_266	CTGAAGGAGAACATCGAAGCGTTCACCAGCGCTCCACGGCCTCTGCCGCC[A/G]CAAGTTCTTGATGACATTGAGACTGTTTTCAAGAGATACAGAGACCCAGC	0	0	0	0	0	FORWARD		1		Unknown	0	2063561576	BobWhite_c36258_266-0_B_R_2063561576	C	1	3/27/2012	InfiniumII	FALSE
BobWhite_c362_597	GCTATGTACCCAATTGTTCCGCGCAGGACGCTCAATGGTACGAAACTGTT[A/G]TTTCTTGGGTACAGCTTGGCGAGACCAAAATCAGCAAGTTTTGGGACAAA	0	0	0	0	0	FORWARD		1		Unknown	0	2063561578	BobWhite_c362_597-0_B_R_2063561578	C	1	3/27/2012	InfiniumII	FALSE
BobWhite_c36379_82	AAGTTTCCTAATCATGTCAAGAGCCTTGCGGATCAGTTTCTTCTTGATGG[T/C]CTTCAGACTGCTATGTTGTTGGAGCATTTCTCGGGATACATTGAGGGGCA	0	0	0	0	0	FORWARD		1		Unknown	0	2063561579	BobWhite_c36379_82-0_B_F_2063561579	C	1	3/27/2012	InfiniumII	FALSE
BobWhite_c36539_117	cagccactggtgaaatgagagtaaaagcacatgctgctgcaaggggagtg[A/G]GCCCTGATCAGATCATTTTCACAGATGTTGCGATGAAACATGAGCATATC	0	0	0	0	0	FORWARD		1		Unknown	0	2063561581	BobWhite_c36539_117-0_B_R_2063561581	C	1	3/27/2012	InfiniumII	FALSE
BobWhite_c36548_98	GCATGACGAAGAGGAGCAAATGTATCGGTTTAGCAATGGAGCGTTGGTCT[T/C]GGTGCGAGTTGTGTGGTCAACCATATTAAGTGTAGACGACTATGAAGAAT	0	0	0	0	0	FORWARD		1		Unknown	0	2063561583	BobWhite_c36548_98-0_T_R_2063561583	C	1	3/27/2012	InfiniumII	FALSE
BobWhite_c3656_1155	GTCAAATTTGATATAACAACATTGGTGGAGTACATCAACTCGACAAGATG[T/C]GGCCTAGTATAGTTCAGTGTGTTGTTATGGAACCAATCCCACCAAATGGC	0	0	0	0	0	FORWARD		1		Unknown	0	2063561585	BobWhite_c3656_1155-0_T_R_2063561585	C	1	3/27/2012	InfiniumII	FALSE
BobWhite_c36593_170	GGAGCAGATGTTTGCCATCTTAACCTTCACAAGACATTTTGCATTCCACA[T/C]GGTGGAGGTGGTCCTGGCATGGGTCCTATTGGTGTTGAGAAGCACTTGGC	0	0	0	0	0	FORWARD		1		Unknown	0	2063561586	BobWhite_c36593_170-0_B_F_2063561586	C	1	3/27/2012	InfiniumII	FALSE
BobWhite_c36614_248	TGTCCAATTCAGTTCTTCCAACTCTAGTCAGATCGAAACGTCTCTGCTCT[T/C]GTCCTCTGTCATGTGTGGCTATGCCATCTTGCACTTCCTAGTGAACAGTT	0	0	0	0	0	FORWARD		1		Unknown	0	2063561588	BobWhite_c36614_248-0_B_F_2063561588	C	1	3/27/2012	InfiniumII	FALSE
BobWhite_c36693_210	TCTTGCTGATCAACTTGGTTTCTCATCTCCTCTGCTGTGTTACTGACAAG[T/C]ACTCTATCAAGTATGCATGTAAATATTATTTCTTGGTCGGCTGGTGAAAA	0	0	0	0	0	FORWARD		1		Unknown	0	2063561590	BobWhite_c36693_210-0_B_F_2063561590	C	1	3/27/2012	InfiniumII	FALSE
BobWhite_c36694_126	AAAAGAAGGGAAAGGGCATCGACTTCGTCTGCTTAGACCCAATTGATTCA[A/G]AATTAAGCCCTCTTATTTATCAAGGGATCCGCGATGATCTGAGGCTTAAA	0	0	0	0	0	FORWARD		1		Unknown	0	2063561592	BobWhite_c36694_126-0_T_F_2063561592	C	1	3/27/2012	InfiniumII	FALSE
BobWhite_c36698_159	ATTACGGTGTTTTCACTTTGGTTCATTTCATCACCTTCGCATGGATGCAG[T/C]CAAGGTAAAGCTCTCGTCTCCTTTGCACAAGTTGATCATGACGGCAAATG	0	0	0	0	0	FORWARD		1		Unknown	0	2063561594	BobWhite_c36698_159-0_B_F_2063561594	C	1	3/27/2012	InfiniumII	FALSE
BobWhite_c3670_657	AAGCTGACTCAAGTGATCTTCGACAGCGGGAGCTCATACACTTATTTTCC[A/G]catgaaatatacacaagcctgattgcttcgctcgaagcggtctctccagg	0	0	0	0	0	FORWARD		1		Unknown	0	2063561596	BobWhite_c3670_657-0_T_F_2063561596	C	1	3/27/2012	InfiniumII	FALSE
BobWhite_c36861_409	CTCAAGCAAGGTTTTCCCTTGTCATCAGTGTCCATCATTATGGTATCGCC[A/G]GGTTTGTACTGCCCAGAGAGAATTGCTTCGCTGATGACATCCTCAACCAA	0	0	0	0	0	FORWARD		1		Unknown	0	2063561597	BobWhite_c36861_409-0_T_F_2063561597	C	1	3/27/2012	InfiniumII	FALSE
BobWhite_c36864_159	TAGTGATATTCAGCAGCAAGATATAAGAACGACACCAAACTGTACTGCTT[A/G]TGTCACTGACTCTTCTGTCTTTCGACGGTAACACCAATCTAACATCTATT	0	0	0	0	0	FORWARD		1		Unknown	0	2063561600	BobWhite_c36864_159-0_B_R_2063561600	C	1	3/27/2012	InfiniumII	FALSE
BobWhite_c3692_439	TGCCAAACAACTGCTCTTGATGATCGGATGTACTACCCATAAGCATCTAG[T/C]AGGTGTTAATCGCTCTACATAAGCTTCAACACTGATATGGCTAAATAAGT	0	0	0	0	0	FORWARD		1		Unknown	0	2063561601	BobWhite_c3692_439-0_B_F_2063561601	C	1	3/27/2012	InfiniumII	FALSE
BobWhite_c3693_85	GGGATTTCTGGTCTTCCGAAATCCATCCTGTCAAACAAGAAACAAACCTC[A/C]TCTTTCTCCCTCCTCTCCCCTCTTCGAATCATCGCCGGAGCACGAATTGG	0	0	0	0	0	FORWARD		1		Unknown	0	2063561603	BobWhite_c3693_85-0_T_F_2063561603	C	1	3/27/2012	InfiniumII	FALSE
BobWhite_c3695_646	CATCTTATTCGCCATGTTGTCAAGTTTAACTTGTTGAAACCAATAATTGA[T/C]GCCTTTGTGGAAAATGGGGATAGATATAACATGCTACAATCTGGAGTACT	0	0	0	0	0	FORWARD		1		Unknown	0	2063561606	BobWhite_c3695_646-0_T_R_2063561606	C	1	3/27/2012	InfiniumII	FALSE
BobWhite_c37027_109	CCTCCCTCTCCCTCCGCCAGCTCGAGATCGCCATGGACCCCGGCGCCGCC[A/G]CCACCACCTGCATCAACTGATCCATATATAATTCTCCATTTCCATGCATC	0	0	0	0	0	FORWARD		1		Unknown	0	2063561608	BobWhite_c37027_109-0_B_R_2063561608	C	1	3/27/2012	InfiniumII	FALSE
BobWhite_c3703_686	ACAGAAATCAAGTTCAGCCCTTATGTATGTGGTTCAGTTGCCGGAATGAC[A/G]cctgaggcattcatctatatctatagcgggcggttgatacgtacgttggc	0	0	0	0	0	FORWARD		1		Unknown	0	2063561609	BobWhite_c3703_686-0_T_F_2063561609	C	1	3/27/2012	InfiniumII	FALSE
BobWhite_c3714_659	CAAGAAGATGTGACTGTTATTGTGCTTGTTTGGTGGATGTTCTGGAATTG[T/C]CGTGTAACATGAAGAAACGTGGTGACATTATGCAGCGAAGCGAAACTCGC	0	0	0	0	0	FORWARD		1		Unknown	0	2063561610	BobWhite_c3714_659-0_B_F_2063561610	C	1	3/27/2012	InfiniumII	FALSE
BobWhite_c37175_80	GTTTAACGAGTTGCTCACTTAACATCCGCATTCGGAACTGAGGATCTACA[T/C]GGACCAGCTGATGTAGTGAATGGTACCCCTCGGAATGTTGCAATTCCATT	0	0	0	0	0	FORWARD		1		Unknown	0	2063561612	BobWhite_c37175_80-0_B_F_2063561612	C	1	3/27/2012	InfiniumII	FALSE
BobWhite_c37219_103	AGCTAAAGTTGTCTCGCCCTGCTTCAAAACTACAGGGCGCGCGCTACGGC[T/C]TTGACCTAACGGCCTCCGTTTGCTGGAATCGGAATAGTTGAGAACAAAGT	0	0	0	0	0	FORWARD		1		Unknown	0	2063561615	BobWhite_c37219_103-0_T_R_2063561615	C	1	3/27/2012	InfiniumII	FALSE
BobWhite_c37219_242	GTTCGGGCCAAATCCTGAAGAAAGCTCAAAAGCGCTGTTTGATGAGCCTG[T/C]GTAGTATTAGGTAGTTGGTCAGGTAAAGGCTGACCAAGCCAATGATGCTT	0	0	0	0	0	FORWARD		1		Unknown	0	2063561617	BobWhite_c37219_242-0_T_R_2063561617	C	1	3/27/2012	InfiniumII	FALSE
BobWhite_c37248_61	AGAGTGTACAACGCAAGAATTTTGCTGATCAACAACTTGAAGAGGCTGAT[A/G]aaagtagtaccagtgaaaggctgcaaatattgcagtgagatacacgttgg	0	0	0	0	0	FORWARD		1		Unknown	0	2063561618	BobWhite_c37248_61-0_T_F_2063561618	C	1	3/27/2012	InfiniumII	FALSE
BobWhite_c3731_409	CTGTTGCTTATCTGAATGTGGACATATCAGTGTTTGGGCCTGGAGGTCTT[A/G]TGCCCCGCGCAACCCCTCAACTCGATGAATTGATCCAGGAAGCAAGCAGA	0	0	0	0	0	FORWARD		1		Unknown	0	2063561619	BobWhite_c3731_409-0_T_F_2063561619	C	1	3/27/2012	InfiniumII	FALSE
BobWhite_c37325_92	CATGCTCCTGAAGATGTGCCAGAGGCACTAAATGAAAGCCTGAATGATTT[A/G]cagcttgattacttggatctttatcttatccattggccgtttagagtcaa	0	0	0	0	0	FORWARD		1		Unknown	0	2063561621	BobWhite_c37325_92-0_T_F_2063561621	C	1	3/27/2012	InfiniumII	FALSE
BobWhite_c37358_208	ATGGTGCTTGTAAATCCCTGAGAACCTTTTCCTGGTGCATCTAGTGATGA[T/C]ATTGTACTGTAGTGAGTGTACATTTCTGTTGCTCAACTAGCTTATGAAGC	0	0	0	0	0	FORWARD		1		Unknown	0	2063561622	BobWhite_c37358_208-0_B_F_2063561622	C	1	3/27/2012	InfiniumII	FALSE
BobWhite_c37459_183	AAGCAGACACAGCATTTGCATCTTCTGGATAGCAAGGAAAGGATGGAGTC[A/G]TGCCAGAAACTCTTGCAGAGGGATGAGTCTTTATGTAAGGAACGTATGTG	0	0	0	0	0	FORWARD		1		Unknown	0	2063561624	BobWhite_c37459_183-0_T_F_2063561624	C	1	3/27/2012	InfiniumII	FALSE
BobWhite_c3762_540	aagctgaaagaaataaagaatgggaggttggcaatggttgctatgcttgg[A/C]TTTATTGTGCAAGCGTCTGTGACTCATGCTGGGCCCATCGAGAATCTTTT	0	0	0	0	0	FORWARD		1		Unknown	0	2063561626	BobWhite_c3762_540-0_B_R_2063561626	C	1	3/27/2012	InfiniumII	FALSE
BobWhite_c37766_677	acgccctctccttcccataccatggcaagcacgggaccggagctgaggaa[A/G]TCGCACAGTCCATTGAAGAAAGGTCTTTCCTTGAGATCATGGTAGTGCTT	0	0	0	0	0	FORWARD		1		Unknown	0	2063561627	BobWhite_c37766_677-0_B_R_2063561627	C	1	3/27/2012	InfiniumII	FALSE
BobWhite_c37780_160	aatacctcatgtgtaaaaatagggggcacaaagttgccagcatcaaccac[A/C]ACAGTTAAATGTTTACACCCACTGAAACACACTATCTTAGATGGGTCTGC	0	0	0	0	0	FORWARD		1		Unknown	0	2063561628	BobWhite_c37780_160-0_B_R_2063561628	C	1	3/27/2012	InfiniumII	FALSE
BobWhite_c37803_125	AGGCATGCCTATGGCCTCGGCGAGCACTACAACTCGGTGATACCCACTGA[A/G]TTATCTTGAGGCAGGAAACCAAATGTACTTGGCATGTGTTTATCCATGAG	0	0	0	0	0	FORWARD		1		Unknown	0	2063561630	BobWhite_c37803_125-0_B_R_2063561630	C	1	3/27/2012	InfiniumII	FALSE
BobWhite_c37804_181	CAAGACAACAACACCACCATGTTCCCACGCACACACAGAAAAGTACAACA[T/C]CAACTGGGTAGAGTTCAACAGATCTAAACTCATGTTAACCTGACATCCTT	0	0	0	0	0	FORWARD		1		Unknown	0	2063561631	BobWhite_c37804_181-0_B_F_2063561631	C	1	3/27/2012	InfiniumII	FALSE
BobWhite_c37866_73	CTGATCTCAACTGGCAACCAACACGCAAGATAGTACTGCTGGATAATACA[T/C]GATGCACCTAGAGTAGAGGAACAAAACGACACATGATGCAAGCCAGATTC	0	0	0	0	0	FORWARD		1		Unknown	0	2063561633	BobWhite_c37866_73-0_B_F_2063561633	C	1	3/27/2012	InfiniumII	FALSE
BobWhite_c37935_124	TGCTTGGATCTTAGAGGGATGCGCAGTTACCAAGTACTGTAAATGCTTCA[T/C]CTGCTATCAGCATAGCATGTAATCTTCAGCTGCTCTTTCTTAGTAGTGTA	0	0	0	0	0	FORWARD		1		Unknown	0	2063561635	BobWhite_c37935_124-0_B_F_2063561635	C	1	3/27/2012	InfiniumII	FALSE
BobWhite_c37981_101	AGAGCTTGCGAAGGTGGCCTTGTCAGCACCACCACATGGATTGTATCTCA[T/C]GTCAGTTAACTATGACAAAGAAATCTTGAAGCCTCCTGTGGGTTCCCCTC	0	0	0	0	0	FORWARD		1		Unknown	0	2063561638	BobWhite_c37981_101-0_T_R_2063561638	C	1	3/27/2012	InfiniumII	FALSE
BobWhite_c38092_52	TGGGGAGTTCCACAAGCTTGTACATCACATGATCACAGAGGAAGAATTTG[A/G]AGCTGGTTGGCAGGACATGTTGGAAAATTACAACTTGAGGAAGCATCCAT	0	0	0	0	0	FORWARD		1		Unknown	0	2063561639	BobWhite_c38092_52-0_T_F_2063561639	C	1	3/27/2012	InfiniumII	FALSE
BobWhite_c38092_80	ATGATCACAGAGGAAGAATTTGAAGCTGGTTGGCAGGACATGTTGGAAAA[T/G]TACAACTTGAGGAAGCATCCATTCCTGACGCAGATATACGAGGTGCGGCA	0	0	0	0	0	FORWARD		1		Unknown	0	2063561641	BobWhite_c38092_80-0_B_F_2063561641	C	1	3/27/2012	InfiniumII	FALSE
BobWhite_c38129_462	ACCTGCAGTTTAGAAGAGCGGAAAATTGGTGTCCGTGAGTTGTGCCCGCC[A/G]TTGCGAACGGCTAACAAACAACATTACCTTTCCGATCTGAGGGCTTCATA	0	0	0	0	0	FORWARD		1		Unknown	0	2063561644	BobWhite_c38129_462-0_B_R_2063561644	C	1	3/27/2012	InfiniumII	FALSE
BobWhite_c38193_140	GTTCGCCGGTTGAAATCGAGGTAGCTTTCCTCTGCATAAGTTATACATGT[T/G]TCTTGATGCATAGAGGCCGGCGTGGCCTTATGATAAAATCGAGTCGTTTA	0	0	0	0	0	FORWARD		1		Unknown	0	2063561646	BobWhite_c38193_140-0_T_R_2063561646	C	1	3/27/2012	InfiniumII	FALSE
BobWhite_c3821_559	GTGCTTTGATCCATTCCCTCAGGTACGGGTCAGACCGGTTTTTGGGAAAC[A/G]CGATGTTTTGTGCCTGATGTTGATCTATGTCGCCACCAGTGTATATGATG	0	0	0	0	0	FORWARD		1		Unknown	0	2063561648	BobWhite_c3821_559-0_B_R_2063561648	C	1	3/27/2012	InfiniumII	FALSE
BobWhite_c38268_422	ACCACAATAACTCCTGTGCCATTCCTCGACGAGAAATGCAGGTTATAGAG[A/G]agctcaatcgccggtatgaggaacgcaagggtcttccctgagaccmsymw	0	0	0	0	0	FORWARD		1		Unknown	0	2063561649	BobWhite_c38268_422-0_T_F_2063561649	C	1	3/27/2012	InfiniumII	FALSE
BobWhite_c382_884	TAAGTAGAGGCAGAACAATAATGCACAGCTTTGCAATATGACCTTTACGG[T/C]CAAAAACTGCGATTTTCCCAGTCAAGTACCATGTAAGGAAGCCTAGGCCG	0	0	0	0	0	FORWARD		1		Unknown	0	2063561650	BobWhite_c382_884-0_B_F_2063561650	C	1	3/27/2012	InfiniumII	FALSE
BobWhite_c38308_80	GRRGCTGATTACCTCATATGTGTGCTGTAAAACTCTCCGATTCGGAGGTA[A/G]CATTTTTCTCTAAAGAGTAGTGAGTACTCCTTGTTTACTGTCAATGCGGC	0	0	0	0	0	FORWARD		1		Unknown	0	2063561652	BobWhite_c38308_80-0_B_R_2063561652	C	1	3/27/2012	InfiniumII	FALSE
BobWhite_c38312_134	GARTGGATGCAAGACTTCGAAGCATTTCAGGCAGCTTTGGATTCCGACTC[A/G]TCATACTCCTCTTCATTTACCCGGAGTCTCTCTCTTGTGTTGGATGAATT	0	0	0	0	0	FORWARD		1		Unknown	0	2063561653	BobWhite_c38312_134-0_B_R_2063561653	C	1	3/27/2012	InfiniumII	FALSE
BobWhite_c38336_724	CCTTCCCCGTCAAAGAACAGAGAAGGAAAAAAGCCCTTTCCAGTATCATC[A/G]TACCATGCAACAGATCGCTGTTTTCTTGTTTGTAGGTTGACAAGACTCAT	0	0	0	0	0	FORWARD		1		Unknown	0	2063561654	BobWhite_c38336_724-0_T_F_2063561654	C	1	3/27/2012	InfiniumII	FALSE
BobWhite_c38336_823	ATTGACAAGAAATCAACAAGAACAGGCTCATCATCCATCACAGCCACAAC[A/G]CTAGATTTGCCGCCTTTAAATCCTTCAATCAGGGACTTCATTATTTGCTC	0	0	0	0	0	FORWARD		1		Unknown	0	2063561656	BobWhite_c38336_823-0_T_F_2063561656	C	1	3/27/2012	InfiniumII	FALSE
BobWhite_c3839_841	CAGTAATCAGAGCATCTGGAAGCATAACACGAACTCGCAGTGGCCTGAGT[A/G]TTTCTAGTTCGGGCATTATTGCCGAGCAGTTAATCAAGAAGATACGTACT	0	0	0	0	0	FORWARD		1		Unknown	0	2063561659	BobWhite_c3839_841-0_B_R_2063561659	C	1	3/27/2012	InfiniumII	FALSE
BobWhite_c38444_238	CTCTACTCCACGGTGGCGGCCACCGTGTTCTATCACCGATTCACGGAGCA[T/G]CATTATGAATCTGTCATGCCATTGACGATGAAACAAGCTAGCTAGGTCAA	0	0	0	0	0	FORWARD		1		Unknown	0	2063561661	BobWhite_c38444_238-0_T_R_2063561661	C	1	3/27/2012	InfiniumII	FALSE
BobWhite_c38456_119	GCCGCCAAGAAGGCCCGCAAGGTCGCCGCCGCCTGATCTGATCTGATCCG[A/G]TCCGATAGCTGGTCTTAGGAGTGCTTGATGTTCCAAGGGTCTGTACAAAA	0	0	0	0	0	FORWARD		1		Unknown	0	2063561663	BobWhite_c38456_119-0_B_R_2063561663	C	1	3/27/2012	InfiniumII	FALSE
BobWhite_c38499_346	GTGGTGCTTCATCGAGGCTGATCTTTATCCTATAAGCTATGTAATGAACT[A/G]CTATTATGTTTGAATCCTGGTGACAAAACCGTGAAACAAAGTTAGTGACT	0	0	0	0	0	FORWARD		1		Unknown	0	2063561664	BobWhite_c38499_346-0_T_F_2063561664	C	1	3/27/2012	InfiniumII	FALSE
BobWhite_c38538_101	GTTACTGCATCAAGGAGTTTGCTGATGCACTTGAGGTCATCCCTTACACA[T/C]TGGCTGAGAATGCAGGGCTCAACCCAATCGCCATTGTCACCGAGCTAAGG	0	0	0	0	0	FORWARD		1		Unknown	0	2063561666	BobWhite_c38538_101-0_B_F_2063561666	C	1	3/27/2012	InfiniumII	FALSE
BobWhite_c38568_121	CCACCTGCCGCACTTGTTGTTTCTAAATGCTCCAAACGTTGAAAGGCTGC[T/C]GGAGGGCATTGGTAAAATGACATCCCTACAACAGCTGCATAATTTTCACA	0	0	0	0	0	FORWARD		1		Unknown	0	2063561669	BobWhite_c38568_121-0_T_R_2063561669	C	1	3/27/2012	InfiniumII	FALSE
BobWhite_c3871_1170	TCAAAGTAACTGACAAGCTTCTGACACATCTTGTCGCCCTGGGGAATGGC[A/G]AGCCAAGGCATGCTTGAAAAACTGTTATTGAATGATTCCTCGTCACTGTC	0	0	0	0	0	FORWARD		1		Unknown	0	2063561671	BobWhite_c3871_1170-0_B_R_2063561671	C	1	3/27/2012	InfiniumII	FALSE
BobWhite_c3871_1596	GTAAGAACTTCGCCAGTTTTTGCATCAAGGAAAACAAGGTGTGGAATACC[A/G]TTGACCTCAAACCGCTCATCAAGGCTTTTACGGCCTTCAGAGTCGGAGAA	0	0	0	0	0	FORWARD		1		Unknown	0	2063561672	BobWhite_c3871_1596-0_T_F_2063561672	C	1	3/27/2012	InfiniumII	FALSE
BobWhite_c3871_170	CCAAATCATCGGATGCAAGATTTATTTATCATCACACCACACAGCACATG[A/G]TTCAGACACGCTTCAGCTGGCAAGGAACACACACAACGCCAACGCTACCT	0	0	0	0	0	FORWARD		1		Unknown	0	2063561674	BobWhite_c3871_170-0_T_F_2063561674	C	1	3/27/2012	InfiniumII	FALSE
BobWhite_c38713_202	GTTGGGAAGACTGTCCTCCTCTACTTTTCAGCTAAATGGTGTGGGCCATG[T/C]AGAGCCTTCCTGCCTACACTGGTGGATGTTTACAACAAGATCAAGGAGAA	0	0	0	0	0	FORWARD		1		Unknown	0	2063561677	BobWhite_c38713_202-0_T_R_2063561677	C	1	3/27/2012	InfiniumII	FALSE
BobWhite_c38716_323	AAGCTGAATTATTGCCATTTATTTTGTCAAATTTGGATGTTTAATTCTTG[T/C]AATCTTAGGGTTTGGTATGCTGTTCTTGTAATCGTAGGTCTCTGGCTTCT	0	0	0	0	0	FORWARD		1		Unknown	0	2063561679	BobWhite_c38716_323-0_T_R_2063561679	C	1	3/27/2012	InfiniumII	FALSE
BobWhite_c3871_903	acagtcttcccaacaagttctgctacaggaacctttgctccatctttccc[A/G]ATGACAAAGTCTACGTCACCAGTAACCAGAAGGGACTCCAATGTCTGTGA	0	0	0	0	0	FORWARD		1		Unknown	0	2063561680	BobWhite_c3871_903-0_B_R_2063561680	C	1	3/27/2012	InfiniumII	FALSE
BobWhite_c38741_108	CCTTTCACGGACACAGCACCAGCGTTTGCTACCAGTGTTAACCAATTACC[A/G]ACTGAAAGCTTGTCTTCAAGCTTTGCTCCAGTTACCATGGTGTTTCCTGC	0	0	0	0	0	FORWARD		1		Unknown	0	2063561682	BobWhite_c38741_108-0_B_R_2063561682	C	1	3/27/2012	InfiniumII	FALSE
BobWhite_c38741_143	TGTTAACCAATTACCGACTGAAAGCTTGTCTTCAAGCTTTGCTCCAGTTA[T/C]CATGGTGTTTCCTGCTAAAGTCATGGACAGACCTCCAGTAGTGGCATTGT	0	0	0	0	0	FORWARD		1		Unknown	0	2063561683	BobWhite_c38741_143-0_B_F_2063561683	C	1	3/27/2012	InfiniumII	FALSE
BobWhite_c38885_500	CGCTGTTGCCATCGTCCCCTGCGCCATCGTTGCTGGATCTACGCTTAGTA[T/C]GTTGAGGTCACACACACGCACACACACACATATATATGAACAAATGCTCT	0	0	0	0	0	FORWARD		1		Unknown	0	2063561686	BobWhite_c38885_500-0_T_R_2063561686	C	1	3/27/2012	InfiniumII	FALSE
BobWhite_c38885_541	CGCTTAGTATGTTGAGGTCACACACACGCACACACACACATATATATGAA[T/C]AAATGCTCTCATATTATCTCACTGCGTGAGAGAGAGAGAAGTACGTACGT	0	0	0	0	0	FORWARD		1		Unknown	0	2063561687	BobWhite_c38885_541-0_B_F_2063561687	C	1	3/27/2012	InfiniumII	FALSE
BobWhite_c38958_308	ATTGGTTTCTGCCACAATGATCTACAGTATGGCAACATCATGATGGATGA[A/G]gagaccaacatgctgaccatcattgactatgagtatgcaagcttcaaccc	0	0	0	0	0	FORWARD		1		Unknown	0	2063561689	BobWhite_c38958_308-0_T_F_2063561689	C	1	3/27/2012	InfiniumII	FALSE
BobWhite_c3898_118	GAGGATTACATCAACATAATGTTGGACGACAAGCAGAATCAGCTTCTACA[A/G]ATGGGGGTCATGCTCTCGACCGCGACGGTTGTCATTACTGCCGGAGTGGC	0	0	0	0	0	FORWARD		1		Unknown	0	2063561690	BobWhite_c3898_118-0_T_F_2063561690	C	1	3/27/2012	InfiniumII	FALSE
BobWhite_c38987_641	CTTGCCTGCTCCCTCCCTCCTCTGCACATGGAGCATTCGCCGTCTGAACT[A/C]TGCGTTTGAATGGAGGAAGTGTCTCCGTTCAGTTTTCCCTGAGATATCGT	0	0	0	0	0	FORWARD		1		Unknown	0	2063561693	BobWhite_c38987_641-0_B_R_2063561693	C	1	3/27/2012	InfiniumII	FALSE
BobWhite_c39068_221	TCTTCCAACACCATCATCGCTTCTTTTGACCGAATAGCCGTTGGAGTCTT[A/G]TACTGGCCCGCCGATGCGCCTCTAGACACGAAGAAGTCCATCAGAGCGTC	0	0	0	0	0	FORWARD		1		Unknown	0	2063561694	BobWhite_c39068_221-0_T_F_2063561694	C	1	3/27/2012	InfiniumII	FALSE
BobWhite_c3909_877	GGAAAACAAGACGAGGGAGAAGAAGCAAAGGAAACTATCTGGCAAGTCAC[T/G]ATTGCCATTTGACTCCAGCCGGACTTGCTGTGTTCAGCTACAAGGAACCA	0	0	0	0	0	FORWARD		1		Unknown	0	2063561696	BobWhite_c3909_877-0_B_F_2063561696	C	1	3/27/2012	InfiniumII	FALSE
BobWhite_c39144_347	CCTCAAACATTTCGAATGGAAAACTTCACGTCCGGTAAGTTGCACCTCCT[A/G]CCAGGCTACAAGGCATCCAATTCTGTAAGAAAGCATCCAACTGCACCGTG	0	0	0	0	0	FORWARD		1		Unknown	0	2063561698	BobWhite_c39144_347-0_T_F_2063561698	C	1	3/27/2012	InfiniumII	FALSE
BobWhite_c39146_285	TCTCTTCGAGACCATTGAAAAAAGAGCATTGAACGAGAAAGAAATCGTCC[A/G]CAGATGATAAAACTATCATATGCCTTGGAAAGTGATATGAGGTGCTCGGA	0	0	0	0	0	FORWARD		1		Unknown	0	2063561700	BobWhite_c39146_285-0_T_F_2063561700	C	1	3/27/2012	InfiniumII	FALSE
BobWhite_c39214_164	CTTATGCTATGCACAACAAGAATTGGATGGTTGCATGATCCGAATTTGGA[A/G]TTTGGAAGAATCTGATAGGTGGGTGGTGAAGCATCGTCTAAATATGAACA	0	0	0	0	0	FORWARD		1		Unknown	0	2063561702	BobWhite_c39214_164-0_T_F_2063561702	C	1	3/27/2012	InfiniumII	FALSE
BobWhite_c39264_62	TATCTAATGCTTGCAACCTTTCCCACTTTGACATCTTCTCATCACTTCTC[T/C]TCCCAACTTCAATTCCTATTGCAGATGATGCATTTTGAAGATTACCAGCT	0	0	0	0	0	FORWARD		1		Unknown	0	2063561704	BobWhite_c39264_62-0_B_F_2063561704	C	1	3/27/2012	InfiniumII	FALSE
BobWhite_c39269_243	ggtcaagctcttctctctttcctcaggtgatgggtgtacattatgagtgc[A/G]TCGGCTTCTTGCACTATATCTGCTTCTACTACCTCTATGGCAAAATCAAG	0	0	0	0	0	FORWARD		1		Unknown	0	2063561706	BobWhite_c39269_243-0_B_R_2063561706	C	1	3/27/2012	InfiniumII	FALSE
BobWhite_c39276_88	ggtgtttgtccccagcatgacttgctttgggaaaatctgactggccgaga[A/G]CATTTGATGTTCTACGGCAGGCTCAAGAAACTGAAGGGTGCAAAATTAGC	0	0	0	0	0	FORWARD		1		Unknown	0	2063561707	BobWhite_c39276_88-0_B_R_2063561707	C	1	3/27/2012	InfiniumII	FALSE
BobWhite_c39280_293	AAATGGTGATGGTGGCAGCGGCTATCCTTGAGATGAATATTGTGGGGTGG[T/C]GGTCAAAACGGTGTCTGTCACTCTAGAGACCAAATATATATGGTCTGTAT	0	0	0	0	0	FORWARD		1		Unknown	0	2063561709	BobWhite_c39280_293-0_T_R_2063561709	C	1	3/27/2012	InfiniumII	FALSE
BobWhite_c3929_526	TGGTTCTTATTAATATCGTCTGTACTTTGTACTTCTGCCGTGCCACATTC[T/C]AACACTGGTATTTCTGATGAGATGGGAGTGTCAGGAGAAGGTGGCTCTTC	0	0	0	0	0	FORWARD		1		Unknown	0	2063561710	BobWhite_c3929_526-0_B_F_2063561710	C	1	3/27/2012	InfiniumII	FALSE
BobWhite_c39433_450	ATGAATCTTGGAGGCCGGCTCTTATTGTAACTATTGTTTGGTGAAAGCCA[T/G]CCTCCCTCCCTGTCATCTGTCAATGACTCTGTGTATCCTTCCTTATGTTG	0	0	0	0	0	FORWARD		1		Unknown	0	2063561712	BobWhite_c39433_450-0_B_F_2063561712	C	1	3/27/2012	InfiniumII	FALSE
BobWhite_c39440_304	GCTGGAAGGTTTGTGAACGTGTACTCCAAAGATGACTGGATTCTTGGTGT[A/C]accttccgcgcaagtctactcacgcaaggattggctgggatacaggccgt	0	0	0	0	0	FORWARD		1		Unknown	0	2063561714	BobWhite_c39440_304-0_T_F_2063561714	C	1	3/27/2012	InfiniumII	FALSE
BobWhite_c3944_1580	TCATTGTGACCACGGAGAACATCCACACTAAATCTTCCCATGAATGATCT[A/G]CTTTGAAACTCCCGATCCACAAACAATGCTTTCCATGACCTCCCATCTGG	0	0	0	0	0	FORWARD		1		Unknown	0	2063561715	BobWhite_c3944_1580-0_T_F_2063561715	C	1	3/27/2012	InfiniumII	FALSE
BobWhite_c39444_127	ACAGAAATTTCAGCCCATGCACTTTCAGGAATAGTGATCACAGTGCTTCC[T/C]GGCCCAAATGGTCCAAAGGGGAAATAAGAGTAGCATCCAACTCCAATGAG	0	0	0	0	0	FORWARD		1		Unknown	0	2063561717	BobWhite_c39444_127-0_B_F_2063561717	C	1	3/27/2012	InfiniumII	FALSE
BobWhite_c3944_944	ATATTCTCATCATCCGATATCTCAGAAACATCGAACAAGCGAATTGCCCC[A/G]TCCTCTCCTCCAGTAAACAGCACACCTGCCAGGTGTGTCCGAGCTACAGA	0	0	0	0	0	FORWARD		1		Unknown	0	2063561719	BobWhite_c3944_944-0_T_F_2063561719	C	1	3/27/2012	InfiniumII	FALSE
BobWhite_c39480_122	CAAGTTATGATCCCTAGCATAAAGACGAGCCAATGTGCTTTGCACATCCT[A/G]TTCTGAGACCTTCGGGCTTCGGAACTCCAAACTGCTCCGTGTTTAGTACA	0	0	0	0	0	FORWARD		1		Unknown	0	2063561721	BobWhite_c39480_122-0_T_F_2063561721	C	1	3/27/2012	InfiniumII	FALSE
BobWhite_c39489_116	ATCATGAGCACCACGAGGTGATCTTGCATTGTGACTTGAAACCTAGCAAC[A/G]TGTTGTTTGATGAGGATATGACTGCGCATGTTGCGGACTTTGGCATTGCA	0	0	0	0	0	FORWARD		1		Unknown	0	2063561723	BobWhite_c39489_116-0_T_F_2063561723	C	1	3/27/2012	InfiniumII	FALSE
BobWhite_c39518_134	AAAATTCTGGTTGGACTGAGTGGCATGCTAGTATCCTAACAAAGCGTAAC[A/G]CGGTAGAAAATGTTTACCAATGGGCTTGTGGGTAAGTGACACCTGACTTC	0	0	0	0	0	FORWARD		1		Unknown	0	2063561725	BobWhite_c39518_134-0_T_F_2063561725	C	1	3/27/2012	InfiniumII	FALSE
BobWhite_c39538_163	GGGCCAAATGCAGCAATAATTCACTATTCTCCTGAGGCAAATACATGTGC[A/G]GAACTTGATGCTGATAAAATATATCTCTGTGACTCTGGGGCACAGTACCT	0	0	0	0	0	FORWARD		1		Unknown	0	2063561727	BobWhite_c39538_163-0_T_F_2063561727	C	1	3/27/2012	InfiniumII	FALSE
BobWhite_c39656_106	AGATGAACTGTGAAAGGATGGTGGTGACAACTTACACAATTCAGATCATG[A/C]AGATTTTCTGATCAGCATAAGAGAAAAATATGACTTCGTTCATCATAGAT	0	0	0	0	0	FORWARD		1		Unknown	0	2063561729	BobWhite_c39656_106-0_T_F_2063561729	C	1	3/27/2012	InfiniumII	FALSE
BobWhite_c39661_53	gggggctcatttcggcgcttacactggcaaggtatcgccatctcaaggtc[A/G]TGAACCTTGAATTCGCTCAAGATATTGAGGACCGGCATTTTCTCCATCTG	0	0	0	0	0	FORWARD		1		Unknown	0	2063561731	BobWhite_c39661_53-0_B_R_2063561731	C	1	3/27/2012	InfiniumII	FALSE
BobWhite_c39663_475	GGAACCATTTGCCATCATATACAACTCCAGTGAACGGCACCATTCCTGTG[T/C]TCATTTCAGTGATGCAAGACCATCTATTCCTGTTCGGATTGTAAACCTCA	0	0	0	0	0	FORWARD		1		Unknown	0	2063561733	BobWhite_c39663_475-0_T_R_2063561733	C	1	3/27/2012	InfiniumII	FALSE
BobWhite_c39668_143	GTCACTATGTGCAAAGTACATAAGGAGGAGGAAGAAGAAGCTCTCGTCTC[A/G]TCGCTTCACTGGTCAGTAGCTAGGAGAGTTCGGTCATGGCCATGGGCACG	0	0	0	0	0	FORWARD		1		Unknown	0	2063561734	BobWhite_c39668_143-0_T_F_2063561734	C	1	3/27/2012	InfiniumII	FALSE
BobWhite_c3975_995	GACAYCATCAGCATCAGCCTGCAGCAAATCTTTGAGAAGAGTACACCCAC[A/G]TGATCTGATTGCAGAGCTAACACTTTTGCCAGCATGCCTAACAACACCTT	0	0	0	0	0	FORWARD		1		Unknown	0	2063561736	BobWhite_c3975_995-0_B_R_2063561736	C	1	3/27/2012	InfiniumII	FALSE
BobWhite_c39769_102	TTGCTCATCCTCATCCCCATCCCCTCCGCCGTCGCCTTCCCCGCCTCCGA[T/C]CAAATTCGTGGTTTTTGATTGCTTTCCGGACGGAAGATATGATCCCCAAC	0	0	0	0	0	FORWARD		1		Unknown	0	2063561738	BobWhite_c39769_102-0_T_R_2063561738	C	1	3/27/2012	InfiniumII	FALSE
BobWhite_c39772_216	GTTTACCAGGGATGAGATCGAGTGTATCCTCTAGAACAATGCTAAGTAGT[A/G]CTAGCAGGGGAGCAAACAATTTCTAGACGAGTGCTATGTGATGTGAGGAT	0	0	0	0	0	FORWARD		1		Unknown	0	2063561739	BobWhite_c39772_216-0_T_F_2063561739	C	1	3/27/2012	InfiniumII	FALSE
BobWhite_c39775_301	TGTGTGAGGTTCCTCCCATCAGTGGTCTACAGTTATACAACATTTGGGTG[T/C]AGTAAATATTGATGTTGCTGCTGTTGTATACAAACATATATTGTGCGTGC	0	0	0	0	0	FORWARD		1		Unknown	0	2063561741	BobWhite_c39775_301-0_B_F_2063561741	C	1	3/27/2012	InfiniumII	FALSE
BobWhite_c39821_167	cttagcgtcttcattcccagtgtaagcaagaaccgtggtctcttgtccag[T/C]AATTCCAAAGTAATTGGCAACAGGTTCACCAACTTCCTCATTGTCACGCT	0	0	0	0	0	FORWARD		1		Unknown	0	2063561743	BobWhite_c39821_167-0_T_R_2063561743	C	1	3/27/2012	InfiniumII	FALSE
BobWhite_c39901_338	TGTGTTGTGTATATATGCTACATGCTGCTTTTCAAAGACCCTGACATGAC[T/C]AAGGGTTGTTCCTAAGATGGTGAGACTGTTTCTGGATGTTGTCCCGACAA	0	0	0	0	0	FORWARD		1		Unknown	0	2063561744	BobWhite_c39901_338-0_B_F_2063561744	C	1	3/27/2012	InfiniumII	FALSE
BobWhite_c3990_763	TTCTGCTTCTCGTCCAGCATCATGTTGATGTAATCCTCAGTGTCATCCAC[A/G]tagtcgcggagatggcataacttgttcagtgtgccatcaaactgcacgaa	0	0	0	0	0	FORWARD		1		Unknown	0	2063561746	BobWhite_c3990_763-0_T_F_2063561746	C	1	3/27/2012	InfiniumII	FALSE
BobWhite_c39908_275	GCGCGGAGGTCCGCAACTGAGCACACGAGATGCAGCTATACGTACCTACG[T/C]GTGCGTACAACTCTACGTGATGTTGTTCTGCACACGTACGTATAGTAAGT	0	0	0	0	0	FORWARD		1		Unknown	0	2063561748	BobWhite_c39908_275-0_T_R_2063561748	C	1	3/27/2012	InfiniumII	FALSE
BobWhite_c3995_536	AAATGCTCCATAGCACGAGTAGTAACAAGAGGCTTTTGTGGGTAGTACAG[A/C]acgtaggccaatgtgtccattcttaactgatagttggtaacatagattcc	0	0	0	0	0	FORWARD		1		Unknown	0	2063561749	BobWhite_c3995_536-0_T_F_2063561749	C	1	3/27/2012	InfiniumII	FALSE
BobWhite_c39987_95	agaaaagcttgaagttgatgatcatacactagggcactgatgtccgctag[T/G]CCATCGATGAAATTGTACAGGTCGGTGATGTCATAAGTGAAGTTCCTGGC	0	0	0	0	0	FORWARD		1		Unknown	0	2063561750	BobWhite_c39987_95-0_T_R_2063561750	C	1	3/27/2012	InfiniumII	FALSE
BobWhite_c39990_332	CAGCCTGTGGTCATAAGTGCACACATACACAGGTGGCGCGGCGAAGGTTG[A/G]CTGACCTGACCGGTACAAGGTTTGATCAAGCAGAAATAAAAGCGCAGGAT	0	0	0	0	0	FORWARD		1		Unknown	0	2063561752	BobWhite_c39990_332-0_B_R_2063561752	C	1	3/27/2012	InfiniumII	FALSE
BobWhite_c40015_213	ATTGCCAGCCATAGTGGATCTCTGCTGCTTATTCGCAGAGGAGAATATCC[T/G]AACCACTTGCTCATCATTCAAGCATTCTGGAAGCTCATTCAGGAGCACCT	0	0	0	0	0	FORWARD		1		Unknown	0	2063561754	BobWhite_c40015_213-0_T_R_2063561754	C	1	3/27/2012	InfiniumII	FALSE
BobWhite_c40042_842	ACTCGGGCTTGCTTGTAGTTGAGAAGTTTTATGAAGTCTTTGGCTAGATT[A/G]CTCTCGAGGTAAATGTTTCTCTGTCACAATGTAAGGCAGAAGGCTTTTTG	0	0	0	0	0	FORWARD		1		Unknown	0	2063561755	BobWhite_c40042_842-0_T_F_2063561755	C	1	3/27/2012	InfiniumII	FALSE
BobWhite_c4004_61	ATACTCTGAAGAGATTGATGAAATCTGTGGATGATTTAGACAAGGCTGCC[A/G]TAGGTGTTAGTGATTTCCTCAAGCTCACAGACCATCTCAGTGGAGGTTCT	0	0	0	0	0	FORWARD		1		Unknown	0	2063561757	BobWhite_c4004_61-0_T_F_2063561757	C	1	3/27/2012	InfiniumII	FALSE
BobWhite_c40070_460	TAGTCATGCATTACAATAGGAACCCCTAATTCTCTTGCAAATACAGCTCT[T/C]TTAATCATTTCTTCACATGTACCCGCAGTCGCATTCAAGTAATGCCCCTT	0	0	0	0	0	FORWARD		1		Unknown	0	2063561760	BobWhite_c40070_460-0_T_R_2063561760	C	1	3/27/2012	InfiniumII	FALSE
BobWhite_c40102_278	TGATATGACCTCAGGAGCAAGCAAATTGGTATTGGGCGTATCGATATAGC[A/G]TCTAATTCTTTGCATTCCCAAAGAATTTCGAGAGGCGAACAGGGCCTTCC	0	0	0	0	0	FORWARD		1		Unknown	0	2063561761	BobWhite_c40102_278-0_T_F_2063561761	C	1	3/27/2012	InfiniumII	FALSE
BobWhite_c4022_1787	ATCTTGGTCAACACAAATGCACCAATCTGGCTCGGTGAGTACTGCTTGCC[A/G]TCTGTTGTTTCAACCCAAGCGTCACCATTTGGAGCCTTCACAATTTTGTA	0	0	0	0	0	FORWARD		1		Unknown	0	2063561764	BobWhite_c4022_1787-0_B_R_2063561764	C	1	3/27/2012	InfiniumII	FALSE
BobWhite_c40244_73	CTGCGAGAGCCCCTGAGAGAAACTTCCATGCTGGTCGCATCAGGAAGAGC[A/G]GGAAAAGGTATCTGCAGCATGGGATGCTGAAGAGTCTGTAAAGGGAAGAA	0	0	0	0	0	FORWARD		1		Unknown	0	2063561766	BobWhite_c40244_73-0_B_R_2063561766	C	1	3/27/2012	InfiniumII	FALSE
BobWhite_c40280_263	ccaacatttcgttttttgggtggaggcatcgaactccagaggttgtcgta[T/G]GTTGGCGGCAGCGTTCTCAAAACATTTACTATCATAGGGGTTGAGTTTGA	0	0	0	0	0	FORWARD		1		Unknown	0	2063561767	BobWhite_c40280_263-0_T_R_2063561767	C	1	3/27/2012	InfiniumII	FALSE
BobWhite_c40306_83	ATAGCCAGGCTGAAGATTTAACTGTGAGCCAAAGAAGCGCAAGCTTGTCA[A/G]TCAGTATGGATGATTCTACTTGTGACCCTAACAAGGAGAAGCTTGGGTCA	0	0	0	0	0	FORWARD		1		Unknown	0	2063561768	BobWhite_c40306_83-0_T_F_2063561768	C	1	3/27/2012	InfiniumII	FALSE
BobWhite_c40348_238	TGTGCACATCTTGTGATGGTGAATTCCTCATGGACAAGATCCCATATTGT[A/G]AATATTTGGAAAGTCCCAGAGCGTACTAAGAGGGTATACCCTCCATGCGA	0	0	0	0	0	FORWARD		1		Unknown	0	2063561770	BobWhite_c40348_238-0_T_F_2063561770	C	1	3/27/2012	InfiniumII	FALSE
BobWhite_c4048_247	CCTCAGGGTTTCGAGAGGCGACAAGGGGAACTTGTTCGTGCTGAAGATGG[T/C]CGACCCATTATACCGAGTTCCGTTGTAATAATAGTAGCTAAATGCCTACA	0	0	0	0	0	FORWARD		1		Unknown	0	2063561773	BobWhite_c4048_247-0_T_R_2063561773	C	1	3/27/2012	InfiniumII	FALSE
BobWhite_c40561_305	GTCCCTCATCTGAAATTTGAGCTTCTCCACATCTTCAGCAAGCCCGATTT[T/C]ACGAGTCCAGGCTTCCATACGTCCAGTAAAGAAGCTGTCAAGGATGCTTT	0	0	0	0	0	FORWARD		1		Unknown	0	2063561774	BobWhite_c40561_305-0_B_F_2063561774	C	1	3/27/2012	InfiniumII	FALSE
BobWhite_c4057_365	agcacgcccttgaacacagacccgtagcctccctgacccagcttatctct[A/G]AAATGGCTTGTAATTGCTGTGATGTCAGTGTAGGCATACCTAATTGGACC	0	0	0	0	0	FORWARD		1		Unknown	0	2063561776	BobWhite_c4057_365-0_B_R_2063561776	C	1	3/27/2012	InfiniumII	FALSE
BobWhite_c40583_146	GTCTGAAAAGGATGTAGTGGCGTCCTAGACGGGTGCATTGGTGTTTCACT[A/G]CCCAACGAAAATCGGGGCTCACTGGTAATAATAAGTCCTGTTAGTAATTG	0	0	0	0	0	FORWARD		1		Unknown	0	2063561778	BobWhite_c40583_146-0_B_R_2063561778	C	1	3/27/2012	InfiniumII	FALSE
BobWhite_c40602_313	CTGCAGGCTCTGTTGTGTATTTACATACAAAATTTTGCCGGAATGAGGCT[A/G]CATACAGTTAATCATTCATTTGGAATACAAATGATATGGATGGTGATAAC	0	0	0	0	0	FORWARD		1		Unknown	0	2063561779	BobWhite_c40602_313-0_T_F_2063561779	C	1	3/27/2012	InfiniumII	FALSE
BobWhite_c40616_96	TGCGGCCCTATATCTAATGGGTTTCATTCAAGTTGATTTGGCATCGAACT[T/C]ACGAGAGTCTGCGCCGATTGACGTACAATTGCTCCTGGAGTGGTGCCTTC	0	0	0	0	0	FORWARD		1		Unknown	0	2063561781	BobWhite_c40616_96-0_B_F_2063561781	C	1	3/27/2012	InfiniumII	FALSE
BobWhite_c40643_370	TCGTGATGTTCTAGCACATTGCTCCCTGTTTTTGTTGTTCTTGCAGGCCA[T/C]GCAGCAATATTATTTGTAACCGGCGAAAATGTGTTCCCTGTGAAATACCA	0	0	0	0	0	FORWARD		1		Unknown	0	2063561783	BobWhite_c40643_370-0_B_F_2063561783	C	1	3/27/2012	InfiniumII	FALSE
BobWhite_c40848_119	TCAGACATGATTGACTGGTTTAACAAGAACCTAAAGTGAACCTGAATTAG[T/C]GGTCCTTTTTTCGTAATAAGCCAGTGTCACTCTTCACCAGTCATCTATGC	0	0	0	0	0	FORWARD		1		Unknown	0	2063561786	BobWhite_c40848_119-0_T_R_2063561786	C	1	3/27/2012	InfiniumII	FALSE
BobWhite_c40868_120	CTGTATCCGGGTTCAGTTCGTTGTTTTTCAGCGGGCAGCACTGAACGGCG[T/C]GCATTTTATTCAGGGCGAAAAGAAGACGGCTCCACAATTTACACGTGCGT	0	0	0	0	0	FORWARD		1		Unknown	0	2063561788	BobWhite_c40868_120-0_T_R_2063561788	C	1	3/27/2012	InfiniumII	FALSE
BobWhite_c40940_103	GCGGCGTGGTGTTCGCCTACTACAAGGAGGGAGCTGCTGATCCAACTTTC[T/C]TGTACTTTGCACATGGGCTGAAAGAGGTCAAGTGCTAATCGAACTGTATG	0	0	0	0	0	FORWARD		1		Unknown	0	2063561790	BobWhite_c40940_103-0_T_R_2063561790	C	1	3/27/2012	InfiniumII	FALSE
BobWhite_c40940_145	CAACTTTCTTGTACTTTGCACATGGGCTGAAAGAGGTCAAGTGCTAATCG[A/C]ACTGTATGCTAAAATCTATGCTGTCTTCAGTATTTTTGCTCTTATCTATG	0	0	0	0	0	FORWARD		1		Unknown	0	2063561791	BobWhite_c40940_145-0_T_F_2063561791	C	1	3/27/2012	InfiniumII	FALSE
BobWhite_c40954_130	GTAGCTTTACACGGCTAGCTCTCAAAGGTGAATTGTTTACCCTGAGCTTA[T/C]TAGTCTCCTCTCTTAGAGTTGTTAGTATCTTCTTGATGATTTTTGGCTGC	0	0	0	0	0	FORWARD		1		Unknown	0	2063561793	BobWhite_c40954_130-0_B_F_2063561793	C	1	3/27/2012	InfiniumII	FALSE
BobWhite_c4097_859	CAGGATTCTTTTGCTGCAGCCAAGAACGCTCACCTTATTGCAGGATACAT[A/G]CAACATGTCATGCTGCATGATCAGGCGAAGAATACTGGAGAGGGTGTTGC	0	0	0	0	0	FORWARD		1		Unknown	0	2063561796	BobWhite_c4097_859-0_T_F_2063561796	C	1	3/27/2012	InfiniumII	FALSE
BobWhite_c41006_413	AATGTATTGGTAAAACAGCGGTTTTGTTGCAACAAGTACAAGAAGTGATG[T/C]GGAGCATCCTATGGACATCATCATGTACACCTTCATAGCACATCAAGCTC	0	0	0	0	0	FORWARD		1		Unknown	0	2063561799	BobWhite_c41006_413-0_T_R_2063561799	C	1	3/27/2012	InfiniumII	FALSE
BobWhite_c4103_79	GTGAGAAGCACACTGATATTTGCTTCCCGAGGTGTTTTTCGCATAACGTG[T/C]GCTGTCATCGGGAGGGTTGGGTCAAAATACCTAAAACATGATCAAGTAGT	0	0	0	0	0	FORWARD		1		Unknown	0	2063561800	BobWhite_c4103_79-0_B_F_2063561800	C	1	3/27/2012	InfiniumII	FALSE
BobWhite_c41204_291	CTATCTTCTAATTGGGCTGATCACTGTTGCTTCTCTGTCATATCAGTGCA[T/C]gatcattcctggtaggagcattggttggattggattggatttggggatat	0	0	0	0	0	FORWARD		1		Unknown	0	2063561802	BobWhite_c41204_291-0_B_F_2063561802	C	1	3/27/2012	InfiniumII	FALSE
BobWhite_c41252_162	CTGACAACTCAGACATGTTGCAAAAAATTGCTTTCATGCATCTAGCAAAA[T/G]TACCATGCTATATAGCCATGGTTGCAGCAAGTTCATCGCAATGGAAGATG	0	0	0	0	0	FORWARD		1		Unknown	0	2063561804	BobWhite_c41252_162-0_T_R_2063561804	C	1	3/27/2012	InfiniumII	FALSE
BobWhite_c41375_56	ACAATTGAAGTGTTATCTTCTGTGTGAGACTTCTCATGCAAGTTAACGGC[A/G]TCAGCAACCAGCACTGATGACTCCAATGATGCCACAAATGATAATGGGCC	0	0	0	0	0	FORWARD		1		Unknown	0	2063561805	BobWhite_c41375_56-0_T_F_2063561805	C	1	3/27/2012	InfiniumII	FALSE
BobWhite_c4140_328	CAGCGTCTTGGAGCTAATGTGGGATCCGCTCAAGGACCCACAGGTTTAGG[T/C]AAATATCTAATGCGTTCCCCAACTGGGGAGGTTATCTTTGGAGGGGAAAC	0	0	0	0	0	FORWARD		1		Unknown	0	2063561808	BobWhite_c4140_328-0_T_R_2063561808	C	1	3/27/2012	InfiniumII	FALSE
BobWhite_c41441_185	ccaaaatgcatgaggtgccaactgctagcatggtggccgttgccgatgcc[T/G]ATGCCGAAAATGTTGTCCCTGATGATGTTCATTCATCAGACTCTGTGATG	0	0	0	0	0	FORWARD		1		Unknown	0	2063561809	BobWhite_c41441_185-0_T_R_2063561809	C	1	3/27/2012	InfiniumII	FALSE
BobWhite_c4147_1105	gatgaggttgttgctcttggagcagcagtgcaggcaggagtattgtcggg[T/C]GATGTGAGCGATATTGTGCTTCTTGATGTTACGCCACTGTCTCTTGGTTT	0	0	0	0	0	FORWARD		1		Unknown	0	2063561810	BobWhite_c4147_1105-0_T_R_2063561810	C	1	3/27/2012	InfiniumII	FALSE
BobWhite_c41548_207	CTCCTTCTCCATCAAGCTTTGCAGCATACATCCAGTTACCACTTGCTTTG[A/G]CATCAGCAAGTGATGTAACTTTAGCCCAAACCAGATTGGTCAAGGCCTCC	0	0	0	0	0	FORWARD		1		Unknown	0	2063561813	BobWhite_c41548_207-0_T_F_2063561813	C	1	3/27/2012	InfiniumII	FALSE
BobWhite_c41574_185	TATTGCCTCTGCCATTTCTAAGGTGTTCACAATATACAGTTACATGATAT[A/C]TCTGATTTTCTTTCTTGCTGTATTTTACACTCACCGTGATCCGACACAAG	0	0	0	0	0	FORWARD		1		Unknown	0	2063561816	BobWhite_c41574_185-0_B_R_2063561816	C	1	3/27/2012	InfiniumII	FALSE
BobWhite_c41597_92	GCACAAACCATAATCGATGTTTACAGTGATAGCCTTGTCCTGGGCATATA[A/G]TATTACAGCAATATCTGATACAGTTCTCATCGAGCTAAGGCACTAGACAC	0	0	0	0	0	FORWARD		1		Unknown	0	2063561817	BobWhite_c41597_92-0_T_F_2063561817	C	1	3/27/2012	InfiniumII	FALSE
BobWhite_c4160_517	GTCACATGAGCCTTGGTGAAACGCAGACCAGTAGGCCGGATGAACCTCTC[A/G]TACTTTGGTGGCTTCCTTGTAAATCCAGGGCCAACAAAGGTGGCTTTAGT	0	0	0	0	0	FORWARD		1		Unknown	0	2063561820	BobWhite_c4160_517-0_B_R_2063561820	C	1	3/27/2012	InfiniumII	FALSE
BobWhite_c41609_107	TTTGCCTCTTCGATGCACTTCTCTGACTTGGTATTACACCGTACCTATAT[T/C]ACTGCTAATAACTCGAGCAGCAGCCCTAATTAACCTGGACAACTCGACCC	0	0	0	0	0	FORWARD		1		Unknown	0	2063561821	BobWhite_c41609_107-0_B_F_2063561821	C	1	3/27/2012	InfiniumII	FALSE
BobWhite_c41673_67	CACCAAATATACGAGGCCCCTGAATGCAAGTTCAAACTGAAAACTACCAC[A/C]AAGACCAAATCATTATGCTTCAGGATCAGTAATCAGAGGTCAAAACCATC	0	0	0	0	0	FORWARD		1		Unknown	0	2063561823	BobWhite_c41673_67-0_T_F_2063561823	C	1	3/27/2012	InfiniumII	FALSE
BobWhite_c41725_430	CAGAAGTGAACTTTTGCTGTATATTTGGTCGATGTGTGTCCTGTAAACCG[T/C]AAACTTACTAGGTGTACATGTACATGTGTATTTGTTACACTATTATCATA	0	0	0	0	0	FORWARD		1		Unknown	0	2063561825	BobWhite_c41725_430-0_B_F_2063561825	C	1	3/27/2012	InfiniumII	FALSE
BobWhite_c4174_354	GGAATCCTTGAAATTTCCTCTGGACTGCTTGGAAGAGACAACATCTACAA[T/C]ATCCTTGCAACTGTGGCAGTTGGTGTTGCAGTGGGTGCGCCATTGGAGGA	0	0	0	0	0	FORWARD		1		Unknown	0	2063561827	BobWhite_c4174_354-0_B_F_2063561827	C	1	3/27/2012	InfiniumII	FALSE
BobWhite_c41808_292	TTTGATTATAGGCTAGCAAACAGGTTGGATTCTGATCTGCAAAAGCTGAG[A/G]TGCAGAGTTAACTACCATGCATTGAGATTTACTGACCCAATACAAGAAAT	0	0	0	0	0	FORWARD		1		Unknown	0	2063561829	BobWhite_c41808_292-0_T_F_2063561829	C	1	3/27/2012	InfiniumII	FALSE
BobWhite_c41815_145	tttcttccttattttgataaagctatttggttccaaaattcgagcatgta[T/C]CACTTCAGTATGTTTCATGCCTCCCATCATCTGGAGCCAATCTTAGCAAC	0	0	0	0	0	FORWARD		1		Unknown	0	2063561831	BobWhite_c41815_145-0_T_R_2063561831	C	1	3/27/2012	InfiniumII	FALSE
BobWhite_c41827_727	GTCCAATTGTATGAGGTGATGGCCACCAAAACCAAGATATTTTTTGTGCT[A/G]GAGTATGTGAAGGGGGGCGAGCTGTTCAACAAGGTCCAACGAGGAAGGCT	0	0	0	0	0	FORWARD		1		Unknown	0	2063561832	BobWhite_c41827_727-0_T_F_2063561832	C	1	3/27/2012	InfiniumII	FALSE
BobWhite_c41827_763	ATATTTTTTGTGCTGGAGTATGTGAAGGGGGGCGAGCTGTTCAACAAGGT[T/C]CAACGAGGAAGGCTGAAAGAAGATGTTGCTCGCAAGTACTTCCAACAGCT	0	0	0	0	0	FORWARD		1		Unknown	0	2063561834	BobWhite_c41827_763-0_B_F_2063561834	C	1	3/27/2012	InfiniumII	FALSE
BobWhite_c41829_56	CTCAGTGTTCCATCAGACTTGGCTCTGATGAGCAGGGACATGTCATCGAC[A/G]TCAACAAAAACATCTCTTGAACTCTCAATGCCAAGCTTTCCGATGTCTAG	0	0	0	0	0	FORWARD		1		Unknown	0	2063561837	BobWhite_c41829_56-0_B_R_2063561837	C	1	3/27/2012	InfiniumII	FALSE
BobWhite_c42122_104	TGGCATGTTTGTAATATTTATATGCATTTTACTTGTAGAAATAATGCTCA[T/C]GGTATATTTATATGTCCTGCAGCGCATGCTCCTTTTCGGTCTGTAAAGAA	0	0	0	0	0	FORWARD		1		Unknown	0	2063561839	BobWhite_c42122_104-0_T_R_2063561839	C	1	3/27/2012	InfiniumII	FALSE
BobWhite_c42205_337	TGACCACTGTCCAGGGTCTGAAGAAGGAGTTCAGCTACAGCAAGATCCTC[A/G]AAGACCTCAAGAAAGAGTTTTGCTGCAATGGTACAGTTGTCCAGGACACA	0	0	0	0	0	FORWARD		1		Unknown	0	2063561841	BobWhite_c42205_337-0_B_R_2063561841	C	1	3/27/2012	InfiniumII	FALSE
BobWhite_c42252_276	GTTGTAGGGGTGAATGGATCCTCCCAAGGCCAAGAGAATGCTTGTACTCC[A/G]TTGACAAATTCTTCTCATCCTGAAGATCTTGCTCATGCTACACACCTGGA	0	0	0	0	0	FORWARD		1		Unknown	0	2063561843	BobWhite_c42252_276-0_B_R_2063561843	C	1	3/27/2012	InfiniumII	FALSE
BobWhite_c42318_339	ACTAGGCAGCACATTATACGTCAACAGTAGCCACATTTACATTGATGTAC[T/C]TATTTTTCCATCTCACCCTTCTACGAGGGAGACATATAGCAGTGTCAGCT	0	0	0	0	0	FORWARD		1		Unknown	0	2063561844	BobWhite_c42318_339-0_B_F_2063561844	C	1	3/27/2012	InfiniumII	FALSE
BobWhite_c42334_251	GCCATTGTGATGTAACACTCATTTGATTCTACCATAGACCTTCCTGAAAC[A/G]CCAGACGCATCAGAAGAAGGCTTTGAATCAACAATCTCTTTGGNGCCAGA	0	0	0	0	0	FORWARD		1		Unknown	0	2063561846	BobWhite_c42334_251-0_T_F_2063561846	C	1	3/27/2012	InfiniumII	FALSE
BobWhite_c4233_612	TCTTGGCTCGATGACTGATTCGTTGGCTGCGGAATATGAGTCGGATAAAA[T/C]GGCCTGCGGAATAATGCTCAGGCTGGAACAAGATTTTGGAGAAGTTTCCC	0	0	0	0	0	FORWARD		1		Unknown	0	2063561847	BobWhite_c4233_612-0_B_F_2063561847	C	1	3/27/2012	InfiniumII	FALSE
BobWhite_c42398_573	CGATCCCATTCCGACCTCGATATATATGTGGAATCGTCTTGCGCCATATG[T/C]ACTGAAATTGTTCGGGAGACATGGTCAAAGCCCGGAGAAAGAGCAAGAAA	0	0	0	0	0	FORWARD		1		Unknown	0	2063561850	BobWhite_c42398_573-0_T_R_2063561850	C	1	3/27/2012	InfiniumII	FALSE
BobWhite_c4240_78	tggataaacatcgctgtagaaaaactgcaaacagcacaagaagcaaaccc[T/C]GTTTCTGTATGAACAAACAAGTTTGCCTTGTAACAAGGGTGGTTGTCCGT	0	0	0	0	0	FORWARD		1		Unknown	0	2063561851	BobWhite_c4240_78-0_T_R_2063561851	C	1	3/27/2012	InfiniumII	FALSE
BobWhite_c42433_340	TGTGCTTTGTATGATAAAAATGAAAGACTGCAACTTTCATGACTAATGTC[T/C]GATATGACAAAAACCAGTCTGGAATTTGGTTGTTAGTGGGCTCCCCTGTT	0	0	0	0	0	FORWARD		1		Unknown	0	2063561853	BobWhite_c42433_340-0_T_R_2063561853	C	1	3/27/2012	InfiniumII	FALSE
BobWhite_c4246_292	GAAATACAAGAAACTCTTGGTAGAAGCTACAATGTCCCAGATGACATCGA[T/C]gaggaggaacttatgggcgagcttgatgctttggaagccgatatggactt	0	0	0	0	0	FORWARD		1		Unknown	0	2063561854	BobWhite_c4246_292-0_B_F_2063561854	C	1	3/27/2012	InfiniumII	FALSE
BobWhite_c4246_367	GATGCTTTGGAAGCCGATATGGACTTTGAGTCGAATTCAGTCCCATCGTA[T/C]CTCCAACCAGACAAGGAGACTGATCTTGATTCTGAGCTTAACCTACCTGC	0	0	0	0	0	FORWARD		1		Unknown	0	2063561855	BobWhite_c4246_367-0_B_F_2063561855	C	1	3/27/2012	InfiniumII	FALSE
BobWhite_c4253_568	TTTCCATTCGATGTGTATGACCAGTACTCGTTGACCAGTTTGCGGAAGAG[A/G]GATCCTTCAGTTTCCATGAGCTTTGTAGGTTTGTCATACTCCACTACTTT	0	0	0	0	0	FORWARD		1		Unknown	0	2063561857	BobWhite_c4253_568-0_T_F_2063561857	C	1	3/27/2012	InfiniumII	FALSE
BobWhite_c42612_75	TTATTTGTTAAGGAGGACTGCCGGAAGCCTGATGATTCAGAGCAACAAGC[T/C]aatggcgaagaggctctgttttgcacattatgcaatgctgaggttcgcaa	0	0	0	0	0	FORWARD		1		Unknown	0	2063561859	BobWhite_c42612_75-0_B_F_2063561859	C	1	3/27/2012	InfiniumII	FALSE
BobWhite_c42618_367	gcccccatctcctcaagattggcaagagaggttgtcaagattacaggata[T/C]GTTACGGATATTCTTTGCAGTTCTGTTCTGGATGTCACTGTTTTTCTGGG	0	0	0	0	0	FORWARD		1		Unknown	0	2063561860	BobWhite_c42618_367-0_T_R_2063561860	C	1	3/27/2012	InfiniumII	FALSE
BobWhite_c4264_238	ATCACCGCCGCCGTCGCCGCGCTCAGGCTCATCGCCCGCGACTCCAAAAC[A/G]TACCATATCTTCGCCGATGTCTGAGTCTCTTTCTTTCACTCTCCAGCAAG	0	0	0	0	0	FORWARD		1		Unknown	0	2063561862	BobWhite_c4264_238-0_B_R_2063561862	C	1	3/27/2012	InfiniumII	FALSE
BobWhite_c42663_70	TGATTCTGGTGAGTCTTCTGATGAGTCTTCTGATGAGTAGACTTATCAGC[T/C]AGCTCGAGGCTGTTGTGATGAGTATTTCTTAGGGGCGTGGCAAACAGTTT	0	0	0	0	0	FORWARD		1		Unknown	0	2063561863	BobWhite_c42663_70-0_B_F_2063561863	C	1	3/27/2012	InfiniumII	FALSE
BobWhite_c42709_182	TAGATGAACTCATCTATGTTGAGAGCCTCCTAAGCAACCTCTCAACCAAG[T/C]TCTACGGGGAGGTGACACAGCAAATGCTAAAGCATGCAGACTTCCCAGGC	0	0	0	0	0	FORWARD		1		Unknown	0	2063561865	BobWhite_c42709_182-0_B_F_2063561865	C	1	3/27/2012	InfiniumII	FALSE
BobWhite_c42716_71	AAAATAAACATCCAGTAGAAGCAGAGCAAGAGCAGAGCCTAGCTAGCACA[A/G]CCACCCTCCTGTTGAGGCGCCCTATCTAGCTCAGGATGGACAAGGTGAAG	0	0	0	0	0	FORWARD		1		Unknown	0	2063561867	BobWhite_c42716_71-0_T_F_2063561867	C	1	3/27/2012	InfiniumII	FALSE
BobWhite_c42719_90	GTATAATACAGTACAGCCGTAAACATCGGGTTGTCCGCATCGTATATACC[A/G]GTATAAATACAGTACAATTTATCATCATTATTATTACTGTTATATGACAG	0	0	0	0	0	FORWARD		1		Unknown	0	2063561869	BobWhite_c42719_90-0_T_F_2063561869	C	1	3/27/2012	InfiniumII	FALSE
BobWhite_c42781_98	TCGGGTCAGGCTGCTACATTTGTGATCAATATCAAGTGTTAAAGAATGGA[T/C]TATATAGCCCACGGCCAACCAAAGAACATTACTACTTTACAAACGAGGGG	0	0	0	0	0	FORWARD		1		Unknown	0	2063561871	BobWhite_c42781_98-0_B_F_2063561871	C	1	3/27/2012	InfiniumII	FALSE
BobWhite_c42875_115	CATCTATTCGGACAAGGCATGCATAGTGAWGTGATCACGTACTTATATTA[T/C]AGGTGAAGGGTCGAGGTTAATCCCTGTTTCATGCTTTAATCTAAAAAGTG	0	0	0	0	0	FORWARD		1		Unknown	0	2063561873	BobWhite_c42875_115-0_T_R_2063561873	C	1	3/27/2012	InfiniumII	FALSE
BobWhite_c42934_219	CTCCTCCATACCCCATGGTCGATGTTCCGTCATCCAGTGAAAATGCAGCT[A/G]CTTTCGTGCCAAGTGTTAATGTACTTGCACCTGAAGTCATTCCGAGACCT	0	0	0	0	0	FORWARD		1		Unknown	0	2063561875	BobWhite_c42934_219-0_B_R_2063561875	C	1	3/27/2012	InfiniumII	FALSE
BobWhite_c43123_335	tacatggaactgtatgcttgttgcattgagtatctgatactggagagtga[T/C]AATCTATCAAAGTTGTTCCCCAATGCACACCTGACAATAGGGGGCTTCAG	0	0	0	0	0	FORWARD		1		Unknown	0	2063561876	BobWhite_c43123_335-0_T_R_2063561876	C	1	3/27/2012	InfiniumII	FALSE
BobWhite_c43193_810	TCTTTCTTTTGCGAGGCTACGCATACCCACAGTTTTTTGCTGCCAAGATT[A/G]CGGCAGTGCAACCTGGTTAAAACTTTGTGTTATCAAGTTGTGGCTGTTTA	0	0	0	0	0	FORWARD		1		Unknown	0	2063561877	BobWhite_c43193_810-0_T_F_2063561877	C	1	3/27/2012	InfiniumII	FALSE
BobWhite_c43213_184	ACTCTCTCCAGGCAAAGGCAGCAAGCTTCTTTTGCTTTGAGACAAATGAG[T/C]AGGAGAGTGCGGTCCTGCCACAGATTGTGCCCTGCTCAACTCCTGACTTR	0	0	0	0	0	FORWARD		1		Unknown	0	2063561879	BobWhite_c43213_184-0_B_F_2063561879	C	1	3/27/2012	InfiniumII	FALSE
BobWhite_c43261_57	CTCGTCATCCAAAGTGTTGTAGTGGCTGAACATGAGATCAACAGCATATC[A/G]GATCCTTGCATCTGGGACATCTTTTGGTGAAAAAACTATAGGGGTTGGAT	0	0	0	0	0	FORWARD		1		Unknown	0	2063561880	BobWhite_c43261_57-0_T_F_2063561880	C	1	3/27/2012	InfiniumII	FALSE
BobWhite_c4336_127	AAAGGGGCATGATGAGACGGGAGCTAGAAAGATTATGCACATTCTTACAC[A/G]AAAGATATATTGAAAAACTGACACTATTTCGCCTCATTGATGGAATCAAC	0	0	0	0	0	FORWARD		1		Unknown	0	2063561882	BobWhite_c4336_127-0_T_F_2063561882	C	1	3/27/2012	InfiniumII	FALSE
BobWhite_c43438_250	TGTTGGTGCTCCTTTCTCTTACCACTTTGTGTTTGGATGGTCATCTAGAC[T/C]agtcaagttcatgattgaagaacaaagcaagaaggatagaagggacaatg	0	0	0	0	0	FORWARD		1		Unknown	0	2063561884	BobWhite_c43438_250-0_B_F_2063561884	C	1	3/27/2012	InfiniumII	FALSE
BobWhite_c43496_257	cttgatgtaagygcgggggttcccatcctgatgcctccgggtaccatagc[T/C]GAAACATCACCAGGAACTGTGTTCTTGTTTGCTGCAATATGCACATTTTC	0	0	0	0	0	FORWARD		1		Unknown	0	2063561885	BobWhite_c43496_257-0_T_R_2063561885	C	1	3/27/2012	InfiniumII	FALSE
BobWhite_c4351_607	TGCAGTGGTGCTGAGATAGGTAGATTTATTGCCATGCTTCGGAATCCTAC[A/G]ccagttcttcgtgcgtgtgctgcatttgcccttcttcagttctcaatccc	0	0	0	0	0	FORWARD		1		Unknown	0	2063561888	BobWhite_c4351_607-0_T_F_2063561888	C	1	3/27/2012	InfiniumII	FALSE
BobWhite_c43557_103	TCAATATGCTCTTCACAGGGGAGTTCCGGCAACAAATTAAGCTTTTCCCC[A/G]GTTGCTCGCCTGCACTGTTTCCACTTGTTGACTTTCTTCTTAGAACTCCT	0	0	0	0	0	FORWARD		1		Unknown	0	2063561890	BobWhite_c43557_103-0_B_R_2063561890	C	1	3/27/2012	InfiniumII	FALSE
BobWhite_c43614_135	AGGAGACATTTGCTCAACTCAGAAATAATATGCAGGGTTCCACTTTGCCC[A/G]ttcttcctcctcttccgactcttcctaatttcaactttaaatctggcgtc	0	0	0	0	0	FORWARD		1		Unknown	0	2063561891	BobWhite_c43614_135-0_T_F_2063561891	C	1	3/27/2012	InfiniumII	FALSE
BobWhite_c43633_131	AGGCGTAGGAAGACAACCAAGCTTCAAAAGCCATACTATGACAACAGGTC[A/G]CACTGGTGCCAAGAACTACCACAGAGGATGCCGGCTCAGCTCGTTCCCAT	0	0	0	0	0	FORWARD		1		Unknown	0	2063561892	BobWhite_c43633_131-0_T_F_2063561892	C	1	3/27/2012	InfiniumII	FALSE
BobWhite_c43636_96	AAGCAAAGAATTGGTTCTGCACAGAGCAATGTTGGTAAGGTTGTTGTCCG[T/C]GGTGTTTTGGGTCTTCCTGGGCGTCTAGTTGGAGGATTTGTTGGTGGAAA	0	0	0	0	0	FORWARD		1		Unknown	0	2063561894	BobWhite_c43636_96-0_B_F_2063561894	C	1	3/27/2012	InfiniumII	FALSE
BobWhite_c43657_383	TGGCGCAAAGATTTAATGATGATTGGGACTCTTGCAATCACTGTCACATA[T/C]CAAGCTGGTCTGCTCCCGCCAGGAGGAGTTTGGCCTGATGACCGGGATGG	0	0	0	0	0	FORWARD		1		Unknown	0	2063561896	BobWhite_c43657_383-0_B_F_2063561896	C	1	3/27/2012	InfiniumII	FALSE
BobWhite_c43657_503	ATCCTCCATGATACCAACTTAACACGGTACAAGGTATTCTTCTACTGCAA[T/C]GCCACAGCATTCATGGCCTCAATGGTCATGGTCAGCCTCCTACTGAACAA	0	0	0	0	0	FORWARD		1		Unknown	0	2063561898	BobWhite_c43657_503-0_B_F_2063561898	C	1	3/27/2012	InfiniumII	FALSE
BobWhite_c43681_334	TGGGGATGCCTTCTTCTACTGCTCTGTTTTGCTTGGACGGGAGATGCAGA[T/G]TACATGAAGTACAAGGATCCAAAGCAGCCTGTCAACACCAGAATCAAGGA	0	0	0	0	0	FORWARD		1		Unknown	0	2063561901	BobWhite_c43681_334-0_T_R_2063561901	C	1	3/27/2012	InfiniumII	FALSE
BobWhite_c43708_93	TTTTCAGTTGAAGCAGCAACAAGCTCAGGAATGTGTTCAATCCCCACTGC[A/G]CGACCTTCTGGTCCGACCATCATTGCAAAACAAGCTGTCAAGTAGCCACT	0	0	0	0	0	FORWARD		1		Unknown	0	2063561902	BobWhite_c43708_93-0_T_F_2063561902	C	1	3/27/2012	InfiniumII	FALSE
BobWhite_c43744_88	GAAGAGGCATTGACTGATCCATACTTTAGAGGCCTTTCCAAGCCAGAGAG[A/G]GAACCATCCTGTCAGCCAATCAGAAAAATGGAGTTTGACTTTGAGCACAG	0	0	0	0	0	FORWARD		1		Unknown	0	2063561905	BobWhite_c43744_88-0_B_R_2063561905	C	1	3/27/2012	InfiniumII	FALSE
BobWhite_c4377_1065	GAGTATGCGATGACTTGCCGTGTTTCTGATAAGGCTGATGTGTACAGCTA[T/C]GGAGTTGTACTGCTTGAACTTATTTCAGACAAGAAAGCACTGGACCCTTC	0	0	0	0	0	FORWARD		1		Unknown	0	2063561906	BobWhite_c4377_1065-0_B_F_2063561906	C	1	3/27/2012	InfiniumII	FALSE
BobWhite_c4384_262	TGTGTTCTTTTGGCTTGCAGGTCAAACCCTATTGGGGATGTGATTTCCCT[A/G]CTCCAGATTGAAGTGGTTGGCGTTGGGCGCCGCCGTGATGCTGGATGGTG	0	0	0	0	0	FORWARD		1		Unknown	0	2063561908	BobWhite_c4384_262-0_T_F_2063561908	C	1	3/27/2012	InfiniumII	FALSE
BobWhite_c43867_175	GAAATGCCAAACTTCTGGGATAATGCTCAACTCCATTTCCAGCAAATCCA[A/G]GTCACAGAATTTCATCACCATGTTGTGTGGTGGCCAGACAACAGAGAAGA	0	0	0	0	0	FORWARD		1		Unknown	0	2063561910	BobWhite_c43867_175-0_T_F_2063561910	C	1	3/27/2012	InfiniumII	FALSE
BobWhite_c43867_206	TCCATTTCCAGCAAATCCAGGTCACAGAATTTCATCACCATGTTGTGTGG[T/C]GGCCAGACAACAGAGAAGAATCTGCCAGGCAAAGAGATTCGCCGGCTTTC	0	0	0	0	0	FORWARD		1		Unknown	0	2063561912	BobWhite_c43867_206-0_B_F_2063561912	C	1	3/27/2012	InfiniumII	FALSE
BobWhite_c43_86	ATTGCTATTCACAACTCATTCGAGTTCAGCTTCAACAATACAACATTCTG[A/G]TTCAAAATTACAAAAAAGTTACAATGTCGGCGATCATCGCCATGGCGCCT	0	0	0	0	0	FORWARD		1		Unknown	0	2063561915	BobWhite_c43_86-0_B_R_2063561915	C	1	3/27/2012	InfiniumII	FALSE
BobWhite_c43917_288	CTACAGTTTCTTTCTCCGATATTGATGAGAAGGATGACATGGGTGATGAT[A/G]GCGATTTGAAAGATTCAAGGAGAGAGTTGGAACCCCAAAGCGTGGACCCC	0	0	0	0	0	FORWARD		1		Unknown	0	2063561916	BobWhite_c43917_288-0_T_F_2063561916	C	1	3/27/2012	InfiniumII	FALSE
BobWhite_c44003_262	cattcctatggtcactcctggcgcgatssscaggtcagctgcccgcagtt[A/G]CCCCTCTTATTACTGGGATGCTTCCAAACATGTTTAATTTCACTGCTCCT	0	0	0	0	0	FORWARD		1		Unknown	0	2063561918	BobWhite_c44003_262-0_B_R_2063561918	C	1	3/27/2012	InfiniumII	FALSE
BobWhite_c44050_388	CACTCAAACCTGTCTTGATGATTGCATCAGATTGCAACTCTATTATCTTT[T/C]CATACCATGATATGCGTGCATGTCTCTTCGGTTCTCAAACAAGAAATACT	0	0	0	0	0	FORWARD		1		Unknown	0	2063561920	BobWhite_c44050_388-0_T_R_2063561920	C	1	3/27/2012	InfiniumII	FALSE
BobWhite_c44128_65	AAGCTGCTTCAGATGTATGTTCCATACGCCGTGTTTGCTGTCATTGCCAT[T/C]CTGCGCGGTCTCTGCTCATGCTCGGCGCCGCCGTCGCCGGCATCTTMTGS	0	0	0	0	0	FORWARD		1		Unknown	0	2063561921	BobWhite_c44128_65-0_B_F_2063561921	C	1	3/27/2012	InfiniumII	FALSE
BobWhite_c44165_388	GCGGCGGCGCTGCACAGGAACGTCCACCTCCAGGTCTCCATCCTGTCTCA[T/C]GATCCCTTTCCGTTTCAGTGTTGTTCTTTTTTCTCTTGGCCCGATCTGCT	0	0	0	0	0	FORWARD		1		Unknown	0	2063561923	BobWhite_c44165_388-0_T_R_2063561923	C	1	3/27/2012	InfiniumII	FALSE
BobWhite_c44165_441	TCCCTTTCCGTTTCAGTGTTGTTCTTTTTTCTCTTGGCCCGATCTGCTCA[T/C]AGGTTTGAGGCTTCGTGTTGTAGGGACCAGATCTTGGCTATGATCTATGC	0	0	0	0	0	FORWARD		1		Unknown	0	2063561924	BobWhite_c44165_441-0_B_F_2063561924	C	1	3/27/2012	InfiniumII	FALSE
BobWhite_c44175_495	GATTCCTGAGCTTGATGGAGAGGCTTTGAATGATGACAATCAAGGGGATG[A/G]AAGAGGTCCACTTTGGGAATCCTGGACTCGCGTGATGGATGCTATTCATG	0	0	0	0	0	FORWARD		1		Unknown	0	2063561926	BobWhite_c44175_495-0_T_F_2063561926	C	1	3/27/2012	InfiniumII	FALSE
BobWhite_c44212_145	AGAATCTGAAACTTCGACAGCTTGCTTGCCGGTATCTTTTACTTCACGCG[A/G]GCGGGATGCAGGACGGGTGCTTGCAGTCTTCTCGACAGTCTTCCCAGCAG	0	0	0	0	0	FORWARD		1		Unknown	0	2063561928	BobWhite_c44212_145-0_T_F_2063561928	C	1	3/27/2012	InfiniumII	FALSE
BobWhite_c44224_71	GACTTCAACAAAGAGCAAAATAGGTGGAGAATGGTACGAAGGATGCTTGT[T/C]gaagctgtttccgatcttcttcaggtcaatggaaagatctatttacagtc	0	0	0	0	0	FORWARD		1		Unknown	0	2063561930	BobWhite_c44224_71-0_B_F_2063561930	C	1	3/27/2012	InfiniumII	FALSE
BobWhite_c44226_315	GTGAATACATATCCCACAGACAGAGGGTTTACAGCAATTGGTACTGGAGG[T/C]GAAGATTTTGTCCATTCTATGGTTGATGCTGTTGAATCAGTTCTTCAAGA	0	0	0	0	0	FORWARD		1		Unknown	0	2063561931	BobWhite_c44226_315-0_B_F_2063561931	C	1	3/27/2012	InfiniumII	FALSE
BobWhite_c44226_601	CCATCTTGTAACACCGGCGTCCTGTTATACGTTTTGCTGTACTTGTAAGT[A/G]ctgtctcaaatggaaatattgtgttggttttcmgttcgttggctccatgc	0	0	0	0	0	FORWARD		1		Unknown	0	2063561933	BobWhite_c44226_601-0_T_F_2063561933	C	1	3/27/2012	InfiniumII	FALSE
BobWhite_c44324_227	CATTATCAGAAACTGATGCAGCTTTGATGGAACATTAGGCTTCACGTGTA[T/C]ACCATGTAATACTTTAACCACCCTGAAGCTTCAGTGCYTAACTGCAGCCC	0	0	0	0	0	FORWARD		1		Unknown	0	2063561934	BobWhite_c44324_227-0_B_F_2063561934	C	1	3/27/2012	InfiniumII	FALSE
BobWhite_c44364_145	CCTCGAGGTTCTTTGGACAAATACATCTTCTCAGCCAAGAAGAGTTTCTG[T/C]TGGGACAAGCTCATGGAGATTGCTTTAGGCATTGCCAGGGGTATTCATTA	0	0	0	0	0	FORWARD		1		Unknown	0	2063561935	BobWhite_c44364_145-0_B_F_2063561935	C	1	3/27/2012	InfiniumII	FALSE
BobWhite_c44364_190	ttctgctgggacaagctcatggagattgctttaggcattgccaggggtat[T/C]CATTACCTGCATCAGGGTTGTGACATGCAGATTCTGCACTTTGACATCAA	0	0	0	0	0	FORWARD		1		Unknown	0	2063561937	BobWhite_c44364_190-0_T_R_2063561937	C	1	3/27/2012	InfiniumII	FALSE
BobWhite_c4438_162	GTGTTCTGGTTGGATCCACCTCGGTTTARTAACTTTGCCAACCCAAAGTC[A/G]GTGATCTTAGGCTCAAAGTTTTGGTCCAAGAGTATATTCTCGGGTTTCAC	0	0	0	0	0	FORWARD		1		Unknown	0	2063561938	BobWhite_c4438_162-0_B_R_2063561938	C	1	3/27/2012	InfiniumII	FALSE
BobWhite_c4444_568	CTGCAGGGGGGCTTAGAAAACCATCAAGATGAGCTTCATCTGGACTAAGA[T/C]TGCCACCATAATTCAGAGGATGCAAAGTTTGCTTAGGAGCATTTGTCTGG	0	0	0	0	0	FORWARD		1		Unknown	0	2063561940	BobWhite_c4444_568-0_T_R_2063561940	C	1	3/27/2012	InfiniumII	FALSE
BobWhite_c44531_67	acatattgtcttcaatgaaacgatatattacatatacagagaaaacgata[T/C]CACGAATACATCATTCATGCCTTTCACACAACTCACTCATTGACTTGACT	0	0	0	0	0	FORWARD		1		Unknown	0	2063561941	BobWhite_c44531_67-0_T_R_2063561941	C	1	3/27/2012	InfiniumII	FALSE
BobWhite_c44563_112	ATTGATGCTGCAGAAGATGGTTATGGTGATCCTGACTTGTTCCCTACTTG[T/C]gctattgagggtggaaaagaacttcgagctgttgagtcaccactgctaga	0	0	0	0	0	FORWARD		1		Unknown	0	2063561942	BobWhite_c44563_112-0_B_F_2063561942	C	1	3/27/2012	InfiniumII	FALSE
BobWhite_c44576_154	AGAACAGCATCGATCACAGGATTAAACTCACAACTGCCTGGAGTGTCACA[A/G]AATGGGCAGATGATGCAAATGTCACCTTCGCAACAACAGCAGCAGTGGTT	0	0	0	0	0	FORWARD		1		Unknown	0	2063561943	BobWhite_c44576_154-0_T_F_2063561943	C	1	3/27/2012	InfiniumII	FALSE
BobWhite_c44640_134	CAGTATCATGGCATGTGTAATCGACAACTTATAAGTACATAAACAGCACC[A/G]AAACAAGTCGGTTCGCCGAGACTCTCTTGATAATCAGAACTTGCTGAAGA	0	0	0	0	0	FORWARD		1		Unknown	0	2063561946	BobWhite_c44640_134-0_B_R_2063561946	C	1	3/27/2012	InfiniumII	FALSE
BobWhite_c44641_134	AAGAGAGAAGATTATATGATTGGAGCTTGGAGAGAAATGGGCAGCCTGAG[T/C]GATATGTTTGGCCTTTTGAAGTTGACCCCATGGAGTTGGCACCAGATCCT	0	0	0	0	0	FORWARD		1		Unknown	0	2063561947	BobWhite_c44641_134-0_B_F_2063561947	C	1	3/27/2012	InfiniumII	FALSE
BobWhite_c44678_60	GAAGGGTCCAGAAATTTCCCCAAATCCTCTCCATGGTTCTTCCAATCCCT[A/G]AAACTATTCTCTCAAATCTTGCTTGATTTTCAAGATGGCATCGGAGCAGG	0	0	0	0	0	FORWARD		1		Unknown	0	2063561950	BobWhite_c44678_60-0_B_R_2063561950	C	1	3/27/2012	InfiniumII	FALSE
BobWhite_c4471_636	ACGCGGCGGCGGTACACTCCACCTCGGCATAGCGCCAGACGCCACAGGGG[T/C]AAGACTCAACTTAGACTTAATATATACATAGCTCCTCCGTGCTCCTCTCC	0	0	0	0	0	FORWARD		1		Unknown	0	2063561952	BobWhite_c4471_636-0_T_R_2063561952	C	1	3/27/2012	InfiniumII	FALSE
BobWhite_c44762_182	GGTTTTGAAGTGATAGCTGGCTTGACTTTGCTTTTCTTCAAAGCATCTTG[A/G]CAGACCAAAATCCGTAATTTTTGGCACCATGTTTTCGTCTAGCAATATAT	0	0	0	0	0	FORWARD		1		Unknown	0	2063561953	BobWhite_c44762_182-0_T_F_2063561953	C	1	3/27/2012	InfiniumII	FALSE
BobWhite_c44808_192	TTTTCAATTGTGGCATTGGTCCACAAACAGCTAGATCCGTTAGCGAATAT[T/G]CTGAACAATAATACACGCCAAACTACGTGCATGACAATAATATCGATCAA	0	0	0	0	0	FORWARD		1		Unknown	0	2063561955	BobWhite_c44808_192-0_B_F_2063561955	C	1	3/27/2012	InfiniumII	FALSE
BobWhite_c4481_96	TTAATGGCAGGAAATTTTGTTCCACAGTTTTGTTCCCTGTCTTAGGGTAT[T/C]GGTTGGTGCCAATAGCACTTACAAATGACAACAGCTATGGCCATCCTTAT	0	0	0	0	0	FORWARD		1		Unknown	0	2063561958	BobWhite_c4481_96-0_T_R_2063561958	C	1	3/27/2012	InfiniumII	FALSE
BobWhite_c4482_125	ACAACTTGTAGATGTACAACCTACGAGTACTACATATCTTGGGCATGGAC[A/G]CATGGTGGCCAACATCAATCTCACTCCATACACGTCTTCTTTAGACCCTA	0	0	0	0	0	FORWARD		1		Unknown	0	2063561959	BobWhite_c4482_125-0_T_F_2063561959	C	1	3/27/2012	InfiniumII	FALSE
BobWhite_c4482_73	actacaacagatatgtttattcacgtgctaattaaattttagaaagcata[A/C]CACAACTTGTAGATGTACAACCTACGAGTACTACATATCTTGGGCATGGA	0	0	0	0	0	FORWARD		1		Unknown	0	2063561961	BobWhite_c4482_73-0_B_R_2063561961	C	1	3/27/2012	InfiniumII	FALSE
BobWhite_c4483_603	TGGGCCTCTCTGTTGTTGTACCGGCAGATCCTCGATGAGATCGAAGCGAA[T/C]GACTACAACAACTTCACCAAGAGGGCCTATGTTGGAAAGGCGAAGAAAGT	0	0	0	0	0	FORWARD		1		Unknown	0	2063561963	BobWhite_c4483_603-0_T_R_2063561963	C	1	3/27/2012	InfiniumII	FALSE
BobWhite_c44947_277	TAACTTCAGGTGGTACAGGACTAGAATTTCCAATCACGGAAATAGGCCTG[T/C]TAGAACCTTCCGGTTGTCCACCTTCCTTAACAGCCTTGCTAGAAATACCA	0	0	0	0	0	FORWARD		1		Unknown	0	2063561966	BobWhite_c44947_277-0_B_F_2063561966	C	1	3/27/2012	InfiniumII	FALSE
BobWhite_c44956_182	TAGCACACCAGTATATGCAACGTGTCCATTCCTGTGTATGTTATACGCTG[T/C]atcctgcacgtactactagttaagtactcctctgtaaagaatatgagact	0	0	0	0	0	FORWARD		1		Unknown	0	2063561968	BobWhite_c44956_182-0_B_F_2063561968	C	1	3/27/2012	InfiniumII	FALSE
BobWhite_c4500_882	GATAAGGTTGAGATGGTTCTGTATCATCTCAAGAGCATCTTGAGAGTGTA[T/C]GCTTTGCAGCTTATACTCCTGGTTAGGCAACGAGGAGACGTCGCGTACAG	0	0	0	0	0	FORWARD		1		Unknown	0	2063561969	BobWhite_c4500_882-0_B_F_2063561969	C	1	3/27/2012	InfiniumII	FALSE
BobWhite_c45029_145	GAGTCTTAAGCAAGAAACAGAGTCTCAGTCTCTCCAGAGAATAACAGGCA[T/C]GCATACCTTGGACTGGACATAGGAAAAGAGAATAACAGGCAGGCATGCAT	0	0	0	0	0	FORWARD		1		Unknown	0	2063561971	BobWhite_c45029_145-0_B_F_2063561971	C	1	3/27/2012	InfiniumII	FALSE
BobWhite_c45062_124	TCGATTCATCATCATACACTAACTGGGGAACAGACCTTCAGGAACTCGTC[A/G]ATCTTGGCAGAGTACAGGTGAGGGAAGCTCCTGTAGTGGTCCACATGTGG	0	0	0	0	0	FORWARD		1		Unknown	0	2063561973	BobWhite_c45062_124-0_T_F_2063561973	C	1	3/27/2012	InfiniumII	FALSE
BobWhite_c45091_53	ATCACGGCCAAGCCAAGCTGTTTTATTATCCAAACTATATACATCCATAA[T/G]TTCCTTACGGTGATACATCACGACTGCATTCTTACACGAAATTAGCCATT	0	0	0	0	0	FORWARD		1		Unknown	0	2063561976	BobWhite_c45091_53-0_T_R_2063561976	C	1	3/27/2012	InfiniumII	FALSE
BobWhite_c45093_129	CGACTGCTATATGTTATAAGGCACGATAACAAATTGTCCTTCATCACCTC[T/C]TGCAAATCTCACAACCTCCAATTCTTGATGCACTAAATCGACTTTCACCA	0	0	0	0	0	FORWARD		1		Unknown	0	2063561977	BobWhite_c45093_129-0_B_F_2063561977	C	1	3/27/2012	InfiniumII	FALSE
BobWhite_c45183_144	TCAAGACGTTGTCACCCGTTTTTACCCTTAATTCATGTCCGCGAGATGAA[T/G]CCTGTGAATACCTATATAGAGACGCGTCTTCGCCTGGCATTTTTTGAAGC	0	0	0	0	0	FORWARD		1		Unknown	0	2063561980	BobWhite_c45183_144-0_T_R_2063561980	C	1	3/27/2012	InfiniumII	FALSE
BobWhite_c45204_251	GATAGCATGATGAGCATTTCCTGTAGGACATTGCATTGCGCTTCATTTTG[T/C]ATTGTAGGCGGTAGAGAAAGAGCAGTGCTGATTGATCATGCGTGATCATC	0	0	0	0	0	FORWARD		1		Unknown	0	2063561981	BobWhite_c45204_251-0_B_F_2063561981	C	1	3/27/2012	InfiniumII	FALSE
BobWhite_c45316_290	AGGTGCAACTGCTGCATGGCTCCCAAAGGCTGCACGCTCCATCTCTCCGA[T/C]GGGATCAACCAAACTTGCTCTTAATCCAGTTCAGAGTTCAGACAGTGATG	0	0	0	0	0	FORWARD		1		Unknown	0	2063561984	BobWhite_c45316_290-0_T_R_2063561984	C	1	3/27/2012	InfiniumII	FALSE
BobWhite_c45320_310	CTAATTTTACAGATTAGGCGAGCTGTGATACAGCCCTCTGTTATTGCCGT[A/C]TGTTCTACCATGACCTGTACGATGCTGATTGCAAGTTGAGTGAGTTTAAT	0	0	0	0	0	FORWARD		1		Unknown	0	2063561985	BobWhite_c45320_310-0_T_F_2063561985	C	1	3/27/2012	InfiniumII	FALSE
BobWhite_c45340_368	CATTCGGGCCGGAAAAAGGACAAGTAAGCAGAACGAACGAACAAATGAAT[T/C]GAGCAAATCATCGGTCGTCGGACGCCGGCGGCCACTTCACGAGCTGCTCG	0	0	0	0	0	FORWARD		1		Unknown	0	2063561987	BobWhite_c45340_368-0_B_F_2063561987	C	1	3/27/2012	InfiniumII	FALSE
BobWhite_c45353_232	CTTGTTCAGAAGGTGTCTTTTGATTTAGTTAAGGACGAGCGTGGTGGGGA[T/C]GCAGATGCCAGGAACAAGGGCTTGCAGGAGTTGGAGCCTATAGATGCAGA	0	0	0	0	0	FORWARD		1		Unknown	0	2063561989	BobWhite_c45353_232-0_B_F_2063561989	C	1	3/27/2012	InfiniumII	FALSE
BobWhite_c453_682	GTGGAGGCACTTGGCAAGGCATTAACATTTTCCCAGTGCACCCAAAGTGT[A/G]CGAGATGGAGGTAAAGCTGTTATGATTGGGCTTGCTGCAACAAACGTAGT	0	0	0	0	0	FORWARD		1		Unknown	0	2063561992	BobWhite_c453_682-0_B_R_2063561992	C	1	3/27/2012	InfiniumII	FALSE
BobWhite_c4537_241	CCTAATTTTGAGGATCAGTATCCACACCAGAGCACTGAGCGTACAACACT[A/G]GAGCGGCATGTTGAGAGGGATTACTACTCGATAATAACACAGAATTGTAG	0	0	0	0	0	FORWARD		1		Unknown	0	2063561993	BobWhite_c4537_241-0_T_F_2063561993	C	1	3/27/2012	InfiniumII	FALSE
BobWhite_c45409_389	GATGCTTTACTTAGGAGTGCCGGATATTAGAATTGCTTCACTTTTTCCGC[A/G]TGACCCTGGCCGCCTGGTTCCCTGATTAATTGTATTATAATTCCTTTAGT	0	0	0	0	0	FORWARD		1		Unknown	0	2063561995	BobWhite_c45409_389-0_T_F_2063561995	C	1	3/27/2012	InfiniumII	FALSE
BobWhite_c45534_535	CTCTGAGGTCACCAAGGGCAGCAGAATAATTTTGACCAACTTGAGATGCT[T/C]AGTGATCCTTATGGCCATGGTTCGCATTCTTTCATTCTATCCAGTCTGTA	0	0	0	0	0	FORWARD		1		Unknown	0	2063561997	BobWhite_c45534_535-0_B_F_2063561997	C	1	3/27/2012	InfiniumII	FALSE
BobWhite_c4555_1950	GTTACATTCTACATGATGGAAACAGTGTGTTCACATGGATTGGGAACCTT[A/G]CGACCTCGCTGGATCACGAGTTGGTTGAGAGGCAGCTAGATGCAATTAAG	0	0	0	0	0	FORWARD		1		Unknown	0	2063561999	BobWhite_c4555_1950-0_T_F_2063561999	C	1	3/27/2012	InfiniumII	FALSE
BobWhite_c45563_484	GTTGCAATTGTCAGTAGCTTTACTGGCAAAAAGAGATTGTACAATCATAT[A/G]TACATGCACGGCTGTACCAGAAACAAATACAACAAGACTATGATCTGTTC	0	0	0	0	0	FORWARD		1		Unknown	0	2063562002	BobWhite_c45563_484-0_B_R_2063562002	C	1	3/27/2012	InfiniumII	FALSE
BobWhite_c45623_215	aaggaattcgttgctgaaaactacacagcacccaggatggtcctagcggc[A/G]TCAGGAGTTGAGCATGATGTGCTAGTTTCAATTGCTGAGCCACTTCTCTC	0	0	0	0	0	FORWARD		1		Unknown	0	2063562003	BobWhite_c45623_215-0_B_R_2063562003	C	1	3/27/2012	InfiniumII	FALSE
BobWhite_c4566_651	GGCCTTGCATATCTTCATCAAGAGTTTCATGTGTGTATCATACACCGTGA[T/C]ATTAAATCTAGCAATGTTCTTCTTGATGATGACTTCCAACCTAAGATTGC	0	0	0	0	0	FORWARD		1		Unknown	0	2063562004	BobWhite_c4566_651-0_B_F_2063562004	C	1	3/27/2012	InfiniumII	FALSE
BobWhite_c45737_97	TCTAGATTCTGGCATATTGATTCAGATTCTGGATCAATATCAGGTGCCAG[T/C]GATGTCGCTGATGCGCTACTTCTATTATGCAACAAAGCAGGTCATCTTAA	0	0	0	0	0	FORWARD		1		Unknown	0	2063562007	BobWhite_c45737_97-0_T_R_2063562007	C	1	3/27/2012	InfiniumII	FALSE
BobWhite_c45771_129	AGATGTAGATCATCTACTTTCCTTGATGAAGTCTCCCATTGCAACAGGTA[T/C]GAAGTATGTGATAGGGACGCACGCTTCTCTTATTCCTCTTGGGAGCAGGT	0	0	0	0	0	FORWARD		1		Unknown	0	2063562008	BobWhite_c45771_129-0_B_F_2063562008	C	1	3/27/2012	InfiniumII	FALSE
BobWhite_c4582_544	CAGTCCAAGTCTGATCGTAAGAAGAGCCGCAAGGCTGAGAAGGAAGAGAA[T/G]AAAGAGAGGAAGTTCCGAGATCTATTTGTTACCTGGAATCCACCTTCCTT	0	0	0	0	0	FORWARD		1		Unknown	0	2063562011	BobWhite_c4582_544-0_T_R_2063562011	C	1	3/27/2012	InfiniumII	FALSE
BobWhite_c45901_273	TGTCCTGCAATTGCACGACCCCATTGGTCCCGTTCACAGGCTACAGCCCA[T/C]GCAAGGGTGTTGCCTGTTGTTGGTCTAGTTGTTACTAAGAGTACTAAATC	0	0	0	0	0	FORWARD		1		Unknown	0	2063562013	BobWhite_c45901_273-0_T_R_2063562013	C	1	3/27/2012	InfiniumII	FALSE
BobWhite_c46000_103	GAAGAGAGCCTTTCTGCATTGGAGGATGGATTTGCTGACTTCATCAAACA[A/G]ATGGAGGAAGCTGGCTGGGATCAAAGCCAAATCTTCTTAAAGGTGCCAAA	0	0	0	0	0	FORWARD		1		Unknown	0	2063562014	BobWhite_c46000_103-0_T_F_2063562014	C	1	3/27/2012	InfiniumII	FALSE
BobWhite_c46000_142	TTCATCAAACAGATGGAGGAAGCTGGCTGGGATCAAAGCCAAATCTTCTT[A/G]AAGGTGCCAAAAGAACCTGTCTTGGTGTTGGAACACCTTGACCAGGAGGT	0	0	0	0	0	FORWARD		1		Unknown	0	2063562016	BobWhite_c46000_142-0_T_F_2063562016	C	1	3/27/2012	InfiniumII	FALSE
BobWhite_c46007_582	AAACTTGAAAGACCGGGAGGGTCAACACTTTGCACTTGCTTTCCATTCAC[A/G]TGATTCCCCGGGGAACCAGCTGAACCGTTCATCATGCAGTACCAAAATGT	0	0	0	0	0	FORWARD		1		Unknown	0	2063562018	BobWhite_c46007_582-0_T_F_2063562018	C	1	3/27/2012	InfiniumII	FALSE
BobWhite_c46045_286	ATGTTCTCCCCCTATGGAAAGATCATAGCCGAGGATTTCCTGTTGCATAC[A/G]CGTGGCCCGAAGCGAGGCGAGCCTCGTGGTTATGCCTTTGTTCAGTACAC	0	0	0	0	0	FORWARD		1		Unknown	0	2063562020	BobWhite_c46045_286-0_T_F_2063562020	C	1	3/27/2012	InfiniumII	FALSE
BobWhite_c46071_74	CCGAACTCTCATACCTACGTGTTGATGTCGTTTAGTATGTGTCATACGCC[A/G]agttagcaagtcctgatctatgtaatctgcatctacgtgttgatcttttc	0	0	0	0	0	FORWARD		1		Unknown	0	2063562022	BobWhite_c46071_74-0_T_F_2063562022	C	1	3/27/2012	InfiniumII	FALSE
BobWhite_c46148_143	ACATCCTTGTCTCCTGCAGATGCTGTACAGCATGGATTCAAAGCTTTACT[T/C]GATAGGGTAGAACAGATGAAGAAGGATGTGGAAGATGTGTATGTTCTAGA	0	0	0	0	0	FORWARD		1		Unknown	0	2063562023	BobWhite_c46148_143-0_B_F_2063562023	C	1	3/27/2012	InfiniumII	FALSE
BobWhite_c46203_1055	GTTCTGTTGAAAGAACTTCCCCCAGAGGAGACTAAAGTGTTGACTCTTAA[T/C]TTGCTGAAGACCATGGATCCAAATGATATACAAAATGAGAAATCTCGTGG	0	0	0	0	0	FORWARD		1		Unknown	0	2063562025	BobWhite_c46203_1055-0_B_F_2063562025	C	1	3/27/2012	InfiniumII	FALSE
BobWhite_c46257_130	AAGCTTACACGCATATTACAACCTTCTTTGGGAGGCAATGCAAGAACTGC[A/G]ATTATTTGTACACTCAGCCCTGCAACAAGTCACATTGAGCAATCAAGGAA	0	0	0	0	0	FORWARD		1		Unknown	0	2063562027	BobWhite_c46257_130-0_T_F_2063562027	C	1	3/27/2012	InfiniumII	FALSE
BobWhite_c46261_73	GAGAGGATGAAAGAAAGTTTTGGGCCGAAGCATTATGGGGTAGGGTATGT[A/G]TATAACAACCTGGGGGCTGCGTACATGGAGATGGACCGCCCCCAGTCTGC	0	0	0	0	0	FORWARD		1		Unknown	0	2063562029	BobWhite_c46261_73-0_T_F_2063562029	C	1	3/27/2012	InfiniumII	FALSE
BobWhite_c46304_123	GACCTTACAAAGTCGTACAACAGTAAGACCAAAGCCACCATCTTCGCAAC[A/C]TCTGTCGCTACTCCTATCTAACTGATGAAGGGGCGCTGATGGTCTGGGCC	0	0	0	0	0	FORWARD		1		Unknown	0	2063562031	BobWhite_c46304_123-0_T_F_2063562031	C	1	3/27/2012	InfiniumII	FALSE
BobWhite_c46334_178	GAGTCATCTTCACCTTAATCTAAAATAAGAAGGTTTTCCTTTTGCTAGAT[T/C]TCTGAAAAATCTGCAGTGGAGTAAGCGCTGGCATTACCTATTGCTCTGGT	0	0	0	0	0	FORWARD		1		Unknown	0	2063562034	BobWhite_c46334_178-0_T_R_2063562034	C	1	3/27/2012	InfiniumII	FALSE
BobWhite_c46338_76	ACAAAAGTTGAAGAACTTGAAGTGGATGTAGCCTCTATGGATGTTGAAAT[T/C]TCTGCTCTGATGAAGGTATTCAGGAAAATAACAGAGAACAACCGAGCCTC	0	0	0	0	0	FORWARD		1		Unknown	0	2063562036	BobWhite_c46338_76-0_T_R_2063562036	C	1	3/27/2012	InfiniumII	FALSE
BobWhite_c46346_214	CAAAGGCATGAAAAAGAAAAGTAAGAAGCAACAAGTTGCCTAGGACATTT[T/G]GTGTGCTAGAATTATTGACTTCTGACCACGGTGCTTGCCTTAGTGAATTT	0	0	0	0	0	FORWARD		1		Unknown	0	2063562038	BobWhite_c46346_214-0_T_R_2063562038	C	1	3/27/2012	InfiniumII	FALSE
BobWhite_c4640_420	ATCTGAAACTCAGGAAGCCATCATTCAACCAATGGAAGACTCTTCGACTG[T/C]ACCCTTCAGGTTTCTGAAGCTTCTTCCTCATCGGTGGCCAAGGCGGTATG	0	0	0	0	0	FORWARD		1		Unknown	0	2063562039	BobWhite_c4640_420-0_B_F_2063562039	C	1	3/27/2012	InfiniumII	FALSE
BobWhite_c46416_247	GTGTCAAACTTGTCTTCGAAGGCTGCATGTCGGCAGCATGCATGCACCAG[A/G]GTAGTGTTACTTAGCTACGAAGGGAGTAGCAGTAAGTTTGCAAGACCATT	0	0	0	0	0	FORWARD		1		Unknown	0	2063562042	BobWhite_c46416_247-0_B_R_2063562042	C	1	3/27/2012	InfiniumII	FALSE
BobWhite_c46433_248	ATGGCTGCTAAGGCTGCTGGAAAGCCATGCCCTGATTATGATCGAATGCA[T/C]GAAGGCTTCAAGCTTGCATACACTGAGATGGCAAGGAAATACCCATGCTT	0	0	0	0	0	FORWARD		1		Unknown	0	2063562044	BobWhite_c46433_248-0_T_R_2063562044	C	1	3/27/2012	InfiniumII	FALSE
BobWhite_c46501_92	GATAAGTGGTGATGGAGAACTACAGAAAGCTTCGTCTATGATGCAGGATC[T/C]CAAAGTGAATCTATGGTCAGCAAATGAGCACATGACACAAGACAAAACAT	0	0	0	0	0	FORWARD		1		Unknown	0	2063562045	BobWhite_c46501_92-0_B_F_2063562045	C	1	3/27/2012	InfiniumII	FALSE
BobWhite_c46534_74	TTCCAACCTGCCCCTTCCGCACAATTTCCAGGAAACCAACATCCTGCCGG[T/C]GTTTACGGCCAAACTACTTTTCCAGGATCTTTGCCAGTGCAACCATCTTT	0	0	0	0	0	FORWARD		1		Unknown	0	2063562048	BobWhite_c46534_74-0_T_R_2063562048	C	1	3/27/2012	InfiniumII	FALSE
BobWhite_c46644_243	AAAAGTCCCTGTGGGAAGACCTGAAACACTTGGAGAAGCCTGTCCTCATC[A/G]TTGCAGGTGAGAAGGACGTAAAATTTAAAGAGATAGCGGAGCGAATGTGC	0	0	0	0	0	FORWARD		1		Unknown	0	2063562050	BobWhite_c46644_243-0_B_R_2063562050	C	1	3/27/2012	InfiniumII	FALSE
BobWhite_c46650_260	TGGAGCAACAGCTATTTCTGTAGCAAGCAGAAGTAAAGGATATGATCCAA[T/C]aactgaacagttctttacatacattmcgcsatcaccycsartgatttcat	0	0	0	0	0	FORWARD		1		Unknown	0	2063562051	BobWhite_c46650_260-0_B_F_2063562051	C	1	3/27/2012	InfiniumII	FALSE
BobWhite_c46765_212	ATTTATAGCCAATCTCCGGACAGTATTATACCTGATTCCGTCGAGTAGAC[T/G]TTATCAACAATTTCAGCTACGGGTATGATGCTCGCATTGTGTTCTGCATC	0	0	0	0	0	FORWARD		1		Unknown	0	2063562052	BobWhite_c46765_212-0_B_F_2063562052	C	1	3/27/2012	InfiniumII	FALSE
BobWhite_c46772_564	cagaaggtcgcgcggaatggagggcaggactttccaggccatcttcaggc[A/G]CATCTCCTTGCAAGAGGAATAAGCAATTTTGGAAGTTGCTAAGCTCTTAG	0	0	0	0	0	FORWARD		1		Unknown	0	2063562054	BobWhite_c46772_564-0_B_R_2063562054	C	1	3/27/2012	InfiniumII	FALSE
BobWhite_c46889_78	GAAAAGTAAACCCCTCTTGCTCCATCGTTTCTCCGAGCTTGCGAGAATTC[A/G]GCGCAATCGACATGCAACATGTACAGAAAACATTCAGACTTTCAGAGGCT	0	0	0	0	0	FORWARD		1		Unknown	0	2063562056	BobWhite_c46889_78-0_B_R_2063562056	C	1	3/27/2012	InfiniumII	FALSE
BobWhite_c46919_84	GTTTCCAAAAGATGTACAGATCCACCCAGTGTTTCATGTGAGCCAGTTGA[A/G]GAAACACATTGGGGACAAATCTATACCAGACCCTAACTTACCATTGGTAA	0	0	0	0	0	FORWARD		1		Unknown	0	2063562057	BobWhite_c46919_84-0_T_F_2063562057	C	1	3/27/2012	InfiniumII	FALSE
BobWhite_c46938_314	TGTGGTTCGCCCTTGGTTGTCCTTGCCACCCGGCATGCTTTCCTCTACGA[T/C]ATGAGCATGAAGTGCTGGCTAAGGATTGCGGATGATTGTTTTCCAGCATC	0	0	0	0	0	FORWARD		1		Unknown	0	2063562060	BobWhite_c46938_314-0_T_R_2063562060	C	1	3/27/2012	InfiniumII	FALSE
BobWhite_c46988_956	CAGATGTATATCTACATCGGTAACCCTGGTCTTTGTGGAGATCCTGTTGG[T/C]AGGAACTGCTCAACACATGACGCAGAGCAAATTGGCCTTGAAGATATAGA	0	0	0	0	0	FORWARD		1		Unknown	0	2063562061	BobWhite_c46988_956-0_B_F_2063562061	C	1	3/27/2012	InfiniumII	FALSE
BobWhite_c47099_193	AAACCAGTCTTCCATGAATAAAGGTTGTAGAATTCATAAGCCTCGTCCAG[T/C]GAGTCAAATTCTGTGCCAATCTTTGGATTGATGACATGCCCTTCACGATT	0	0	0	0	0	FORWARD		1		Unknown	0	2063562063	BobWhite_c47099_193-0_B_F_2063562063	C	1	3/27/2012	InfiniumII	FALSE
BobWhite_c4711_128	GAGATAATGAATAACGGAATCTTTAGGAGCCCGGTTCACAGAGTGGTGAC[A/G]AACACCGAGAAGGAGAGGCTTTCGCTGGCCATGTTCTATGCCGTGGATGA	0	0	0	0	0	FORWARD		1		Unknown	0	2063562065	BobWhite_c4711_128-0_T_F_2063562065	C	1	3/27/2012	InfiniumII	FALSE
BobWhite_c471_2245	CTGTTGTTAGGTTTTTAGTGTAATTTTAACACGGCAACTCTACGAGTGCG[T/C]GATGAAATAAAATTAAAATATGTGCTTGTGTTCTTCGATCMATTCTCAGG	0	0	0	0	0	FORWARD		1		Unknown	0	2063562067	BobWhite_c471_2245-0_B_F_2063562067	C	1	3/27/2012	InfiniumII	FALSE
BobWhite_c4712_607	AAGAACATACCTTCAGCATGCAATGCCCGTAGGTTAGCTGTCCAAAAGAG[A/G]GACGTGCCTCTGGCTAACACAGGCGTGCCAAAAGTGAGGTCGTGCTATGC	0	0	0	0	0	FORWARD		1		Unknown	0	2063562068	BobWhite_c4712_607-0_T_F_2063562068	C	1	3/27/2012	InfiniumII	FALSE
BobWhite_c47143_592	GTTGACTGTGTATATGGCTGAAGCTTGAGCAGCACTGAATCACCCACTTC[T/G]AAGGAACGCTCTGTACGATTGCGATCAGTCTTTTGCTTGCACCTGTTTTG	0	0	0	0	0	FORWARD		1		Unknown	0	2063562071	BobWhite_c47143_592-0_T_R_2063562071	C	1	3/27/2012	InfiniumII	FALSE
BobWhite_c47144_153	CAAGACCAAAGATCTCCTCCCAAAGAAGAGGGTCTGGGCATGCTAATCCA[T/C]GGCGTCTTGTTCCTATTTCTTTGCATTGCACACATACACAGTTTTGTTTC	0	0	0	0	0	FORWARD		1		Unknown	0	2063562073	BobWhite_c47144_153-0_T_R_2063562073	C	1	3/27/2012	InfiniumII	FALSE
BobWhite_c47168_598	GTCAGGTCTTCTTCACTCTTCAGAAACTTTGCTTTGCTTTCAAGGGCAAG[T/C]GGTAGGCCGCCACATTTCTCCAGGAGGGCAGATGCTTTCAACTCCATTGC	0	0	0	0	0	FORWARD		1		Unknown	0	2063562074	BobWhite_c47168_598-0_B_F_2063562074	C	1	3/27/2012	InfiniumII	FALSE
BobWhite_c47213_505	TCACCGATTCTGGTAGAGGCTCTTCACTTTCAGTATGACGAGAGGGATCC[T/C]AATTCAGCCTTCAACTGGTTAGAGAGATGGACCATAAGCCGTGTCTGGAA	0	0	0	0	0	FORWARD		1		Unknown	0	2063562077	BobWhite_c47213_505-0_T_R_2063562077	C	1	3/27/2012	InfiniumII	FALSE
BobWhite_c47283_127	atcagcgccagcaggttctacgtcaagttcgacgatgtccaggggtacaa[T/C]GTGGGCTTCAACGGAACCACGTTCTAAGACAAATCCATCAGAAGAAAGAT	0	0	0	0	0	FORWARD		1		Unknown	0	2063562078	BobWhite_c47283_127-0_T_R_2063562078	C	1	3/27/2012	InfiniumII	FALSE
BobWhite_c47291_181	ACTGCCTCTCGATTCAAAGAAGAAACAGGTGCATGGCTGTCCATTTGGTT[A/G]TCATCATCTTCACTCCAACCAAATGATTTTAGGGCAGCAGCCATAGCTGG	0	0	0	0	0	FORWARD		1		Unknown	0	2063562079	BobWhite_c47291_181-0_T_F_2063562079	C	1	3/27/2012	InfiniumII	FALSE
BobWhite_c47357_535	TTGTTCTTGGCAAACGGCGTGTTGAGTAAAAGAAGAGAGGAGTCAACGCC[A/G]TCAATAGGAACAAGACTGTCTTTTCTGTCCTCTGAGCACAGATGAGTGAT	0	0	0	0	0	FORWARD		1		Unknown	0	2063562082	BobWhite_c47357_535-0_B_R_2063562082	C	1	3/27/2012	InfiniumII	FALSE
BobWhite_c47400_420	AATGATTGACGACCTTGACAAGAACGTCATCGCCTTCTCTTGCATAGAGG[A/G]TCGGCCCCGGGAACTTGCCGTTAACAGTGAGGATGGACTTGGTTGAGCAA	0	0	0	0	0	FORWARD		1		Unknown	0	2063562083	BobWhite_c47400_420-0_T_F_2063562083	C	1	3/27/2012	InfiniumII	FALSE
BobWhite_c47456_121	agagtgcactacgagaaccccaaawwggttgtcggttgccttgtggagca[T/C]GATAACAAGGTCCTCCTTTGCAGAAGAAAGATTGAACCGGCTTATGGCCT	0	0	0	0	0	FORWARD		1		Unknown	0	2063562085	BobWhite_c47456_121-0_T_R_2063562085	C	1	3/27/2012	InfiniumII	FALSE
BobWhite_c47573_246	GTTCAGCTAGAAGCAGGCATCAGGAATGGTGATATTGAGGGCTTCATGTT[A/C]TTTCAAAAAGCACAGAATCTTCTCTTTCCCAATGCTATGAAGGAAAAAGA	0	0	0	0	0	FORWARD		1		Unknown	0	2063562086	BobWhite_c47573_246-0_T_F_2063562086	C	1	3/27/2012	InfiniumII	FALSE
BobWhite_c4758_133	ATAACCCTAGGAGTTGCCAGAGGGTTGTCCTACTTGCATCAGAGTTGCCG[T/C]GAATGCATCATACACTGTGATGTTAAGCCAGAAAACATACTTGTGGACGC	0	0	0	0	0	FORWARD		1		Unknown	0	2063562089	BobWhite_c4758_133-0_T_R_2063562089	C	1	3/27/2012	InfiniumII	FALSE
BobWhite_c4773_85	AGCGATTTATCCATTCCAACGAACAGGCACCATACATCATAAATTACATC[T/G]ATCACCATGAACACTGAACAACGCCTAGCTACTGCTAATCTGAATATCTG	0	0	0	0	0	FORWARD		1		Unknown	0	2063562091	BobWhite_c4773_85-0_T_R_2063562091	C	1	3/27/2012	InfiniumII	FALSE
BobWhite_c47831_87	CTTGTCAACTGGAAGCAGGCTGAAGATAAGGCACTTGGAGCAAATGACTT[A/G]CTCATCAAGAACATACAGGAGAAATTCAAAGCAAAGAGCGCGAAATCAGA	0	0	0	0	0	FORWARD		1		Unknown	0	2063562092	BobWhite_c47831_87-0_T_F_2063562092	C	1	3/27/2012	InfiniumII	FALSE
BobWhite_c47936_113	CTATCATGCCGATGTCCACAGTTTTTGGGATCCATGTAATGGATATCCTC[A/C]AACCATGCCGTTTAAACTCTTCGAATATCGCCACTGCTCCTCTCATGGTT	0	0	0	0	0	FORWARD		1		Unknown	0	2063562094	BobWhite_c47936_113-0_T_F_2063562094	C	1	3/27/2012	InfiniumII	FALSE
BobWhite_c47936_135	TTTTGGGATCCATGTAATGGATATCCTCCAACCATGCCGTTTAAACTCTT[T/C]GAATATCGCCACTGCTCCTCTCATGGTTCCATCCCCGCCAATCGCATAGA	0	0	0	0	0	FORWARD		1		Unknown	0	2063562096	BobWhite_c47936_135-0_B_F_2063562096	C	1	3/27/2012	InfiniumII	FALSE
BobWhite_c48096_277	AAGAGATCGACGAGATTGTAGAGATTGGGTATCTTAATGGACTCTTTGTG[A/C]ttgcacgttcaattggcctaattgggcacaccgttgatcagaagaggctc	0	0	0	0	0	FORWARD		1		Unknown	0	2063562098	BobWhite_c48096_277-0_T_F_2063562098	C	1	3/27/2012	InfiniumII	FALSE
BobWhite_c4810_190	GTTGCTGGACTCATCATCTATGCACTCGACTAGTACGACTATACACGAGA[A/G]CATTTGACAGTGGGGATACTAAAGGAGCTCTATTCTTATTTCAAGTTTGA	0	0	0	0	0	FORWARD		1		Unknown	0	2063562099	BobWhite_c4810_190-0_T_F_2063562099	C	1	3/27/2012	InfiniumII	FALSE
BobWhite_c48128_103	ATTCAAATCTGTGTCAGAGGTCAAGAACGATTTCAAGTCACTGTTCTTGA[A/G]CTTTGGCAAGAATTCTGTCATGGAGATCCCTCCGGAAAACTACCTCATTG	0	0	0	0	0	FORWARD		1		Unknown	0	2063562102	BobWhite_c48128_103-0_B_R_2063562102	C	1	3/27/2012	InfiniumII	FALSE
BobWhite_c48128_71	AGTCTGCCTCTTTGCTGGAAAGGGCAGAAGGTATTCAAATCTGTGTCAGA[A/G]GTCAAGAACGATTTCAAGTCACTGTTCTTGAACTTTGGCAAGAATTCTGT	0	0	0	0	0	FORWARD		1		Unknown	0	2063562103	BobWhite_c48128_71-0_T_F_2063562103	C	1	3/27/2012	InfiniumII	FALSE
BobWhite_c48146_87	CCCTAGGAGCACTAGGAGTAGCAGAAAGTGGAGCAGTACCACTAGGAGCA[A/G]AAGCAGATGGAGCACTAGCACTAGGCACTCCATTTCTTTGTTTGCAAGTT	0	0	0	0	0	FORWARD		1		Unknown	0	2063562106	BobWhite_c48146_87-0_B_R_2063562106	C	1	3/27/2012	InfiniumII	FALSE
BobWhite_c4824_200	ACATAACCCAACTGACTCTGGATAGCATGTGTATCATGGACATAAAACCC[A/C]ACTCAAGTTACGCTACGGCCTACTCCACCTTCCCCTTCCCATGGGAATCA	0	0	0	0	0	FORWARD		1		Unknown	0	2063562107	BobWhite_c4824_200-0_T_F_2063562107	C	1	3/27/2012	InfiniumII	FALSE
BobWhite_c48274_176	ATTTCGTTATCTCAGCTTGGGGTCCTGGTGATGGTACCTAGATTAATATC[A/G]CTGCCCTTTCAGTTATGTGTTCTCCTCTTCCTTTTTGTCTCTCTTCTTTC	0	0	0	0	0	FORWARD		1		Unknown	0	2063562109	BobWhite_c48274_176-0_T_F_2063562109	C	1	3/27/2012	InfiniumII	FALSE
BobWhite_c48301_178	GAACGAAGCTATGCATGCTGTAGCAATTCTACCATGTATACAGGCAAGCC[A/G]GAGCACATCTATCTTTCCTTTCTTTGCATCCTATTATTTACATCTGGGGA	0	0	0	0	0	FORWARD		1		Unknown	0	2063562111	BobWhite_c48301_178-0_T_F_2063562111	C	1	3/27/2012	InfiniumII	FALSE
BobWhite_c4831_490	CACAAACTTCTTAGTTGCATCAGTTTCTTCAGCTGCTCGGCCAAGTCATT[A/G]CTGGATTCCACGGTCTCAAGAGTTTGCAGTTCTTGCAAGTTGGACAGCTC	0	0	0	0	0	FORWARD		1		Unknown	0	2063562113	BobWhite_c4831_490-0_T_F_2063562113	C	1	3/27/2012	InfiniumII	FALSE
BobWhite_c48320_111	CAGTTTAACAACACTCAGGCACATAAACTCACAGTAGAACACCTATACAT[A/G]TGGTTGTACTTTGGCCTCATCTCTGGATGATGGCAAAAACTCACTACCAT	0	0	0	0	0	FORWARD		1		Unknown	0	2063562116	BobWhite_c48320_111-0_B_R_2063562116	C	1	3/27/2012	InfiniumII	FALSE
BobWhite_c48393_351	GAACATCTTGTTGACAAGTTAGATAGTGATTTTGCATTGCTGGCCCAGAC[A/G]CCAGCACTTCTATCCCTGACCGAGTCAGCTAGAGTGAACACACATAAAAA	0	0	0	0	0	FORWARD		1		Unknown	0	2063562117	BobWhite_c48393_351-0_T_F_2063562117	C	1	3/27/2012	InfiniumII	FALSE
BobWhite_c4839_542	TCAAGTGGTAACATTTCAGGATAACATAAATACATTGCTTAACATGACAA[T/C]GAAGGCTAGGCATGGATAGAAAGTGTATACATCTAAGAAACTAGCGGCTC	0	0	0	0	0	FORWARD		1		Unknown	0	2063562120	BobWhite_c4839_542-0_T_R_2063562120	C	1	3/27/2012	InfiniumII	FALSE
BobWhite_c48410_933	AAAGAACAAAGCACGAAAGCAGCATCCGGTGTTTCCGTGCAACCTGAAGG[T/C]GTGAGATGTATCAAATACACATTCAATCGCAGGAAACGGAAGAATGTGTC	0	0	0	0	0	FORWARD		1		Unknown	0	2063562122	BobWhite_c48410_933-0_T_R_2063562122	C	1	3/27/2012	InfiniumII	FALSE
BobWhite_c48447_529	ACCATTATATGGATGGGAAAGAAGCAATGTGACGTTCCGGATGTTCCTTG[T/C]GGTAACACTGTTGGTTTGATTGGTCTGGATGCATGCATAACAAAGAGTGC	0	0	0	0	0	FORWARD		1		Unknown	0	2063562123	BobWhite_c48447_529-0_B_F_2063562123	C	1	3/27/2012	InfiniumII	FALSE
BobWhite_c48455_818	GAGGTGTTAGATAGGATAATTTCAGGCGTTGAGCAGTTTGGATTTCGCAA[T/C]GGGGGCTGGATCGAGTCTCCGCTGAAAGGCGCAGAAGGGAACACAGAGTT	0	0	0	0	0	FORWARD		1		Unknown	0	2063562125	BobWhite_c48455_818-0_B_F_2063562125	C	1	3/27/2012	InfiniumII	FALSE
BobWhite_c48471_354	AGCTGCATCAACGCTGGTCAATTCTGCAGCTTCATAGTTAAGTAGCTTGT[A/G]CAGCGGGAGGAAATATGGTGCTATTGATGCCAGCACAATGCAAATTAATG	0	0	0	0	0	FORWARD		1		Unknown	0	2063562127	BobWhite_c48471_354-0_T_F_2063562127	C	1	3/27/2012	InfiniumII	FALSE
BobWhite_c4848_1037	GGGCAAAACCATACTTCAGAGGAGTGTTTTGTGCAAAGATGACAAGTACA[T/C]AGAGGAGTGAGAGCGCAAACCACATGCTGAAGTCTTACATGCCCCCTGCA	0	0	0	0	0	FORWARD		1		Unknown	0	2063562129	BobWhite_c4848_1037-0_B_F_2063562129	C	1	3/27/2012	InfiniumII	FALSE
BobWhite_c48481_81	ATCATGCGAAACCTTGATGGGAACATAAGTCCTGATGACACAAATCCTGT[T/C]GTACAACACGGTGGCTCAGTTGATCTTTCCCAAGAGAAAGACTATGATGT	0	0	0	0	0	FORWARD		1		Unknown	0	2063562131	BobWhite_c48481_81-0_B_F_2063562131	C	1	3/27/2012	InfiniumII	FALSE
BobWhite_c48504_480	GGCCATGGCTGAGGCAAAACTGTGAACAAGAAGCGGGCAAGATGTGTTGA[T/C]GCAAGATATCTTTTGCTATATCGTGCATCATGATCGGATGACCCACTCTA	0	0	0	0	0	FORWARD		1		Unknown	0	2063562134	BobWhite_c48504_480-0_T_R_2063562134	C	1	3/27/2012	InfiniumII	FALSE
BobWhite_c48532_527	TGACATGATGGACTTTCATCATCCAAATCTGTATCACTGCCAGAGCCATG[T/C]GCCCTGAGCTCATCTTCCTCTTCATGCATATGGGCGTAATCTGAGGATAC	0	0	0	0	0	FORWARD		1		Unknown	0	2063562135	BobWhite_c48532_527-0_B_F_2063562135	C	1	3/27/2012	InfiniumII	FALSE
BobWhite_c48532_625	TACACCATCTGCTAGAGGATGTGAGACTATGGTTGCCACCAAAGCATCAA[T/C]ATGTTGAGTGTAGGCTTCTGACTGCGGTATCTCCATTTGTTCTCTCGAGA	0	0	0	0	0	FORWARD		1		Unknown	0	2063562137	BobWhite_c48532_625-0_B_F_2063562137	C	1	3/27/2012	InfiniumII	FALSE
BobWhite_c48537_305	CAAAATTGATAGTTGGAAATGCAGGAACCGAAGATGAAACAGGTGGACTG[T/C]TGCTGGATACAGAGAAGCCGGCAATGGTAGTTAATGGAGCGGTGCTGACA	0	0	0	0	0	FORWARD		1		Unknown	0	2063562139	BobWhite_c48537_305-0_B_F_2063562139	C	1	3/27/2012	InfiniumII	FALSE
BobWhite_c48540_148	ATGAAAGAGAAATTTGGATCATGTGCGAACATGGGTAGAGAGCAGATCGA[T/G]gagaacttgaagattaaaggcaatgaaaggtctatacacattagcatccg	0	0	0	0	0	FORWARD		1		Unknown	0	2063562141	BobWhite_c48540_148-0_B_F_2063562141	C	1	3/27/2012	InfiniumII	FALSE
BobWhite_c48547_117	CCAACTTGTTTCTTTTCAGCATTAAACCTTACTCCCTTCCCTATCATGGA[A/G]ctgcatccaccacaccagacattgaaaggcatctcgaatcttataatcag	0	0	0	0	0	FORWARD		1		Unknown	0	2063562142	BobWhite_c48547_117-0_T_F_2063562142	C	1	3/27/2012	InfiniumII	FALSE
BobWhite_c48556_279	TCAGCTCCAGGGGAAAGGGAAAAGGAGATTGTAGAGCTATTTAAAAGGGT[A/G]CAAGCACAACTGCGAGCGAGGGGAAAAGGCAGGGAGGACAAGAAGCCTGA	0	0	0	0	0	FORWARD		1		Unknown	0	2063562143	BobWhite_c48556_279-0_T_F_2063562143	C	1	3/27/2012	InfiniumII	FALSE
BobWhite_c48560_103	TGAGTGGATCAATCAATTAGACCCAAACCATCCTCTTTTTCCTTGATCTC[A/C]TAGTTACAATCTTCCAATAGTTTCTTCCTTGCCATGCTTGCGTGTGCTGC	0	0	0	0	0	FORWARD		1		Unknown	0	2063562145	BobWhite_c48560_103-0_T_F_2063562145	C	1	3/27/2012	InfiniumII	FALSE
BobWhite_c48591_394	TCCCGAATTACTGCCATGGTCCGTGGTGCGACAAGGGGTTTAACAGTTCC[A/G]ACAAACTTGCCATCTGTCTGGAACTCCTTGCAGCAACAGCTCCAAGAAAT	0	0	0	0	0	FORWARD		1		Unknown	0	2063562148	BobWhite_c48591_394-0_B_R_2063562148	C	1	3/27/2012	InfiniumII	FALSE
BobWhite_c48607_206	tttgcacttccgcggctctagacatgagcttccttatatgagtgctagcg[T/C]GCTACATTGCAGAGAAAGCTTTGAGAAAATGCTTTGTTCGGATGATAGAC	0	0	0	0	0	FORWARD		1		Unknown	0	2063562149	BobWhite_c48607_206-0_T_R_2063562149	C	1	3/27/2012	InfiniumII	FALSE
BobWhite_c48690_550	GCAGCAGCATCTGGCAGTGACGACGACGACGAAGAAGAAGCTGATGTTCC[A/G]CCTAATTCAGGGAGTGATGAGGACCTAAGTGAAGAAGATCACGACGAAAA	0	0	0	0	0	FORWARD		1		Unknown	0	2063562151	BobWhite_c48690_550-0_B_R_2063562151	C	1	3/27/2012	InfiniumII	FALSE
BobWhite_c48691_61	TACCATAGAGAGTATACAGCTTGAACTCTGACTTTTACCACTGCCCAACT[T/C]CCAAATGGCAACATAGCGTTCCCCAACTCCAGATGACAGAACATATTTGC	0	0	0	0	0	FORWARD		1		Unknown	0	2063562152	BobWhite_c48691_61-0_B_F_2063562152	C	1	3/27/2012	InfiniumII	FALSE
BobWhite_c4874_238	TCCGTGCTCGGGGGCCTCCCAGCTTTTCTTTACGGTACAAGACTTACCCC[A/G]CAGGCCACAAATGACGGCCCCAACATTCACAATTTTAAAAATTTACATGC	0	0	0	0	0	FORWARD		1		Unknown	0	2063562155	BobWhite_c4874_238-0_B_R_2063562155	C	1	3/27/2012	InfiniumII	FALSE
BobWhite_c4905_267	ggcgatcccaacctcacagagaactttgtttggcgaaagaagattgatcg[T/C]GCTGTAACTGAAGGGCAGAAGGTGGACATTTCTGTCAAAGCTGAAAAGAA	0	0	0	0	0	FORWARD		1		Unknown	0	2063562156	BobWhite_c4905_267-0_T_R_2063562156	C	1	3/27/2012	InfiniumII	FALSE
BobWhite_c4907_818	TGGTAGAATTCAGCAAGGCCCCAGTCTATTAACCGGAGTTTTCGAAGCTC[A/G]TGATCTATCATAACATTGTGAGGCTTCACATCTCGGTGCATAATGCCTTG	0	0	0	0	0	FORWARD		1		Unknown	0	2063562158	BobWhite_c4907_818-0_B_R_2063562158	C	1	3/27/2012	InfiniumII	FALSE
BobWhite_c4913_359	ATTGTATCTGTGGCTACTGCTGTTTTGCCAGTCTGTCTGTCCCCAATAAT[T/G]AACTCTCGCTGACCGCGCCCTATAGGGATCATCGAATCGATAGCAATAAG	0	0	0	0	0	FORWARD		1		Unknown	0	2063562159	BobWhite_c4913_359-0_B_F_2063562159	C	1	3/27/2012	InfiniumII	FALSE
BobWhite_c4913_450	TAGCAATAAGCCCTGTTTGAAGAGGTTCGTATACGGAACGCCTGGAAATT[A/C]TACTTGGAGCAGGAGATTCAATTAAGCGAGATTCGGAAGCTACAATTTCG	0	0	0	0	0	FORWARD		1		Unknown	0	2063562161	BobWhite_c4913_450-0_T_F_2063562161	C	1	3/27/2012	InfiniumII	FALSE
BobWhite_c4931_62	TTCATAGTACATAATCTGCTGCTAAATCATTGACATTCCGTCCCAGACGC[A/G]GATAGGTAACTCGTTCTCAATTTAGATAAATGCTGGCAAGCATGAGGGAG	0	0	0	0	0	FORWARD		1		Unknown	0	2063562165	BobWhite_c4931_62-0_T_F_2063562165	C	1	3/27/2012	InfiniumII	FALSE
BobWhite_c493_748	GTCACAAGGGATAACATGGTAACTAATCCTGCCTCCTGCGCCGAGTCAGT[A/G]CATGTGTCTGATGTCCTCGAACCAGCATTCGACTTGGAGAAGACATATTT	0	0	0	0	0	FORWARD		1		Unknown	0	2063562168	BobWhite_c493_748-0_B_R_2063562168	C	1	3/27/2012	InfiniumII	FALSE
BobWhite_c4942_140	CCTTCACCAACTTGTACCAAAGCAAGCAAATTCTTATGTATTTTACTCCA[T/G]ACACTAGCTGAAAAAGCTACTAGGACGATCGACGGACAACGAAGTTAGCA	0	0	0	0	0	FORWARD		1		Unknown	0	2063562170	BobWhite_c4942_140-0_T_R_2063562170	C	1	3/27/2012	InfiniumII	FALSE
BobWhite_c4947_774	ACTGGGAACTCATAGGTTCATTACCAGTAGTAGTTACTTCGTGGAGATCT[A/G]TTGTGAGCCTCTCTAACGCTTTCCTTAAGTGAAACAATGCCATCCTTCGC	0	0	0	0	0	FORWARD		1		Unknown	0	2063562172	BobWhite_c4947_774-0_B_R_2063562172	C	1	3/27/2012	InfiniumII	FALSE
BobWhite_c4960_869	cgtcgtgtaatcttgcttttgtagtgttattaaacccaatttcagcgctt[A/G]TTAGATGCGCTTTTAGTCGGAAGTAGTGTAATTTGTCATGGCTCTGGGTT	0	0	0	0	0	FORWARD		1		Unknown	0	2063562173	BobWhite_c4960_869-0_B_R_2063562173	C	1	3/27/2012	InfiniumII	FALSE
BobWhite_c4968_617	GATTCATCGTCTGGATTGGCAGCACCCAACAAAGGAGATGTCTTCATGGC[A/G]AAATAGGTCTCAGGCACAAGCTTATCAACCATTCCTCCACAACATACACA	0	0	0	0	0	FORWARD		1		Unknown	0	2063562175	BobWhite_c4968_617-0_B_R_2063562175	C	1	3/27/2012	InfiniumII	FALSE
BobWhite_c497_375	TCTCCTTGCCATGCGTTAATGATCTACCGAGAATCCCTACCTATCGTTTA[T/G]CTGCCTATCAAGCTAAAAGCTAGCTATCTCCCTACCTATCGTTTAGCTAC	0	0	0	0	0	FORWARD		1		Unknown	0	2063562176	BobWhite_c497_375-0_B_F_2063562176	C	1	3/27/2012	InfiniumII	FALSE
BobWhite_c5005_166	TTACTACAATGACTTTTTCTCCCAACGACCCCTGCCCCTGGGTAAAACCA[A/G]AAAAAGACCGACCGACTGACTGGCTCCAACTTGCCCTACAAAGAATGATT	0	0	0	0	0	FORWARD		1		Unknown	0	2063562179	BobWhite_c5005_166-0_B_R_2063562179	C	1	3/27/2012	InfiniumII	FALSE
BobWhite_c50_411	TTACCCAAGCGTGTCTTGAAATTAATAACGACTTCGTACTGAGCCCCCAA[T/C]ATACGAAGCCGTTTCAACCAGAAGAACTTCTTGGCCAGTTCATGCGTCTC	0	0	0	0	0	FORWARD		1		Unknown	0	2063562180	BobWhite_c50_411-0_B_F_2063562180	C	1	3/27/2012	InfiniumII	FALSE
BobWhite_c5046_372	AGGCATATAGTAGTAGAAGGCTGGGAATTCTTTCCACTATTGCAGACTGC[A/G]TGCTAGCACTGTATGCACTTTTATAATGATGAACACGGTCCGACACATGT	0	0	0	0	0	FORWARD		1		Unknown	0	2063562182	BobWhite_c5046_372-0_T_F_2063562182	C	1	3/27/2012	InfiniumII	FALSE
BobWhite_c5072_107	TCAAATACTGAATTCTTCCACCAACTAGGTGTGAGACATATCCATCGCAG[T/C]GCCAAATAAAGAAAGTTTTCCGAGAATTAACAGCAGGACAATGGTCCGCT	0	0	0	0	0	FORWARD		1		Unknown	0	2063562184	BobWhite_c5072_107-0_B_F_2063562184	C	1	3/27/2012	InfiniumII	FALSE
BobWhite_c5092_422	GAACAGCCCTGATTATTTTGGTGGTAGTATTACCTTGTAAGCTGGGACTT[A/G]CATATGAAGCACGCACCATGTCAACATCTAGTCACCGTATTAATTACTGC	0	0	0	0	0	FORWARD		1		Unknown	0	2063562186	BobWhite_c5092_422-0_T_F_2063562186	C	1	3/27/2012	InfiniumII	FALSE
BobWhite_c5095_634	tagcttccagggaggaagctataattcagaaggaatccttgcttgacaaa[T/C]GGGAGAGTGAGCTGTTGATTTTGCAAGAAACAATTGCAAATAAAGAACGG	0	0	0	0	0	FORWARD		1		Unknown	0	2063562188	BobWhite_c5095_634-0_T_R_2063562188	C	1	3/27/2012	InfiniumII	FALSE
BobWhite_c51109_415	ATTCAGTTTGATGAGCCCACCCTTGTTAAGGACCTTGAATCCCACCAATT[A/G]TCTGCATTCTCTGCAGCTTACGCAGAACTTGAGTCCGCACTTTCTGGATT	0	0	0	0	0	FORWARD		1		Unknown	0	2063562189	BobWhite_c51109_415-0_T_F_2063562189	C	1	3/27/2012	InfiniumII	FALSE
BobWhite_c5112_369	TTCCCCGAAATTTTGCAAGGTGTTCTGGTTCAGCCATATGTAATTCGTTA[T/C]ACACCCCCATTCGATGAGTTCGAAGTTGATCGCTACTTGCTACCTCAAGG	0	0	0	0	0	FORWARD		1		Unknown	0	2063562191	BobWhite_c5112_369-0_B_F_2063562191	C	1	3/27/2012	InfiniumII	FALSE
BobWhite_c51303_98	GTAGATGATACAGGATTTGTTCCTGAGGATGCTGCTATAGTTGGGAACAC[T/C]TGTCTGTATGGAGCTACGGGTGGTCAAGTATTTGTGAGAGGCAAGACAGG	0	0	0	0	0	FORWARD		1		Unknown	0	2063562193	BobWhite_c51303_98-0_B_F_2063562193	C	1	3/27/2012	InfiniumII	FALSE
BobWhite_c5133_111	AGGGAGGAAGTGGTAGTTTACATCAAGGGAACACCGTTTGTTTTGAGAGA[A/G]TTAGATCAACCTGTTGATACACTGAAGCATGTGGGCATAAGTGGCCCAAT	0	0	0	0	0	FORWARD		1		Unknown	0	2063562195	BobWhite_c5133_111-0_T_F_2063562195	C	1	3/27/2012	InfiniumII	FALSE
BobWhite_c5136_452	ACAGAGAGAGAATGATCATCCAAACACAGGTGAGGAAGAATGACAAGTCG[A/C]TCCCAGTAAGCCGTATAATCCCAATTTCTGGACAACCATCAACAAATCTA	0	0	0	0	0	FORWARD		1		Unknown	0	2063562197	BobWhite_c5136_452-0_T_F_2063562197	C	1	3/27/2012	InfiniumII	FALSE
BobWhite_c51705_77	CTACACCGTGTGAGGAAATTCGACATTGAACCAACAAACATGACATCCGT[A/G]TTGGAGCGAGATTGGAATGGAGCTCCGCTTTAAGATTTTTCCGGTGAATG	0	0	0	0	0	FORWARD		1		Unknown	0	2063562199	BobWhite_c51705_77-0_T_F_2063562199	C	1	3/27/2012	InfiniumII	FALSE
BobWhite_c5172_125	CGAATACATGAGGAACAGTCCTGAATCCGAAGGTCAAAACAAAAAGGCAC[T/C]GTGCTCGGCGGTTCTCTCTAAATACATGTCTGACGTCTCTACCGGCAATT	0	0	0	0	0	FORWARD		1		Unknown	0	2063562201	BobWhite_c5172_125-0_B_F_2063562201	C	1	3/27/2012	InfiniumII	FALSE
BobWhite_c5174_467	GTTGTTGCCCAGCTTTTTCGTCACCATATCATAAACCGTATCGACTTTGG[T/C]AGGATCGACTTTAAACAATACACGGGCATCTTCCTTCTTGACGACATTGC	0	0	0	0	0	FORWARD		1		Unknown	0	2063562203	BobWhite_c5174_467-0_B_F_2063562203	C	1	3/27/2012	InfiniumII	FALSE
BobWhite_c5176_1164	ACCTCATCAATCTCCTTTGCAGAAACACCAGCATCCTTGAGGCAGTTTGT[A/G]catgggatgcgagttctctcaatgaggttgcccacaagagacccatgt	0	0	0	0	0	FORWARD		1		Unknown	0	2063562205	BobWhite_c5176_1164-0_T_F_2063562205	C	1	3/27/2012	InfiniumII	FALSE
BobWhite_c5178_188	TGTCATCAAGGCGATGATGCAGAGGATTCCCAATTCGGTAAACTTCAATG[T/C]GATGGTGCTATCGAGGAAACTGAAGTAAAGAGGTGCCATTTCTTTGGTTG	0	0	0	0	0	FORWARD		1		Unknown	0	2063562206	BobWhite_c5178_188-0_B_F_2063562206	C	1	3/27/2012	InfiniumII	FALSE
BobWhite_c5191_362	tcctttggatgccccattgacatgggagcctcatggttgcacggtgtcag[T/C]AATGAGAATTCTTTAGCACCACTGATAGGCCATCTTGGGCTGAGATTATA	0	0	0	0	0	FORWARD		1		Unknown	0	2063562208	BobWhite_c5191_362-0_T_R_2063562208	C	1	3/27/2012	InfiniumII	FALSE
BobWhite_c5191_563	AAAGTTGGCGTGATATTTGAGAAAATTCTCAAGGAGACGGTGAAACTCCG[T/C]GACGAGCAGGAACACGACATGCCCCTTGAACAGGCAATCTCAATGGTTCT	0	0	0	0	0	FORWARD		1		Unknown	0	2063562209	BobWhite_c5191_563-0_B_F_2063562209	C	1	3/27/2012	InfiniumII	FALSE
BobWhite_c520_181	CGAGTAGAAAGAAAGCTACTCGTAGTACGATCGAGTAGAAAGAAAGCTAC[T/C]CGTAGTAATTAATTAGACAGTGGGCAGAATCGATCCGGTCGGGGCGATGG	0	0	0	0	0	FORWARD		1		Unknown	0	2063562211	BobWhite_c520_181-0_B_F_2063562211	C	1	3/27/2012	InfiniumII	FALSE
BobWhite_c5212_244	ACATTCATCTTATTCCTCTCCCTCATACCAAGGAACAGATTACCCTCCTC[A/C]TGATGTCCACACCCCACACCCCAATTATTCATCTCCCTCGTACACAAGCA	0	0	0	0	0	FORWARD		1		Unknown	0	2063562213	BobWhite_c5212_244-0_T_F_2063562213	C	1	3/27/2012	InfiniumII	FALSE
BobWhite_c52242_175	AATTCTGGGAGGAGCTTAATTGAGATCCTGAAGATACAGAAAACTTCCTG[T/C]CCTCCAACTGTTGCAAGGCATTTTCTGATGAATATCGCTCGCCAATCATA	0	0	0	0	0	FORWARD		1		Unknown	0	2063562215	BobWhite_c52242_175-0_B_F_2063562215	C	1	3/27/2012	InfiniumII	FALSE
BobWhite_c5235_710	TTACCTTTCTCACGGCCTGCGATGACCTGCACTGTGTCGCCGACCCTAAC[A/G]TGCATCTTGTGCAGCATAGGAAGACTGTTTGGCTTACACTTCTTCCGTTC	0	0	0	0	0	FORWARD		1		Unknown	0	2063562218	BobWhite_c5235_710-0_B_R_2063562218	C	1	3/27/2012	InfiniumII	FALSE
BobWhite_c5242_400	ATGTGCCAGGCAGCATTTTTATTGCAAAACCTATACAATACCAGTGTCGC[A/G]GTGGGCGTGTCGTCACCGCCACCGCCATGCAGGTGTGCCCGCTCTGAAGT	0	0	0	0	0	FORWARD		1		Unknown	0	2063562219	BobWhite_c5242_400-0_T_F_2063562219	C	1	3/27/2012	InfiniumII	FALSE
BobWhite_c52605_160	CAGAGATTCCTAAAGGCATACCATCAGAAAAGCTTCCTTGACCAATAGGG[T/C]AAATCAAGAAAACAGCAGTAGCAGCTGCAACAGGAGCTGAATATGCAACA	0	0	0	0	0	FORWARD		1		Unknown	0	2063562221	BobWhite_c52605_160-0_B_F_2063562221	C	1	3/27/2012	InfiniumII	FALSE
BobWhite_c52654_265	tcatcattggaaccaacaagtggcacaagacccttgtcaaccttgatacc[A/G]GGAACGATTCCCTGCTCGACAAGGATGTCAACAATCTTCTTTCCATCAAC	0	0	0	0	0	FORWARD		1		Unknown	0	2063562223	BobWhite_c52654_265-0_B_R_2063562223	C	1	3/27/2012	InfiniumII	FALSE
BobWhite_c52694_111	aagcaaggctgaactagacaggttctgtgatgcccttatctccatcagag[A/G]GGAAATTGCAGAGGTAGAAAATGGCAAAGCAGATGCGCACAACAATGTCC	0	0	0	0	0	FORWARD		1		Unknown	0	2063562224	BobWhite_c52694_111-0_B_R_2063562224	C	1	3/27/2012	InfiniumII	FALSE
BobWhite_c5276_631	CATCTTCCTTAGTTGTCGTTAGGTTATAGTATGCCGGATGGTTAGGCTCC[A/G]GAAGAGCAACGCTCTCGCTGTTTAGCATCGTGACAACGTTTGACATGGTC	0	0	0	0	0	FORWARD		1		Unknown	0	2063562225	BobWhite_c5276_631-0_T_F_2063562225	C	1	3/27/2012	InfiniumII	FALSE
BobWhite_c527_783	ATCAAGGCGAGTAACATTCTGCTTGACAAGGACCTGAGCCCCAAAATATC[A/G]GATTTCGGGCTAGCAAAGCTCTTCCCAGGCAACATGACGCATATCAGCAC	0	0	0	0	0	FORWARD		1		Unknown	0	2063562227	BobWhite_c527_783-0_T_F_2063562227	C	1	3/27/2012	InfiniumII	FALSE
BobWhite_c52881_227	ctgcatcatgggagggacctcaaatagaatggggcggaatatacaacgtc[A/G]CGAGTGACAATGATGGATTTCTTCATAAGGACGATGCGAGAGGTATATAC	0	0	0	0	0	FORWARD		1		Unknown	0	2063562229	BobWhite_c52881_227-0_B_R_2063562229	C	1	3/27/2012	InfiniumII	FALSE
BobWhite_c53019_113	GTGTTCGCGTACTACAAGGAGGGAGCTGCTGATCCAACTTTCCTGTACTT[T/C]GCACATGGGCTGAAAGAGGTCAAGTGCTAATGGCACAGTATGCTAAAATC	0	0	0	0	0	FORWARD		1		Unknown	0	2063562231	BobWhite_c53019_113-0_T_R_2063562231	C	1	3/27/2012	InfiniumII	FALSE
BobWhite_c53219_190	TCCGGGTCGAAATATGGCTTTCAAATTAAGTTCCGAATTAGTAGATGCTG[T/C]CAAAGGGAGTGGGGGTGCCATACGCAAAAAGGAAGCGACTCATAGAATGG	0	0	0	0	0	FORWARD		1		Unknown	0	2063562232	BobWhite_c53219_190-0_B_F_2063562232	C	1	3/27/2012	InfiniumII	FALSE
BobWhite_c5324_168	GAATGAATCCCAGCCAAATAATGTACCTCTGTGAATACATCTCTACACCG[T/C]GCGCTCTTCTTCCCTTACTCTCTTACTCTACTCTATCCCCTCCTCGACTG	0	0	0	0	0	FORWARD		1		Unknown	0	2063562234	BobWhite_c5324_168-0_B_F_2063562234	C	1	3/27/2012	InfiniumII	FALSE
BobWhite_c53250_120	TAGTGGAGATAGATGAAGCAATTACAGGGACACATGCATACACATACACA[T/C]AGGGACAGCAAGGGCAGAGCATAGACGGAGAGCGAGCAAGTAAACCACAC	0	0	0	0	0	FORWARD		1		Unknown	0	2063562236	BobWhite_c53250_120-0_B_F_2063562236	C	1	3/27/2012	InfiniumII	FALSE
BobWhite_c53273_189	TGGCAACGCCGGAGAGCCAGCCAAGCTCATCAGGCAGCGGTACCGTGAGG[T/C]TGCAGACATGATCAAGAAGGGTAAGATGTGCTGCCTCTTCATCAACGATC	0	0	0	0	0	FORWARD		1		Unknown	0	2063562241	BobWhite_c53273_189-0_T_R_2063562241	C	1	3/27/2012	InfiniumII	FALSE
BobWhite_c534_837	AGYGCTTAACCTTTGGTTTAGTCTACCAGGCAAGGTATTGCCAACTGTTC[T/G]ATGCGCCTTTTGTTGGACCAGAAAAAGGTCAACAAGAGCCGTGAAATAAA	0	0	0	0	0	FORWARD		1		Unknown	0	2063562242	BobWhite_c534_837-0_T_R_2063562242	C	1	3/27/2012	InfiniumII	FALSE
BobWhite_c53486_78	AGCACGATATAAATATTACAAGCATGCACGCAGCACGCGTACAAATTTAC[A/G]TTTTACACCCACCCTCGCATGTATACCTCTCGCACGCTCACGTTTCCCAC	0	0	0	0	0	FORWARD		1		Unknown	0	2063562243	BobWhite_c53486_78-0_T_F_2063562243	C	1	3/27/2012	InfiniumII	FALSE
BobWhite_c5352_306	TACTATCAAAGCTATTGGACATCAATGGTATCGGAGTGCGCCTCTTAACG[A/G]GGGTGATTTAAGTGCAACGAAATGTACCGGTGGTTCGCGAAGCATCTGGC	0	0	0	0	0	FORWARD		1		Unknown	0	2063562245	BobWhite_c5352_306-0_T_F_2063562245	C	1	3/27/2012	InfiniumII	FALSE
BobWhite_c535_365	GCCACGTCCATCCATCCATGCATGAGGACAAACCAATTATTACCATGCAT[A/G]TATGTATCGGTCGGTGATTAATCGGGCAAATATTAATCGGTGGGTGAGTT	0	0	0	0	0	FORWARD		1		Unknown	0	2063562248	BobWhite_c535_365-0_B_R_2063562248	C	1	3/27/2012	InfiniumII	FALSE
BobWhite_c5356_1272	CGACTGGTGTTTCTGGTTGAACTTTTGAAGTGTCGGGTACAGCATCTGAT[A/G]GAACTTTGACTTGCTCAGTTACAACTTGATCTACAGATTCTTCAGTCAAT	0	0	0	0	0	FORWARD		1		Unknown	0	2063562249	BobWhite_c5356_1272-0_T_F_2063562249	C	1	3/27/2012	InfiniumII	FALSE
BobWhite_c5358_882	TCCTTCAAATTATTCTCACGCAAAGTCGTTCCACTACTCACAAGATCCAC[A/G]atagcgtcagccatacccatagcaggatatgactcgagagcaccatcacc	0	0	0	0	0	FORWARD		1		Unknown	0	2063562251	BobWhite_c5358_882-0_T_F_2063562251	C	1	3/27/2012	InfiniumII	FALSE
BobWhite_c53695_273	AGTTCCTATTTGGAAGGTTGTAATTTCTTAACCGCAGCAGTTTCTACCCC[T/C]GCCAATAGTTTAGCACACTCTTTGTTGCTACTATGGGGGCCCGAAGCACA	0	0	0	0	0	FORWARD		1		Unknown	0	2063562252	BobWhite_c53695_273-0_B_F_2063562252	C	1	3/27/2012	InfiniumII	FALSE
BobWhite_c5411_119	ACATTTTCATTTCACTCCTACTACAGCTCACTACAACATAGACAGTACAT[T/G]ACACTTCATCCTTCATTTTTTTGTCAGGCACTAGACGAGTACATCTCACT	0	0	0	0	0	FORWARD		1		Unknown	0	2063562255	BobWhite_c5411_119-0_T_R_2063562255	C	1	3/27/2012	InfiniumII	FALSE
BobWhite_c5411_143	AGCTCACTACAACATAGACAGTACATTACACTTCATCCTTCATTTTTTTG[T/C]CAGGCACTAGACGAGTACATCTCACTTCAAATAAATAGTACTGTCCTCGA	0	0	0	0	0	FORWARD		1		Unknown	0	2063562257	BobWhite_c5411_143-0_T_R_2063562257	C	1	3/27/2012	InfiniumII	FALSE
BobWhite_c5419_643	ATGGTCTAGCATGGGTTTCTGCCTGCTTCTGCAGTTTACTTGTAGTTGCT[A/G]TTAGCTGCTGATGTTTGCTGTTGTAGTCCCTGGAATTCAGTATGATTTTT	0	0	0	0	0	FORWARD		1		Unknown	0	2063562258	BobWhite_c5419_643-0_T_F_2063562258	C	1	3/27/2012	InfiniumII	FALSE
BobWhite_c5446_1297	TATGGTGCTTGTACGCATTCTCCTTGTTCTTTCACGTTTGGAAGTGTCAG[T/C]ATCCGCATTTCCTAACAACTTCAAGCTAACTTGTTTCGTACGACATCTTG	0	0	0	0	0	FORWARD		1		Unknown	0	2063562260	BobWhite_c5446_1297-0_B_F_2063562260	C	1	3/27/2012	InfiniumII	FALSE
BobWhite_c54480_387	GTTACATCAGCTTCATCTTCATCACTCTAGGTGTGGGATCAATGCTCCTC[A/G]CGATGACCCCACCTAAAAGTTTTGGAGAGAGAAAAGTTGTGCGTTTGACT	0	0	0	0	0	FORWARD		1		Unknown	0	2063562262	BobWhite_c54480_387-0_T_F_2063562262	C	1	3/27/2012	InfiniumII	FALSE
BobWhite_c545_186	TGAACATTCGACCCAAACTCAAGTTTGGAAGTCACCACAACAAGCCGCTA[T/C]GTGAAGGATTATGTCTATGACAGGCCATGAATCTCTTCAGAAGAACAGCC	0	0	0	0	0	FORWARD		1		Unknown	0	2063562264	BobWhite_c545_186-0_B_F_2063562264	C	1	3/27/2012	InfiniumII	FALSE
BobWhite_c54539_318	CCATGGGTATACCAAGAAGTTACAAAAAGTTGTCCCTGTAAACCAACCCC[A/C]TAAAGCGAAATAAGCACAAGGAAAGAGCAATAGGCCAGACCATCCTACAA	0	0	0	0	0	FORWARD		1		Unknown	0	2063562266	BobWhite_c54539_318-0_T_F_2063562266	C	1	3/27/2012	InfiniumII	FALSE
BobWhite_c5456_216	CAGGGAATAAAGAATGGCGTCGGCTATACAAAATTCTGTTATCTCCACTG[T/G]GCAAAACATTGCTCGCTGCTGCCGCACATTTTAGCACTACGCTTGTATCT	0	0	0	0	0	FORWARD		1		Unknown	0	2063562268	BobWhite_c5456_216-0_B_F_2063562268	C	1	3/27/2012	InfiniumII	FALSE
BobWhite_c5456_805	TATATGAAGGAGTAGCCGTCAAATGTGTCGATGTACTCCCTGAATGCACC[A/G]CCGGTGGTCTCAGCTAAGGTGATCTGTCTTGGTCCGAGAAGTAGCAMCGT	0	0	0	0	0	FORWARD		1		Unknown	0	2063562270	BobWhite_c5456_805-0_T_F_2063562270	C	1	3/27/2012	InfiniumII	FALSE
BobWhite_c54638_196	AATGGAAAAGGAAAACCCAAAGCAATGTCAGAGTTGACAAAACCGCAATG[A/G]CACTTTATATGTGGCCCGTGGTGAGTGAGCTGTTTAGGCCTTGCCGGACT	0	0	0	0	0	FORWARD		1		Unknown	0	2063562271	BobWhite_c54638_196-0_T_F_2063562271	C	1	3/27/2012	InfiniumII	FALSE
BobWhite_c5466_1015	GTAATCCGAAATACTTCTACCCTGTGACCATGCTTGGCTAGATCCTGGTT[A/G]CAATGGCATGCTAAGCAATCTCATGTTGCATGAATTTTGTAGACAAAAGC	0	0	0	0	0	FORWARD		1		Unknown	0	2063562273	BobWhite_c5466_1015-0_T_F_2063562273	C	1	3/27/2012	InfiniumII	FALSE
BobWhite_c5473_491	ATACCTCCTCCTGTAGGGGGCTTCTTTCCAAGGGACAGGGATACACAAGA[A/G]GCAATAGTCAAGCAACTTAGAGAGATCGTCCAGTCCTCAGCACAGATAAT	0	0	0	0	0	FORWARD		1		Unknown	0	2063562276	BobWhite_c5473_491-0_B_R_2063562276	C	1	3/27/2012	InfiniumII	FALSE
BobWhite_c5477_204	TCAATGTTCTGAGAGCCGCTGCATTCCATGGTGCCCAGTACATATCACCA[T/C]TGAAGAAGAACATAATTTCTTACGCAATGGGCGACAGGAAATCGCCTCTG	0	0	0	0	0	FORWARD		1		Unknown	0	2063562278	BobWhite_c5477_204-0_T_R_2063562278	C	1	3/27/2012	InfiniumII	FALSE
BobWhite_c54881_271	GTTGATTGTTGCTGGTGCTAGTGCATATGCCCGCCTTTATGATTATAACC[A/G]catgcggaagatctgtgacaagcagaaggcagttcttctcgcagacatgg	0	0	0	0	0	FORWARD		1		Unknown	0	2063562279	BobWhite_c54881_271-0_T_F_2063562279	C	1	3/27/2012	InfiniumII	FALSE
BobWhite_c54919_277	CAAACGCGTACATATATCAAGATATCGTCCGACCGACCGATGTGAATCCA[A/G]TGCCATGGAGTGCGTACTCGTTGTTTTCCAGTACTGGATGCCGGGATGGC	0	0	0	0	0	FORWARD		1		Unknown	0	2063562280	BobWhite_c54919_277-0_T_F_2063562280	C	1	3/27/2012	InfiniumII	FALSE
BobWhite_c5511_323	CCCCCGAACCTCCTATTAACAAGACTCTTCCCAAGAGACAACTGTTTACA[A/G]AATGGCGCACTTGTTCGTCGCCGCCAGCCTCCGGAACTCCTCGTTTTCCT	0	0	0	0	0	FORWARD		1		Unknown	0	2063562282	BobWhite_c5511_323-0_T_F_2063562282	C	1	3/27/2012	InfiniumII	FALSE
BobWhite_c55241_124	cagagaagtggggagtgaatgtgcaacctctatcgggttcacctgccaac[T/C]TCCATGTATACACTGCTCTGCTGAAGCCACATGATAGAATTATGGCTCTG	0	0	0	0	0	FORWARD		1		Unknown	0	2063562284	BobWhite_c55241_124-0_T_R_2063562284	C	1	3/27/2012	InfiniumII	FALSE
BobWhite_c5524_346	TAGATACAGCGCTTGCACTTTTGTGAAGGCAAGCACACAGAATGGTCCTG[T/C]AGTGAAAAAATGAAGGGCTATTTGTAGGACAGAGGGCCAGATCTTGACAC	0	0	0	0	0	FORWARD		1		Unknown	0	2063562286	BobWhite_c5524_346-0_T_R_2063562286	C	1	3/27/2012	InfiniumII	FALSE
BobWhite_c55302_320	GCGGTTTCATTCGATTTGTTGTGGATTGGATGATGGAAAAACCAGCAAGC[A/G]GCAAGCGTAGTTAGAAAAGTTGCCGTAGCGCGCCCTACGGAGTTGTACAA	0	0	0	0	0	FORWARD		1		Unknown	0	2063562287	BobWhite_c55302_320-0_T_F_2063562287	C	1	3/27/2012	InfiniumII	FALSE
BobWhite_c5538_82	TTTTCTCGGATGACCAACAGTGCTGGCATTCAGAAAAGCAAAGATTCATA[T/C]GATGCCCTCATCGAAGCGTACTGCCAGGGTTCACAGTTGGATGATGCAGT	0	0	0	0	0	FORWARD		1		Unknown	0	2063562289	BobWhite_c5538_82-0_B_F_2063562289	C	1	3/27/2012	InfiniumII	FALSE
BobWhite_c5540_416	ACCGTATGTATAATTCGATTTGGACCAGGGCTAGCTGTTCACATCATTTC[A/G]TGTACGGTGTCGTACTATTGATTGAAGTGCCATGCGCACCAGCGCACGAG	0	0	0	0	0	FORWARD		1		Unknown	0	2063562291	BobWhite_c5540_416-0_T_F_2063562291	C	1	3/27/2012	InfiniumII	FALSE
BobWhite_c55426_199	TGAGGACGGTGATGGTGCAAATACCTTCCGTGCTTTTAACCCAACTCAAG[T/C]TGAAGAAACTTATTCAATGGTCACTGCTAACCGCTTTTGGTCCCAAATCT	0	0	0	0	0	FORWARD		1		Unknown	0	2063562294	BobWhite_c55426_199-0_T_R_2063562294	C	1	3/27/2012	InfiniumII	FALSE
BobWhite_c5543_492	GGAAGGAAGGGTTTGGGTGTGTTCGTCTCCCCGGAACGGCGGGAGGTAGT[A/G]GTCGTAGTAGAAGTTTTTACTCCGTGATGTGGTAGCTAGCTACTAAGTTT	0	0	0	0	0	FORWARD		1		Unknown	0	2063562296	BobWhite_c5543_492-0_B_R_2063562296	C	1	3/27/2012	InfiniumII	FALSE
BobWhite_c55454_208	CTCTGACGCACGGCCGGGCATGCTAGCCAAGTATCCACTGCAACGCACGC[A/G]ATAATTACCGCGAACTCTATACCTACGACATCGTCAGCGCCAAGATGGAT	0	0	0	0	0	FORWARD		1		Unknown	0	2063562298	BobWhite_c55454_208-0_B_R_2063562298	C	1	3/27/2012	InfiniumII	FALSE
BobWhite_c555_1485	GAGTGGAGATTCCATTTGAAAAGTTTAAGAGGGAAGCAGAACAGTTCATT[A/C]GTCTCGATCATAAGAATATAGTAAAGGTTGCCAGCTACTGCCACGACCAG	0	0	0	0	0	FORWARD		1		Unknown	0	2063562300	BobWhite_c555_1485-0_B_R_2063562300	C	1	3/27/2012	InfiniumII	FALSE
BobWhite_c55576_80	GTCAATGCAGGACTCCATTGCTCCTTCAGAATGTCGAGGCATATGCTTCC[A/G]TTGCTATTGATGTTCGGATGGAAGACCTTTGTCTTGAACGATACCTTCGG	0	0	0	0	0	FORWARD		1		Unknown	0	2063562302	BobWhite_c55576_80-0_B_R_2063562302	C	1	3/27/2012	InfiniumII	FALSE
BobWhite_c55612_223	ACCAAACGACAAACTTAGTCAGAACAAAGTCCACAGACGGAACAGCGACA[A/G]CCAATCACTCGCACAGCACCGCGCCCTCCTCCAGGGAATCCTCCTCCGCC	0	0	0	0	0	FORWARD		1		Unknown	0	2063562303	BobWhite_c55612_223-0_T_F_2063562303	C	1	3/27/2012	InfiniumII	FALSE
BobWhite_c55637_346	TTCGCCAGACAGCATATATGTATGTATATGATGCACGTATACGATCCACC[T/G]ATCAGTCGTGACTTGTACTACTCTTAATTCAGATGCAAATCAAAACTGAT	0	0	0	0	0	FORWARD		1		Unknown	0	2063562305	BobWhite_c55637_346-0_B_F_2063562305	C	1	3/27/2012	InfiniumII	FALSE
BobWhite_c5589_132	agcgcgcggggttcccgatctgcttcatgggcggtttctgtgtttctgcc[T/G]CACGACTTGGATTGCCAGATGTTGGATTAATCTCCTATGGAGAAATGGTT	0	0	0	0	0	FORWARD		1		Unknown	0	2063562309	BobWhite_c5589_132-0_T_R_2063562309	C	1	3/27/2012	InfiniumII	FALSE
BobWhite_c55900_208	GTCGCCCCTCGGGTACAGTTTGGCGAGTCCGAAATCGGCGACCTTCGGGA[T/C]GAAATTGCTGTCGAGAAGGATGTTGTGCGGCTTGATATCAAAGTGTAGAA	0	0	0	0	0	FORWARD		1		Unknown	0	2063562311	BobWhite_c55900_208-0_T_R_2063562311	C	1	3/27/2012	InfiniumII	FALSE
BobWhite_c56091_334	ATGTGGAGGAATATGCGAAACAATTCCCAACAATTGGATTCGAGAAGGAG[A/G]CCATGAAGTACAAGAACTAAGAACTGCTATGTTTCAACAGCAAGGAAGCA	0	0	0	0	0	FORWARD		1		Unknown	0	2063562312	BobWhite_c56091_334-0_T_F_2063562312	C	1	3/27/2012	InfiniumII	FALSE
BobWhite_c56157_285	GTCCTTGCCATGTAAGCTACTATGTTTAAGATTGCTGGGATTCTGTTGAC[T/C]GTATTGCCGGATTAATTTGTTGGGTCAAAATTGTGTACCTTGTAGACTCG	0	0	0	0	0	FORWARD		1		Unknown	0	2063562314	BobWhite_c56157_285-0_B_F_2063562314	C	1	3/27/2012	InfiniumII	FALSE
BobWhite_c56223_147	GAAGAACAGGCAGGTTAAGGCCAAGCAGGTGACATTCCACAGGAAGAAGA[A/G]CCTGCAGTACTATGAAATCTCTGCCAAGAGCAACTACAACTTTGAGAAGC	0	0	0	0	0	FORWARD		1		Unknown	0	2063562317	BobWhite_c56223_147-0_B_R_2063562317	C	1	3/27/2012	InfiniumII	FALSE
BobWhite_c562_3045	CTCGCATCATATACTACCTCGTATAGTATAACTCCATCCATACACGCACT[A/G]TTATACTATACGAGGTTTTCTTCGTCGGTAATAATCACATTCCAGCTAGA	0	0	0	0	0	FORWARD		1		Unknown	0	2063562318	BobWhite_c562_3045-0_T_F_2063562318	C	1	3/27/2012	InfiniumII	FALSE
BobWhite_c5640_282	TTACTGGACGGCAATTTTGAGGCACGTGTATCAGACTTCGGACTTGCAAA[A/G]CTACTGGAGGATGAAGAATCTCATATTACTACAATAGTTGCAGGAACATT	0	0	0	0	0	FORWARD		1		Unknown	0	2063562320	BobWhite_c5640_282-0_T_F_2063562320	C	1	3/27/2012	InfiniumII	FALSE
BobWhite_c5659_448	TCTATTTTTACATTTGAAGTTGGCCAGGGAGCTGTCATTAAAGCATGGGA[T/C]atagccttaagaactatgaaagttggcgagattgcaaaaataacatgcag	0	0	0	0	0	FORWARD		1		Unknown	0	2063562322	BobWhite_c5659_448-0_B_F_2063562322	C	1	3/27/2012	InfiniumII	FALSE
BobWhite_c5668_115	CGGTTTCACCGATCCAAATCGGGCTAATCTTTGAAGTCTACTTACAATGA[T/C]GATCTTGCTTCCTCTGCCCATTCTTGTGACCAATGAGTGAAACCTTTTCC	0	0	0	0	0	FORWARD		1		Unknown	0	2063562323	BobWhite_c5668_115-0_B_F_2063562323	C	1	3/27/2012	InfiniumII	FALSE
BobWhite_c56683_184	GTCTGGCAAGGCCTAAACTACGAGTTGAAGCAATGGCCTATGTATGATTG[T/C]CTTTTGTGAACTTCACTTTTGTCCAGGACTCTGCTTTCCGACCAGAGCAT	0	0	0	0	0	FORWARD		1		Unknown	0	2063562325	BobWhite_c56683_184-0_B_F_2063562325	C	1	3/27/2012	InfiniumII	FALSE
BobWhite_c56724_80	CTGCGTGTCTTGCAAACAACTAGTAGAGTACTATTACAATGGTAGTGACC[A/G]GTGATTATTCATACATCTCCAGACCTATTATATGGACTGAAAGTATAGAA	0	0	0	0	0	FORWARD		1		Unknown	0	2063562327	BobWhite_c56724_80-0_T_F_2063562327	C	1	3/27/2012	InfiniumII	FALSE
BobWhite_c56749_147	cggtggtggtctcctcttgccttgtggtaggcccgaataaccatcagtcc[A/G]GCATACTCTCCTGAAGCACCAGCATTCGGTTGCAAAGAGAACGAATCAAA	0	0	0	0	0	FORWARD		1		Unknown	0	2063562329	BobWhite_c56749_147-0_B_R_2063562329	C	1	3/27/2012	InfiniumII	FALSE
BobWhite_c5701_335	GCATTGTTCCATTTCTCTGCATTGTTTGACATGCTTGAGGCAACTGTGCC[A/G]CGGGATGATGACCAGCGTAGGCTCATAGAGAGGGATCTCTTTGGCCGAGA	0	0	0	0	0	FORWARD		1		Unknown	0	2063562330	BobWhite_c5701_335-0_T_F_2063562330	C	1	3/27/2012	InfiniumII	FALSE
BobWhite_c57026_133	ACAACCGCGGCGTCTTCATCACCTGCAACTACGAGCCCGCCGGGAATGTC[A/G]TTGGACAGAAACCATACTAACTGTGATCGCTTCGCAGTACATACATAGTC	0	0	0	0	0	FORWARD		1		Unknown	0	2063562333	BobWhite_c57026_133-0_B_R_2063562333	C	1	3/27/2012	InfiniumII	FALSE
BobWhite_c5704_517	CAATGAGTGAATTCAGGATTCAGGAACAAGGATGCAGATTTTGGTTTCGC[A/G]TTCGCCACTTTCACCGATAAAATAGCTGGAGCACGCGAAGCACAAACGAA	0	0	0	0	0	FORWARD		1		Unknown	0	2063562334	BobWhite_c5704_517-0_T_F_2063562334	C	1	3/27/2012	InfiniumII	FALSE
BobWhite_c57074_185	tcatgcagtgcaggtccttctggcgaggatatgttccattggcaggcaac[A/C]ATTATGGGTCCTCCTGATAGTCCCTATGCTGGAGGTGTTTTCTTAGTGAA	0	0	0	0	0	FORWARD		1		Unknown	0	2063562336	BobWhite_c57074_185-0_B_R_2063562336	C	1	3/27/2012	InfiniumII	FALSE
BobWhite_c571_402	GACATAMGAGCCTACTCYGCAGATGTCATCTCCAGGACATGCTTCGGAAG[T/C]AGCTACGTCAAAGGAAAGAAGATCTTCTTGAAGCTCAGAGAGCTGCAGAA	0	0	0	0	0	FORWARD		1		Unknown	0	2063562337	BobWhite_c571_402-0_T_R_2063562337	C	1	3/27/2012	InfiniumII	FALSE
BobWhite_c57174_107	catggaaaattcagagagacatggcagagcgtgggcacagtcttgaaagc[A/G]TCAAGGCTAGCATCGAAGCCAGGAAACCTGATTTTGATGCCTTTATTGAT	0	0	0	0	0	FORWARD		1		Unknown	0	2063562338	BobWhite_c57174_107-0_B_R_2063562338	C	1	3/27/2012	InfiniumII	FALSE
BobWhite_c57211_258	CTTACATCAAGAGGATTTGTTGAGGAGGACTTCGCCAAGGTTGCTGACTT[T/C]TTCGATTCGGCAGTGAACTTGGCCTTGAAGGTTAAAGCTGCAGCAGCAGG	0	0	0	0	0	FORWARD		1		Unknown	0	2063562339	BobWhite_c57211_258-0_B_F_2063562339	C	1	3/27/2012	InfiniumII	FALSE
BobWhite_c5725_1681	CAGACAAGGATCTTTCGCATTTTGGCGTACTCCAAGCAAGATATGTGTAC[A/G]CTTTAGTCTTAACTTGCTGCCTCTATGCTGAAAAGTAGTGTATGATATAG	0	0	0	0	0	FORWARD		1		Unknown	0	2063562341	BobWhite_c5725_1681-0_T_F_2063562341	C	1	3/27/2012	InfiniumII	FALSE
BobWhite_c57304_231	ATCATTAAATGTTTTGACTGAATCTGGGCCAATGTCCAGCCCCATCCAAC[T/C]atcaggaattgcagatgcagggacggtctgactgttagcatcaggagcaa	0	0	0	0	0	FORWARD		1		Unknown	0	2063562343	BobWhite_c57304_231-0_B_F_2063562343	C	1	3/27/2012	InfiniumII	FALSE
BobWhite_c57366_345	TTTCCGAAGAGACTGACAGCGAGAGTTGAGTAGCAGATGATATCACCACG[T/C]GAGGTGTAAATCAGATGAATGACTCAACACGTACAGACTGTAATAGGAAC	0	0	0	0	0	FORWARD		1		Unknown	0	2063562345	BobWhite_c57366_345-0_T_R_2063562345	C	1	3/27/2012	InfiniumII	FALSE
BobWhite_c57389_267	CCAGGGCAGGATGGTTTGAGGAGTGTTGGAAAATGGATGCCACTTTTATA[T/C]GCATACTTTTAAGTACATACAGCTTATTCTTATACTATGTGTGAGGTGAG	0	0	0	0	0	FORWARD		1		Unknown	0	2063562346	BobWhite_c57389_267-0_B_F_2063562346	C	1	3/27/2012	InfiniumII	FALSE
BobWhite_c5748_756	attgagctgcttgacaataaacaggatgcggctaatgctggtatatggta[T/C]CTCTGCCGAATGGCAGGAGGTATAAAAGAGGGAATAAATGCCAAGTTTTT	0	0	0	0	0	FORWARD		1		Unknown	0	2063562348	BobWhite_c5748_756-0_T_R_2063562348	C	1	3/27/2012	InfiniumII	FALSE
BobWhite_c5755_270	GTAAAGCTCACAATGAAAGGGAAGAATCCTGTAACCCTTGATCACATCAG[T/C]GTGAGAGGAAACAACATTCGGTACTACATCCTCCCTGATAGCTTAAACCT	0	0	0	0	0	FORWARD		1		Unknown	0	2063562349	BobWhite_c5755_270-0_B_F_2063562349	C	1	3/27/2012	InfiniumII	FALSE
BobWhite_c5756_163	TACATAGTGAAATCAAGGGAGCGAGCAACTCAAATGCTGCATCTGAGAAG[T/C]taaagtggtcaccaatgcagacacatgacagtgctagaagggatgagctt	0	0	0	0	0	FORWARD		1		Unknown	0	2063562351	BobWhite_c5756_163-0_B_F_2063562351	C	1	3/27/2012	InfiniumII	FALSE
BobWhite_c5756_516	TCTGGCAATGCCACCGGAGCATCACTCAACCTGTTCATGTTAGCCCCAGA[T/C]AAATTATCATCTATGCTGAACCCCTCGGACAAGGATTCTGACCAAGACTC	0	0	0	0	0	FORWARD		1		Unknown	0	2063562353	BobWhite_c5756_516-0_T_R_2063562353	C	1	3/27/2012	InfiniumII	FALSE
BobWhite_c5756_532	GAGCATCACTCAACCTGTTCATGTTAGCCCCAGATAAATTATCATCTATG[A/C]TGAACCCCTCGGACAAGGATTCTGACCAAGACTCGCTGCTGCTGGAGGTC	0	0	0	0	0	FORWARD		1		Unknown	0	2063562354	BobWhite_c5756_532-0_T_F_2063562354	C	1	3/27/2012	InfiniumII	FALSE
BobWhite_c5757_260	AGTAAATAGATGCTCTTCTTGCCAAGCTAATAAGCAAACGATGGTTCACC[A/G]GGCCGGAAGCTCCGGTAGATGGAGGCTATCACTGGGACTAGACCCAGCAG	0	0	0	0	0	FORWARD		1		Unknown	0	2063562356	BobWhite_c5757_260-0_T_F_2063562356	C	1	3/27/2012	InfiniumII	FALSE
BobWhite_c57689_138	CGTTGTCGCGGCACTTCAGTAGGAGATTCTCTCGTCTCCGTCGCTGGGCA[A/G]AGCAGGCAAGGCCGTTCTCCTGTATATGGTGGTGGTGTAATATAATGCAA	0	0	0	0	0	FORWARD		1		Unknown	0	2063562359	BobWhite_c57689_138-0_B_R_2063562359	C	1	3/27/2012	InfiniumII	FALSE
BobWhite_c57752_56	CCAATTCCAAAGGGTATTATAATAGAGATAGATAGATAGATAACAAAGTA[T/C]TAGCAGCACCTCGAGCATTCGGTGTAAAAAACACACAAATCTGGATCAAA	0	0	0	0	0	FORWARD		1		Unknown	0	2063562361	BobWhite_c57752_56-0_T_R_2063562361	C	1	3/27/2012	InfiniumII	FALSE
BobWhite_c57810_134	GCAGCATCGGCAAGAACGTCAGCCCCATCGAGGTCAAGTTCACCGGCAAG[A/G]ACTCCTTCGACATCTAATCTCGTACGTCGTATATGCGTACGTGCTAGTTC	0	0	0	0	0	FORWARD		1		Unknown	0	2063562363	BobWhite_c57810_134-0_B_R_2063562363	C	1	3/27/2012	InfiniumII	FALSE
BobWhite_c57948_51	atgggggaggaggagctcaccgcataagctgctttacctatctctctttg[T/C]AAGATAATATCACGGACCCTGAGACCTGTGTAAACCCTGAGAGCTGATTT	0	0	0	0	0	FORWARD		1		Unknown	0	2063562364	BobWhite_c57948_51-0_T_R_2063562364	C	1	3/27/2012	InfiniumII	FALSE
BobWhite_c58110_292	AAGGGTTTTCATCAAAAGAAATCCGAAGCGGTTTCATTCGATTTGTTGTG[A/G]ATTGGATGATGGAAAAACCAGCAAGCAGCAAGCGTAGTTAGAAAAGTTGC	0	0	0	0	0	FORWARD		1		Unknown	0	2063562366	BobWhite_c58110_292-0_B_R_2063562366	C	1	3/27/2012	InfiniumII	FALSE
BobWhite_c5816_76	agcttgtcgatgaccccaataagcatcatggaagcccagaatgccgcaat[T/G]GCTGCAAAGCCGATACCCGCTAGAGCAAATATGTCTTCAGTAGTGTTGAA	0	0	0	0	0	FORWARD		1		Unknown	0	2063562367	BobWhite_c5816_76-0_T_R_2063562367	C	1	3/27/2012	InfiniumII	FALSE
BobWhite_c58219_205	TTGAAGGCTTGATATGGAGTAGTCAAGCCGGATGTTTTTCCTGTCTGCCT[T/C]GCCTTGTCTGGTGGGCTGCAAACTGTTTGTGTGACATTGATCTACATCAT	0	0	0	0	0	FORWARD		1		Unknown	0	2063562368	BobWhite_c58219_205-0_B_F_2063562368	C	1	3/27/2012	InfiniumII	FALSE
BobWhite_c58332_217	GATCACTGGATGAGATGGCAAAAATGGCGCCAAGTGCTTCTTAACACCAA[T/C]AGGACCCATGCCAGGACCACCTCCACCATGTGGAATGCAAAATGTCTTGT	0	0	0	0	0	FORWARD		1		Unknown	0	2063562370	BobWhite_c58332_217-0_B_F_2063562370	C	1	3/27/2012	InfiniumII	FALSE
BobWhite_c5847_919	CTGGAGAAAGCCCGGTCGCTTTGCACGCGCTCGGTGCTGGGACCTTTGTG[A/C]TTCATCCTAGGACCTGTAATCTGTTCTGTTTATTTGGTCGCTGCTCAGAG	0	0	0	0	0	FORWARD		1		Unknown	0	2063562373	BobWhite_c5847_919-0_B_R_2063562373	C	1	3/27/2012	InfiniumII	FALSE
BobWhite_c5851_362	GTAAGTCTGTGACGTAAGTGCTTAGCTAAGAGCTAGCAGATATTTTAGCC[T/C]ATAGTCGGTTTGTAAGCACTATATAAGAGGCTGCACCCCACCCGGTTGTA	0	0	0	0	0	FORWARD		1		Unknown	0	2063562374	BobWhite_c5851_362-0_B_F_2063562374	C	1	3/27/2012	InfiniumII	FALSE
BobWhite_c5852_685	GAGCTCAGATCTGTACAATGCATACAAAGGACCACAAGAACAGTCTGAGA[A/G]TGTTGCCACATCAGACGGTGCTGATAGTTCTTCAACAGTCGACGGGACAC	0	0	0	0	0	FORWARD		1		Unknown	0	2063562376	BobWhite_c5852_685-0_T_F_2063562376	C	1	3/27/2012	InfiniumII	FALSE
BobWhite_c58578_52	GAGACTCGCAGACCTGTGATGTATAGTCGGAGGAGCGTGCAAGGCAGGCG[T/C]CTTCGTGGAAGCGATAATAGCTATGTAAATCTAATCCTCTAGAACCTGCA	0	0	0	0	0	FORWARD		1		Unknown	0	2063562379	BobWhite_c58578_52-0_T_R_2063562379	C	1	3/27/2012	InfiniumII	FALSE
BobWhite_c58601_219	GCAATATGGCGAGTGCTGATGTACGCCAGCGCACCGCGTGTACCTAGATG[T/C]TCAAAGCTGCGCACGTGTTTCGACTGTGAAGTTATCGTCGCTGTAATTTT	0	0	0	0	0	FORWARD		1		Unknown	0	2063562381	BobWhite_c58601_219-0_T_R_2063562381	C	1	3/27/2012	InfiniumII	FALSE
BobWhite_c58682_202	TGGAATTCTGTTGGGTGGTGCTCTTCTTGTCTACAATACTAGTGCCTTGG[T/C]TTCTTGAAGCCTGTGCGGCATACCAAAATATGCACCAGCGATGTGTATTG	0	0	0	0	0	FORWARD		1		Unknown	0	2063562382	BobWhite_c58682_202-0_B_F_2063562382	C	1	3/27/2012	InfiniumII	FALSE
BobWhite_c588_2128	TCGGTGGTACCAATACCTTCTGAGCGAGCAGACAGCTATCAAGAATCACA[T/C]GAAGTTCAGAGGCCTTCTGATAAGCATCAACAGCTTGAACCTGACAAGCA	0	0	0	0	0	FORWARD		1		Unknown	0	2063562385	BobWhite_c588_2128-0_T_R_2063562385	C	1	3/27/2012	InfiniumII	FALSE
BobWhite_c58940_255	ATGAGGATGGATGAACTAAGAGGTCGATTTCCCTCAAGGATTCATGTGTG[T/C]ACAATGATTAAGAAATCTTAGTAATAATGTTTCATTTTTGT	0	0	0	0	0	FORWARD		1		Unknown	0	2063562386	BobWhite_c58940_255-0_B_F_2063562386	C	1	3/27/2012	InfiniumII	FALSE
BobWhite_c5894_1329	actccaaaagcaatagaaataacaccattgacatagaaacactgatagca[T/C]GTGACAACATACTGGCACTGTGTAAACAAGCTTATTTTCAACTCCTGGGC	0	0	0	0	0	FORWARD		1		Unknown	0	2063562387	BobWhite_c5894_1329-0_T_R_2063562387	C	1	3/27/2012	InfiniumII	FALSE
BobWhite_c5899_212	GCAGGACATGTCCTAGTAGCTACTGTGCAATGATCCATTTGCCCTAAGGC[A/G]AAGGAACTGCATCAAGTCGACATAAACATCATCTTTGGCCTTCACGCTCA	0	0	0	0	0	FORWARD		1		Unknown	0	2063562389	BobWhite_c5899_212-0_B_R_2063562389	C	1	3/27/2012	InfiniumII	FALSE
BobWhite_c59027_169	ATCGCCTGGACAGTCCGGTGCCTGCAAGGCCTAGCTGCCAATCATGTGAC[A/G]CTCCTATGTTAAAATGAGTGGTGTGAACATCTGCTTGGTCGTTCTGAAAA	0	0	0	0	0	FORWARD		1		Unknown	0	2063562391	BobWhite_c59027_169-0_B_R_2063562391	C	1	3/27/2012	InfiniumII	FALSE
BobWhite_c59161_181	TCACTTTTGTCCACGACTCTGCTGGACGACCAGAGCATATTTTTCATTCT[A/G]TATGGTCTGTGTATGTATGTACGAACATAGGTTCTCGAGCATGCATATGT	0	0	0	0	0	FORWARD		1		Unknown	0	2063562392	BobWhite_c59161_181-0_T_F_2063562392	C	1	3/27/2012	InfiniumII	FALSE
BobWhite_c5917_529	AATGGGGTGCTCACCCTGACACTCCAGTTGCTACCGCTGTTTAGTCTCCC[A/G]TGCAGTTTATGGAGCGCCATCTTTTGTACTCCCACCTCTCAGTGTATTAA	0	0	0	0	0	FORWARD		1		Unknown	0	2063562397	BobWhite_c5917_529-0_B_R_2063562397	C	1	3/27/2012	InfiniumII	FALSE
BobWhite_c59494_113	CAAGATGCCACTGTCCTCCTCTGTAACCTATAATACTGAACTGGTGCTGG[T/C]CTCAAAGTTGTTCTTACTATAAGATCTGCCTCCGGTGAGGAGAAGTGAAC	0	0	0	0	0	FORWARD		1		Unknown	0	2063562399	BobWhite_c59494_113-0_T_R_2063562399	C	1	3/27/2012	InfiniumII	FALSE
BobWhite_c59607_81	TGGTGTGAGAGTATACTTGAATAACGAGCGTCTGATCTGATGGAGTCGAG[T/C]AAGGGTGCGTGTGCGTGTGATTTGCTTGCTCGCTCTCCGCCTATGCTCTG	0	0	0	0	0	FORWARD		1		Unknown	0	2063562400	BobWhite_c59607_81-0_B_F_2063562400	C	1	3/27/2012	InfiniumII	FALSE
BobWhite_c5979_140	CACCATCATGATCATGTTCATCAGAGTGCTGATCACGAGAAGACATGTTC[T/C]GGTCATCATGGAGACACAAATAAGGGCCATCATCAGAATCACCAACATGA	0	0	0	0	0	FORWARD		1		Unknown	0	2063562402	BobWhite_c5979_140-0_B_F_2063562402	C	1	3/27/2012	InfiniumII	FALSE
BobWhite_c59835_136	CGTCAGGGCCGATGACTGAGCTTACACGTAACGGAGCACACTACCATGTG[T/C]GTATATGTCAGCAGCATATGTATGTGTGATGTTGCGCACAGTCGTATAGC	0	0	0	0	0	FORWARD		1		Unknown	0	2063562405	BobWhite_c59835_136-0_T_R_2063562405	C	1	3/27/2012	InfiniumII	FALSE
BobWhite_c59943_175	TGGAATTTGTTCTGACTGTCAGTTTGTCGTTTGGTTACTGTGAAGCAGCC[A/G]GCCAGGCTATTGCTCTCTGAATAAACTATTAGCTCTAGGTGGTTTGCTGC	0	0	0	0	0	FORWARD		1		Unknown	0	2063562406	BobWhite_c59943_175-0_T_F_2063562406	C	1	3/27/2012	InfiniumII	FALSE
BobWhite_c60093_205	GTCCCTGTAATTGCTTCATCTATCTCCACTATGGATGGAGTGATGAATAT[T/G]taagaatgaatgatttacctaattaactactaccgaaaaaaagaaaacaa	0	0	0	0	0	FORWARD		1		Unknown	0	2063562408	BobWhite_c60093_205-0_B_F_2063562408	C	1	3/27/2012	InfiniumII	FALSE
BobWhite_c6010_708	AAGTTTGGTGATCCTACAGAGCAAGCTCGTGCCATGACTGAAATGAATGG[A/C]ATGCCCTGTTCTTCCAGACCTATGCGCATTGGTCCAGCAGCAAATAGAAA	0	0	0	0	0	FORWARD		1		Unknown	0	2063562409	BobWhite_c6010_708-0_T_F_2063562409	C	1	3/27/2012	InfiniumII	FALSE
BobWhite_c60161_177	TGGTTGTCAGTCGACTCTCCAATGTTGTGTCGGTAACTATCAGATGTTGA[T/G]TGTCTTGAAAACTTTCTGATAATTGTGGGATTTGCTTTGTAATGGTAATC	0	0	0	0	0	FORWARD		1		Unknown	0	2063562411	BobWhite_c60161_177-0_B_F_2063562411	C	1	3/27/2012	InfiniumII	FALSE
BobWhite_c6016_715	GTCGACTTGCAAATTCAGGGAGTTCAGAAACCTTCTGTGTGGAATCTCTG[T/C]ggtgtccaattgatacttctgccttacttaattggcaagctgcttatttg	0	0	0	0	0	FORWARD		1		Unknown	0	2063562413	BobWhite_c6016_715-0_B_F_2063562413	C	1	3/27/2012	InfiniumII	FALSE
BobWhite_c6017_1096	AAAGGATCACCTAGTGATACAGTAGATGGCAGGCTGCATGGCAACTATGT[A/G]GATCAAGAGGCATGTTTGGTGCTGAAATTAGGATTGATATGCTCTCACCC	0	0	0	0	0	FORWARD		1		Unknown	0	2063562414	BobWhite_c6017_1096-0_T_F_2063562414	C	1	3/27/2012	InfiniumII	FALSE
BobWhite_c6017_1147	GATCAAGAGGCATGTTTGGTGCTGAAATTAGGATTGATATGCTCTCACCC[A/G]TCCATGGACGCAAGGCCCAGCATGCGTCAAGTTATGCAATATCTTAATGG	0	0	0	0	0	FORWARD		1		Unknown	0	2063562416	BobWhite_c6017_1147-0_T_F_2063562416	C	1	3/27/2012	InfiniumII	FALSE
BobWhite_c6020_653	AGGCTTGGGGAATCTATGGTACAAAGTCCTGAAGGAACCCGAGCAGTTGC[A/G]TTGGAGCTGTGCCGGGAATTTGAAGATAAGTTCCTTGCTCATATTACATC	0	0	0	0	0	FORWARD		1		Unknown	0	2063562419	BobWhite_c6020_653-0_B_R_2063562419	C	1	3/27/2012	InfiniumII	FALSE
BobWhite_c60220_138	CACGCCGCGTTTTACTGGGAAGGATCGAACCATGGGAACGAATGAACAGG[A/G]CTATCACCTTCTTTGGCCGGATCTTCCAATCTTTTTAGAAAACCAGTTCA	0	0	0	0	0	FORWARD		1		Unknown	0	2063562421	BobWhite_c60220_138-0_B_R_2063562421	C	1	3/27/2012	InfiniumII	FALSE
BobWhite_c6032_343	GAGATAGCAGTTTTCGCATCTAACCCGATGGAGTAGTAATGTTTGATGTA[A/G]TCTCTGACGAGGGTCTCCCTGTACAACGGCGGGTTCTCGTCAGACAGCAG	0	0	0	0	0	FORWARD		1		Unknown	0	2063562422	BobWhite_c6032_343-0_T_F_2063562422	C	1	3/27/2012	InfiniumII	FALSE
BobWhite_c60363_78	AGAAGTTAATAGCACCGCAAAGCATTTTGTTGATTTCACAGAAGCAGAGG[A/G]agatcttgttttcagaatgcacaggcttgtcgggaacaggtgggaactta	0	0	0	0	0	FORWARD		1		Unknown	0	2063562424	BobWhite_c60363_78-0_T_F_2063562424	C	1	3/27/2012	InfiniumII	FALSE
BobWhite_c6055_185	TGTAAAGAAGACTGAATCTGTGGCTACTTCAGTTGCGCCTATCAAGAGCA[T/G]CAGCAGTTCAACACCAATTGAAGGGCTAGGGCCGCACAATGATGGTCTCA	0	0	0	0	0	FORWARD		1		Unknown	0	2063562425	BobWhite_c6055_185-0_B_F_2063562425	C	1	3/27/2012	InfiniumII	FALSE
BobWhite_c6055_809	TGGTTCAAATTCAAAGGAAGGTATGGTTGTTTCTTCTGATGATGACGATG[T/C]CTGGGAGACTGTAGGTAGGAAGAACAAATCTGCAATCATGAGAACGCAGA	0	0	0	0	0	FORWARD		1		Unknown	0	2063562428	BobWhite_c6055_809-0_T_R_2063562428	C	1	3/27/2012	InfiniumII	FALSE
BobWhite_c60581_111	TATGTGTATGTCCATGTTCATGTACCAACATGGCTCGAGAAAGCATGCTC[T/G]TATGAGAATGCTATCGGTGGCTATGTATATGAACGGACGCATAATATTAT	0	0	0	0	0	FORWARD		1		Unknown	0	2063562429	BobWhite_c60581_111-0_B_F_2063562429	C	1	3/27/2012	InfiniumII	FALSE
BobWhite_c6058_2070	tgttctgacttctactcagattcgacgrmtgctgccttgtctatattgca[T/C]AGTATGGCATCTGCACATTCTGATCTTGATGATGCGGGAGAGATTGTGAC	0	0	0	0	0	FORWARD		1		Unknown	0	2063562431	BobWhite_c6058_2070-0_T_R_2063562431	C	1	3/27/2012	InfiniumII	FALSE
BobWhite_c60726_301	TGTACGCCTCGTGTCTTGTGATGGGCGTGCTTGTAGTATGAACTGCCAAG[T/C]GTTATGTAGTTCCTTTCCGGTTGAATTGTTATTCCCTGTCGAGGACGAAA	0	0	0	0	0	FORWARD		1		Unknown	0	2063562433	BobWhite_c60726_301-0_T_R_2063562433	C	1	3/27/2012	InfiniumII	FALSE
BobWhite_c6077_471	TCCCCTTGTTGAGATGTAAGACACTGTTCGTGTCAAGAAATTGTTTGCAG[T/C]GTATTAGGATATTAAGCAAAAATAAAAAGTTTCTCTATGTCTCTCTAGTG	0	0	0	0	0	FORWARD		1		Unknown	0	2063562434	BobWhite_c6077_471-0_B_F_2063562434	C	1	3/27/2012	InfiniumII	FALSE
BobWhite_c609_414	tacgtcgacatggacgagtacccagtcaccaccgagctccagaaccgttg[T/C]GTAAACATGATAGCTCACTTGTTCAATGCACCGATCGGTGAGGATGAGAC	0	0	0	0	0	FORWARD		1		Unknown	0	2063562436	BobWhite_c609_414-0_T_R_2063562436	C	1	3/27/2012	InfiniumII	FALSE
BobWhite_c6094_740	TACATGGAGGTAATTTTGTTCCAGGTGTCCTGGAGGGGTTTGTAGGCTCG[A/C]GCGTACAGAACTTGAGTTGCTTTGTGGTGGAGTAGTTTTGGGAGATTAGC	0	0	0	0	0	FORWARD		1		Unknown	0	2063562438	BobWhite_c6094_740-0_B_R_2063562438	C	1	3/27/2012	InfiniumII	FALSE
BobWhite_c610_245	ACTCTTGATACAGCTAACACTACCACCCTACTAGTTCCCAACTCTGGGGT[A/C]CCCTATTCCCACCTCTGCCTTGAAGGGATAAAATAGCAAGACATGCACAT	0	0	0	0	0	FORWARD		1		Unknown	0	2063562440	BobWhite_c610_245-0_B_R_2063562440	C	1	3/27/2012	InfiniumII	FALSE
BobWhite_c6133_231	AGTTGGTCGGTTAATTTATTTATCACACACTAGGCCAGACATTGCCTATG[A/C]TGTTAGCTTGGTGAGCAGATTTATGCATGACCCGAGATCAAGTCATTTAG	0	0	0	0	0	FORWARD		1		Unknown	0	2063562441	BobWhite_c6133_231-0_T_F_2063562441	C	1	3/27/2012	InfiniumII	FALSE
BobWhite_c61349_307	CGTGTAGCTGCACGTACTTTGTGTGTTTATTTGTACCATGATCGAGCGAG[T/C]GAGAGGTCCTCTCGCTAGCTGTGCGCAATGTAAATTAATTAAG	0	0	0	0	0	FORWARD		1		Unknown	0	2063562443	BobWhite_c61349_307-0_B_F_2063562443	C	1	3/27/2012	InfiniumII	FALSE
BobWhite_c6137_610	tctatcccccaccgtacaaacaagtaccttattgcctgagaacgtgacgc[A/G]TGAATAGGAGTTACAGACAGTCTGGTAGCGCTGTGGTTATACAGCGCATT	0	0	0	0	0	FORWARD		1		Unknown	0	2063562444	BobWhite_c6137_610-0_B_R_2063562444	C	1	3/27/2012	InfiniumII	FALSE
BobWhite_c6178_252	TCACTGGATACATCAATTTGGTTACATGAACTAATAGAAACATCAGACGA[T/C]GAGCATCTTATTTCTGATCGCATTGTTGTGGTGTTTTCCTTCAGTTCAGC	0	0	0	0	0	FORWARD		1		Unknown	0	2063562448	BobWhite_c6178_252-0_T_R_2063562448	C	1	3/27/2012	InfiniumII	FALSE
BobWhite_c6178_393	GTCATTGAGATGTCGTCAAGTAAGAGCTGTTGTTCTTCACGAACTTTGCA[T/C]GTCAGTGGAAGGAAAAACTCTAGCACATAGTCATCATTGCCAGTGTATGT	0	0	0	0	0	FORWARD		1		Unknown	0	2063562449	BobWhite_c6178_393-0_B_F_2063562449	C	1	3/27/2012	InfiniumII	FALSE
BobWhite_c61967_58	ATTCACCGCAAATACTACTTTGGCTCATTATTGCCGCGACAATGGCCTAC[T/C]TCTTCACATTCACCGTGCAATGCATGCAGTTATTGATAGACAGAAAAATC	0	0	0	0	0	FORWARD		1		Unknown	0	2063562451	BobWhite_c61967_58-0_B_F_2063562451	C	1	3/27/2012	InfiniumII	FALSE
BobWhite_c6216_77	GTTGGCAAGACAACGTTCAAAATTGGCCAGCTCAAGTTCATTAATACTGA[T/C]GATGGACTCCAGAAGAGCTTTACCAGCGGGTGCAGCTAAGTGATCGCTGT	0	0	0	0	0	FORWARD		1		Unknown	0	2063562453	BobWhite_c6216_77-0_B_F_2063562453	C	1	3/27/2012	InfiniumII	FALSE
BobWhite_c6234_144	GTTACAACAATACTGCAAGCAGAAGCCTCTTCCAGAACTCGATGAAAATC[A/G]AAGGATAACAAACCACTAAACCGTGTTCTAAGTTCTAACCCGCAGAGCCA	0	0	0	0	0	FORWARD		1		Unknown	0	2063562455	BobWhite_c6234_144-0_T_F_2063562455	C	1	3/27/2012	InfiniumII	FALSE
BobWhite_c6244_144	CCAAGCAAAATCATTCACTGCCTCCAGTCCAGAGAATGGGACAACCTTAA[A/G]CAAGGCATGAAATGTCTCAGGTACCAGCAGTTACATATGACATGCCTATC	0	0	0	0	0	FORWARD		1		Unknown	0	2063562457	BobWhite_c6244_144-0_T_F_2063562457	C	1	3/27/2012	InfiniumII	FALSE
BobWhite_c6265_407	CAACCCTCGGACTCCCCAAGCAGCCCATGCGGTTACACTTTCACGTATGG[T/C]GATGGAAGTGGCACGTCAGGATACTATGTGTCTGACACTATGTATTTCGA	0	0	0	0	0	FORWARD		1		Unknown	0	2063562460	BobWhite_c6265_407-0_T_R_2063562460	C	1	3/27/2012	InfiniumII	FALSE
BobWhite_c62702_587	GTCGATCAGAGGAAGCGACAAAAGGTTAACGGCAACAATAATTCATCTGG[T/C]GCCGTAGGCCGTGGCGAGCGTTTAAATGCCGCCCAGAAAGAAAGAATGCG	0	0	0	0	0	FORWARD		1		Unknown	0	2063562461	BobWhite_c62702_587-0_B_F_2063562461	C	1	3/27/2012	InfiniumII	FALSE
BobWhite_c6275_369	aaggaacaggtcaaatccgcggtcgacgagtatgagaaatatcatggata[T/C]TACGGAGGGAAGGAGGAATCGAGGAAATCCAACTACACCGATATGGTTAA	0	0	0	0	0	FORWARD		1		Unknown	0	2063562463	BobWhite_c6275_369-0_T_R_2063562463	C	1	3/27/2012	InfiniumII	FALSE
BobWhite_c62757_63	CGATCGATAAGATCATATAATAAAGGACTGATGTAGCACATAACATAACG[T/C]GGCATGACATACTTTAGCAATCAGCAGCAGCTCACGTCTTGTCTTGCATA	0	0	0	0	0	FORWARD		1		Unknown	0	2063562465	BobWhite_c62757_63-0_T_R_2063562465	C	1	3/27/2012	InfiniumII	FALSE
BobWhite_c6301_844	ATGTAACGATCAAGCCGTAGAACAAGGTCTAACGGGAATTTGTAACCAGG[A/G]AAGAAGGAGCTGCAGTGAGTGTCTGCTACTTCCCAACAGTCCTCCAGCTT	0	0	0	0	0	FORWARD		1		Unknown	0	2063562466	BobWhite_c6301_844-0_T_F_2063562466	C	1	3/27/2012	InfiniumII	FALSE
BobWhite_c6313_230	acgctgcgcagctccaaggggaagctgataatcctcgcaaacaactgccc[T/G]CCCCTGAGGAAGTCAGAGATTGAGTACTACGCTATGTTGGCGAAAATTAG	0	0	0	0	0	FORWARD		1		Unknown	0	2063562468	BobWhite_c6313_230-0_T_R_2063562468	C	1	3/27/2012	InfiniumII	FALSE
BobWhite_c634_420	CTACATCATAATTTTAATCGTTCTGGCCGTGCTTGTCAGTGTTGTAGTGT[A/C]GTAATTTCTTTTTAGAAGAAACTAAGTCAAGTCCTGTGTAACCACCGTAC	0	0	0	0	0	FORWARD		1		Unknown	0	2063562469	BobWhite_c634_420-0_T_F_2063562469	C	1	3/27/2012	InfiniumII	FALSE
BobWhite_c6344_239	GTCAGGGAGACGGCGTCATGGACCCAGGGGATGATAAACCAAGCGATAGT[T/C]TCCTAGACGAGAAATTATCTTGCGTCGTCTGTTATGGTGGATGTTTGGTT	0	0	0	0	0	FORWARD		1		Unknown	0	2063562472	BobWhite_c6344_239-0_T_R_2063562472	C	1	3/27/2012	InfiniumII	FALSE
BobWhite_c6347_307	CGAAGAAGCCATCATATAGAGCATAATTGACAGTAGCTGATTTGACCTCA[A/G]cgtcgacttgggatggaccttggtccgtcgaaaccgagaccagcattctt	0	0	0	0	0	FORWARD		1		Unknown	0	2063562473	BobWhite_c6347_307-0_T_F_2063562473	C	1	3/27/2012	InfiniumII	FALSE
BobWhite_c63553_527	AAGGATCATGACAAGAAATCTGGAGAGGATGAACCTAAGACTCAGAATGA[T/C]GAGGCTAATGAGAACGGTTTGAGTGATGGTGCTCCTCTGGATAAGGGGAA	0	0	0	0	0	FORWARD		1		Unknown	0	2063562474	BobWhite_c63553_527-0_B_F_2063562474	C	1	3/27/2012	InfiniumII	FALSE
BobWhite_c6365_540	tgctatgccacttgtgtcaattgcagggacagctgatagatccaagatta[T/C]GACACGGAGTTCAGTTTGTTTATTCCCTGAAGAACTTTCATCCTCTATCC	0	0	0	0	0	FORWARD		1		Unknown	0	2063562476	BobWhite_c6365_540-0_T_R_2063562476	C	1	3/27/2012	InfiniumII	FALSE
BobWhite_c63667_224	agagtagcatacattgcgatgaacccactgttgcggcccattagcttcac[A/G]ACACCAATGCCATTCTCTGCACTTTCAGCTTCAACATGAGCAGCGTTGAT	0	0	0	0	0	FORWARD		1		Unknown	0	2063562477	BobWhite_c63667_224-0_B_R_2063562477	C	1	3/27/2012	InfiniumII	FALSE
BobWhite_c6367_691	TTGACTGTAGCTTCATTGCTCAGTATTGCTGTCTCATCATGGGGGGACAT[A/G]tccagagaatcaccagttgacagtttcccaaccttcaaattgagttcctt	0	0	0	0	0	FORWARD		1		Unknown	0	2063562478	BobWhite_c6367_691-0_T_F_2063562478	C	1	3/27/2012	InfiniumII	FALSE
BobWhite_c6381_199	tcctcgtcgcttcaaatcgagctcgtaccctgtcttcaagataactatgc[A/G]TACATCTTGCATGATGTGGATACTGGAACAGTTGGAGTTGTAGACCCTTC	0	0	0	0	0	FORWARD		1		Unknown	0	2063562479	BobWhite_c6381_199-0_B_R_2063562479	C	1	3/27/2012	InfiniumII	FALSE
BobWhite_c6422_402	CCGATGCTGTTTATAAATATGGAAAAGGAGAGCACAAGGCGGTGTTTGAC[A/G]ccctgggtccagacttcgatgggcttggctataaaatgattggtgcatcg	0	0	0	0	0	FORWARD		1		Unknown	0	2063562480	BobWhite_c6422_402-0_T_F_2063562480	C	1	3/27/2012	InfiniumII	FALSE
BobWhite_c6433_417	TGGATGGTTTCAAAGAAAACCTGAATCTCAATCTGCTGTAGAGGTTAGAG[T/C]CAGGGGGCATCCATCTGTCGCAGCACAACATGCCCATCCATCTGTCGCAC	0	0	0	0	0	FORWARD		1		Unknown	0	2063562481	BobWhite_c6433_417-0_B_F_2063562481	C	1	3/27/2012	InfiniumII	FALSE
BobWhite_c6453_179	CTGGCAAAATTTGAAAGGGAGCAGGCAACATGTAATTCCGAGAGAAGACG[A/G]GCTGGTGTTATCCAACATTTTGCAAATTCTGTTGTCAAGTTCAGCAGATC	0	0	0	0	0	FORWARD		1		Unknown	0	2063562483	BobWhite_c6453_179-0_T_F_2063562483	C	1	3/27/2012	InfiniumII	FALSE
BobWhite_c6460_1145	AAGGAAGAAGATTCAAAGGAGGATCCTGATGAAGAGGAAGAGAAATAAGC[T/C]AGACGTGATCGGACTGACCGGTCTCCTGTATTTGTCGAGTGTTCTTGTTG	0	0	0	0	0	FORWARD		1		Unknown	0	2063562485	BobWhite_c6460_1145-0_B_F_2063562485	C	1	3/27/2012	InfiniumII	FALSE
BobWhite_c6460_787	GTAGAAAAGGCCAAGAAGAAGGTTGCAAAACCGAAAAAGGATGATGGAAA[A/G]GAGAGCAAAAACAACAGTAAGGCACGCAAGAAGCAAGGTGCCAAGGCATC	0	0	0	0	0	FORWARD		1		Unknown	0	2063562487	BobWhite_c6460_787-0_T_F_2063562487	C	1	3/27/2012	InfiniumII	FALSE
BobWhite_c6463_340	ATGAGGACTTTCTCCGTTGAACCCAAGAAATCAGTTGCAAACTCGACGTG[T/C]GCTGGGTGGTAAACGTACTCCTTGACTCCCTCTGTGCTTTCAAAAGTGGA	0	0	0	0	0	FORWARD		1		Unknown	0	2063562489	BobWhite_c6463_340-0_B_F_2063562489	C	1	3/27/2012	InfiniumII	FALSE
BobWhite_c6472_601	GGCCACCATCTTCTCCCCAAGATGATGAAGTCTTTCTCCCTTGTTCCCCT[A/G]TTCTTTACATCTCACATGGTTCATGGTTGCGTCTCAGTACATGTTGTATG	0	0	0	0	0	FORWARD		1		Unknown	0	2063562492	BobWhite_c6472_601-0_B_R_2063562492	C	1	3/27/2012	InfiniumII	FALSE
BobWhite_c64932_360	ACAAAATCATCATTGAAGCAGTCTTCATGGAGTTTTCGTATTTGCGATAG[T/C]TTATCAATGTCGACCTGAAGAACATACACAAGTGGAGCCAATAGCTCATG	0	0	0	0	0	FORWARD		1		Unknown	0	2063562494	BobWhite_c64932_360-0_T_R_2063562494	C	1	3/27/2012	InfiniumII	FALSE
BobWhite_c6527_222	CATCCTTCACTTCACTTGTCATGGAGTACGCTTTACGCCAGCCCAAACAC[A/G]CAATAAATCGTAACATTGACGAGTCGGGAGTGCAACCATCAGGCCTTAAC	0	0	0	0	0	FORWARD		1		Unknown	0	2063562496	BobWhite_c6527_222-0_B_R_2063562496	C	1	3/27/2012	InfiniumII	FALSE
BobWhite_c65538_72	CGTTTTGTTCTGCTCTCGGAGAGCTGCATTCCGGTGTTCAACTTCCCAAC[T/C]GTCTACGAGTATCTCATAAACTCGGAGCACAGCTTTGTCGAGTCCTACAA	0	0	0	0	0	FORWARD		1		Unknown	0	2063562498	BobWhite_c65538_72-0_T_R_2063562498	C	1	3/27/2012	InfiniumII	FALSE
BobWhite_c6558_234	CAAGGAGACCTAAGAAGTCAGATTGCAGATTCATGTAGACCATACTGCTG[T/C]ATCAGCGGCTTGCACCACGACCATGAGTGCTCAGTGCCTCAGTCCACCAC	0	0	0	0	0	FORWARD		1		Unknown	0	2063562499	BobWhite_c6558_234-0_B_F_2063562499	C	1	3/27/2012	InfiniumII	FALSE
BobWhite_c6575_539	GATCTATACTTTTCTGTTCTGTATAATGTTGGTGTGGCCATTGTAGCATC[T/C]GTTCTTCTCGAGGTATATGAAATAGGTCATACTTGCTCAAGAATCTTCGG	0	0	0	0	0	FORWARD		1		Unknown	0	2063562502	BobWhite_c6575_539-0_T_R_2063562502	C	1	3/27/2012	InfiniumII	FALSE
BobWhite_c6583_491	tagccttcgatgcacctgaccgtaatcttgccatttccagtctggaattc[A/G]TTCTTCAATCTGGAAATGGACCTTGACAGCAAATACACTCTTAACGCCTC	0	0	0	0	0	FORWARD		1		Unknown	0	2063562503	BobWhite_c6583_491-0_B_R_2063562503	C	1	3/27/2012	InfiniumII	FALSE
BobWhite_c6597_641	AAGCCATTATGCATATGGCAATTGCCGCAGATCAAAGCGTACGACTGTGA[T/C]GGGTCCTCCCCAACAAGTAAGGCAGCGATTTTTGCAATCCATCCACCATC	0	0	0	0	0	FORWARD		1		Unknown	0	2063562504	BobWhite_c6597_641-0_B_F_2063562504	C	1	3/27/2012	InfiniumII	FALSE
BobWhite_c662_148	ATATACTAAAATCCAGTCAAATAATACAAAATTGTGTTATACTTAACACC[A/G]TACATATTTTCTACATCTCTAGAGTCTTGAGGATCATGGGAAGCCCAAAC	0	0	0	0	0	FORWARD		1		Unknown	0	2063562507	BobWhite_c662_148-0_B_R_2063562507	C	1	3/27/2012	InfiniumII	FALSE
BobWhite_c6633_240	TAGGCAGCAACAAGTTTTACACCGGCGGACCATTCTCATGCTATAGAGTA[T/C]AATAATGGCGAAAAGCGTGGTCAGCTCACTCATATAGTGAGCCGACTGAG	0	0	0	0	0	FORWARD		1		Unknown	0	2063562508	BobWhite_c6633_240-0_B_F_2063562508	C	1	3/27/2012	InfiniumII	FALSE
BobWhite_c6633_288	TACAATAATGGCGAAAAGCGTGGTCAGCTCACTCATATAGTGAGCCGACT[A/G]AGTGATTCTAGTTTCTTGTACGCGTGGAGCTGGATCAGAGCACCATCTAG	0	0	0	0	0	FORWARD		1		Unknown	0	2063562510	BobWhite_c6633_288-0_T_F_2063562510	C	1	3/27/2012	InfiniumII	FALSE
BobWhite_c6647_354	TCTGAAGTATCAAAGTGTGTCAACTGCGATGGCATTGGCTCATTGACATG[T/C]ACCACATGCCAAGGTAGTGGCATTCAGCCACGCTATCTTGATCGCAGGGA	0	0	0	0	0	FORWARD		1		Unknown	0	2063562512	BobWhite_c6647_354-0_B_F_2063562512	C	1	3/27/2012	InfiniumII	FALSE
BobWhite_c6665_120	AGAAGAGTGGAGTACATTTGCCGTCGATGCGGAGCTACGTACAAAACTTC[A/C]ATATTGGAATTGATTCAGCAGGCAACGCTGCTCGAATAATCTGACCTAGC	0	0	0	0	0	FORWARD		1		Unknown	0	2063562517	BobWhite_c6665_120-0_B_R_2063562517	C	1	3/27/2012	InfiniumII	FALSE
BobWhite_c6678_1266	AAGAACATCACGAACTCCTGCATGTCACCAATCATTCTCTCAAGGCTGCT[A/G]AGCATCTTGTCGAGATTGCTGCAGCTCCCGGCATCAAGCACCAGGTCCCT	0	0	0	0	0	FORWARD		1		Unknown	0	2063562518	BobWhite_c6678_1266-0_T_F_2063562518	C	1	3/27/2012	InfiniumII	FALSE
BobWhite_c6685_1922	TGTGATTTGAACAATGATGTTGCTGAGCATTCTCCCTCAACAATTGCTGT[T/C]GAATCTGAGGACTTGAAACATGAAGATACTTATGTGGATCTCAAGGTAGA	0	0	0	0	0	FORWARD		1		Unknown	0	2063562520	BobWhite_c6685_1922-0_B_F_2063562520	C	1	3/27/2012	InfiniumII	FALSE
BobWhite_c6693_21	awtgggtaggagaaccgtgg[T/C]GGTGTTGATGACTTCCTGATGGAGGAGATAAGAGTGAGAAGCCATGACAT	0	0	0	0	0	FORWARD		1		Unknown	0	2063562522	BobWhite_c6693_21-0_T_R_2063562522	C	1	3/27/2012	InfiniumII	FALSE
BobWhite_c6728_2256	CTTTCGTAATCTGCAAGAACCCATGGAAATACTGGGTACTGTGTAAGGTC[A/G]CTATAGCCCCGACCGGCAAGTGTATTTAGATGCATGAGATACTGGAAGTT	0	0	0	0	0	FORWARD		1		Unknown	0	2063562523	BobWhite_c6728_2256-0_T_F_2063562523	C	1	3/27/2012	InfiniumII	FALSE
BobWhite_c6733_872	TGAGCCTACAAATCACTTGGACATGCAAAGTATTGATGCTTTGGCAGATG[A/C]TCTGGATGAGTTCACTGGAGGTGTGGTCTTGGTTAGCCATGACTCGCGGT	0	0	0	0	0	FORWARD		1		Unknown	0	2063562525	BobWhite_c6733_872-0_T_F_2063562525	C	1	3/27/2012	InfiniumII	FALSE
BobWhite_c6759_365	CCGTTAGCTTAGGAGCTTCACTCGCCATACTTTTCTTATGTACAAAAATA[T/C]GGGCCTTGGTGATTATCAGTGATCCTGTGATCGTCTAGAACTCAATCTCT	0	0	0	0	0	FORWARD		1		Unknown	0	2063562530	BobWhite_c6759_365-0_T_R_2063562530	C	1	3/27/2012	InfiniumII	FALSE
BobWhite_c6764_188	TCCATATGTTGAAGCCCTGCTGACACAGCAGCCTAAGAATGTCGGAAGTG[T/C]ATCGTTCTGTGATGATTCTGCCAACAAACAAAGGAAGAACAAGGAAGAAG	0	0	0	0	0	FORWARD		1		Unknown	0	2063562532	BobWhite_c6764_188-0_T_R_2063562532	C	1	3/27/2012	InfiniumII	FALSE
BobWhite_c6771_697	CAACACTTCTACTCCACAGCTTTTGGGTTATCTAGGGCATTGAATCGTCT[T/G]CAGCAACAACAGGGTGATAATAATAGCTCAGCGACTGAAAGAGAAGTCCG	0	0	0	0	0	FORWARD		1		Unknown	0	2063562533	BobWhite_c6771_697-0_B_F_2063562533	C	1	3/27/2012	InfiniumII	FALSE
BobWhite_c6772_736	CACGGATCTGCATCGGTCAGAATTTTGCTCTGCTTGAGGCCAAGATGGCT[A/C]TGTGCATGATCCTTCAACATTTCGAATTCGACCTTGGCCCGACGTATTCT	0	0	0	0	0	FORWARD		1		Unknown	0	2063562536	BobWhite_c6772_736-0_B_R_2063562536	C	1	3/27/2012	InfiniumII	FALSE
BobWhite_c6820_1624	CCATCAAAAAAGCATCCAAGGCGGTCTGTTGGCCCATTCATAGCATCGGC[A/G]TCACTGTGGTTAAAGTTTTCACGGACCCTCAAAGCATCATTATCGGAACG	0	0	0	0	0	FORWARD		1		Unknown	0	2063562538	BobWhite_c6820_1624-0_B_R_2063562538	C	1	3/27/2012	InfiniumII	FALSE
BobWhite_c6820_199	TCGGGTAAACATAGCATGTAAGGCTCTAGCTCAAAAGTAAATACACGGCA[T/C]TTGAAGCCCCTAAATCTGTACAGAAACCTAGCCCTAGGCCCTCGTTGAGA	0	0	0	0	0	FORWARD		1		Unknown	0	2063562539	BobWhite_c6820_199-0_B_F_2063562539	C	1	3/27/2012	InfiniumII	FALSE
BobWhite_c6850_768	CTACCTCAGCAAAACCAACAGGCTGAACAGTTAGCGAAAGCTATAGCTAC[A/G]CCAAACCAACTGGGAAATATTATGGTACCACAGAAGGTAGATCAAGATTG	0	0	0	0	0	FORWARD		1		Unknown	0	2063562543	BobWhite_c6850_768-0_T_F_2063562543	C	1	3/27/2012	InfiniumII	FALSE
BobWhite_c685_1231	ATTGTTGGATTTGGAGGGTTGGGCAAAACCACTCTTGCTAGAGCAGTATA[T/C]GAGAAGATTAAAGGTGATTTCGATTGTCGGGCATTTGTTCCGGTCGGTCA	0	0	0	0	0	FORWARD		1		Unknown	0	2063562545	BobWhite_c685_1231-0_B_F_2063562545	C	1	3/27/2012	InfiniumII	FALSE
BobWhite_c686_387	CTTGAACCACCTTATAATCAGCGTAGACTCGCTTGTAAAGTTTGCCACTG[T/C]CATCTGTTACAAATTCAACATTATAGCCGTCAACCTGCTCTGCAATCTTA	0	0	0	0	0	FORWARD		1		Unknown	0	2063562547	BobWhite_c686_387-0_B_F_2063562547	C	1	3/27/2012	InfiniumII	FALSE
BobWhite_c6885_1480	CTTGTTTCAGAAGTTCTTGCTGGCCTTTTTGCTGCAACCCTTGTTCTTCC[A/G]TCCCTACTCGGAGGTGCCTTCCTCTTTGGAGTCGCAAGGCGTTTCAGTAG	0	0	0	0	0	FORWARD		1		Unknown	0	2063562549	BobWhite_c6885_1480-0_T_F_2063562549	C	1	3/27/2012	InfiniumII	FALSE
BobWhite_c6933_301	AGGAGTATGGCCTTATTGATGGAGTAATCGTGAACCCTCTTAAAGCGCTG[T/C]AACCACTTCCAGCTTCCAGTTAGCCATGCCGTGCACAAAATCTMTGCCGC	0	0	0	0	0	FORWARD		1		Unknown	0	2063562551	BobWhite_c6933_301-0_B_F_2063562551	C	1	3/27/2012	InfiniumII	FALSE
BobWhite_c6998_115	GATGGTGGTTTTGGATACTTGCTTGAGCTAGATGATTGTTATGTTCCACG[A/G]CCATTCGCACAGTGGGTCGCGGACAACATATCCACAAAAGATGAAGCAAT	0	0	0	0	0	FORWARD		1		Unknown	0	2063562552	BobWhite_c6998_115-0_T_F_2063562552	C	1	3/27/2012	InfiniumII	FALSE
BobWhite_c6998_365	CCATAAGTTTCTTCGGGAACAAGATTATAAATGAAGAGCTGCCTGACGAC[A/G]TTTATCTTCGCTGCTTCTTGACTGTCGCACTAGCAACCTTCCTGTGTCCC	0	0	0	0	0	FORWARD		1		Unknown	0	2063562554	BobWhite_c6998_365-0_T_F_2063562554	C	1	3/27/2012	InfiniumII	FALSE
BobWhite_c7050_564	GCCATCACCAAGTACATCAAGGAGCAGAAGAAGAGCCACGAGCAAGCCAA[T/C]GAGTAAAATTCGGAAGAACATGTGCATGTAGCTGCATAAGAGTCTGAAAG	0	0	0	0	0	FORWARD		1		Unknown	0	2063562557	BobWhite_c7050_564-0_T_R_2063562557	C	1	3/27/2012	InfiniumII	FALSE
BobWhite_c7070_196	TTGTTGCAAACTAAACATATTTCCTGGCAATAATGTGCTACCCACTGCAA[T/C]CGTTGCTGCTGGAGATGGATCCCATTTAACGTGCTAGATTTTACTGTGGA	0	0	0	0	0	FORWARD		1		Unknown	0	2063562559	BobWhite_c7070_196-0_T_R_2063562559	C	1	3/27/2012	InfiniumII	FALSE
BobWhite_c7082_184	AACGGTGTAAATAGGACTGTCGATACCAGCAGCCGCACAAAAATTTCGAC[A/G]AAGGACGCACCGTTATTCTAGAATAGATATCGTCGACGAAACACACCAAT	0	0	0	0	0	FORWARD		1		Unknown	0	2063562561	BobWhite_c7082_184-0_B_R_2063562561	C	1	3/27/2012	InfiniumII	FALSE
BobWhite_c7082_196	AGGACTGTCGATACCAGCAGCCGCACAAAAATTTCGACAAAGGACGCACC[A/G]TTATTCTAGAATAGATATCGTCGACGAAACACACCAATGGCTGCGAGGGC	0	0	0	0	0	FORWARD		1		Unknown	0	2063562563	BobWhite_c7082_196-0_B_R_2063562563	C	1	3/27/2012	InfiniumII	FALSE
BobWhite_c7084_143	GAAGTTCTCCTAGCATTGGAGTATCTGCATATGTTGGGGGTTATATATCG[T/C]GATCTGAAGCCTGAGAACATACTTGTTCGTGAAGATGGGCACATCATGCT	0	0	0	0	0	FORWARD		1		Unknown	0	2063562564	BobWhite_c7084_143-0_B_F_2063562564	C	1	3/27/2012	InfiniumII	FALSE
BobWhite_c7090_123	TATGATTGGGGTCARCCGAATACTTGGTCTGAGCACCATCATCCACAACT[A/G]CCAGAGTATGAATCTTGTGCAGGTTGCACAGAGATTCCATCATAGCCTTG	0	0	0	0	0	FORWARD		1		Unknown	0	2063562566	BobWhite_c7090_123-0_B_R_2063562566	C	1	3/27/2012	InfiniumII	FALSE
BobWhite_c7090_2001	ACCTTCTTACAGGTCTTCTTGATGATCCCAAAGAAGGTGTGTGGCTTGGT[A/C]GGCTCAACACCCTCGACACGCACCATGAAGGAGTCGAGGCTGTCCTCGAT	0	0	0	0	0	FORWARD		1		Unknown	0	2063562567	BobWhite_c7090_2001-0_T_F_2063562567	C	1	3/27/2012	InfiniumII	FALSE
BobWhite_c7090_522	TCACTAGCCCCAGGTACCTCAGCTGCAACAACTTACCGAGATGCTCAAGA[T/C]TACTACCTTCCGAAAAAACACAGTCCTCAATAACTAGCACACGCAGTACT	0	0	0	0	0	FORWARD		1		Unknown	0	2063562570	BobWhite_c7090_522-0_T_R_2063562570	C	1	3/27/2012	InfiniumII	FALSE
BobWhite_c7106_849	GTCTTCCCACTAGTAGGAGCGTCATTACTGTTTTCCCTGTCATCTGTAAG[A/C]TCAGGATTTCCACTGCTATCAACAGTCACACTTGAACGGAATGCAGGAAG	0	0	0	0	0	FORWARD		1		Unknown	0	2063562571	BobWhite_c7106_849-0_T_F_2063562571	C	1	3/27/2012	InfiniumII	FALSE
BobWhite_c7114_237	AATGGGATGGGATGGGGTTGGGGTTGGGGTTGGGTTGGGTGTCAGCAACA[T/G]GAATCAGGTCTGGATAAATAGGACTCACTCAAAGAGCCATCACCTACTAC	0	0	0	0	0	FORWARD		1		Unknown	0	2063562574	BobWhite_c7114_237-0_T_R_2063562574	C	1	3/27/2012	InfiniumII	FALSE
BobWhite_c7145_355	TCCTTCTTGACTGAAAAACTAGCACTATAAGGTGTCATGCTAAGTGGATG[T/C]AGAGCAAAGTCCGTTATGTCCACTGGGTGACCATGGTACATAAGCGTGTT	0	0	0	0	0	FORWARD		1		Unknown	0	2063562575	BobWhite_c7145_355-0_B_F_2063562575	C	1	3/27/2012	InfiniumII	FALSE
BobWhite_c7149_554	ttgagattggggagcagattaaacacatcctgcaagtggtacagaatctc[A/G]TGGTTCAGTGGGAGCTTCCCTTCAATTACAAGATCTAGATAACCCCGGAT	0	0	0	0	0	FORWARD		1		Unknown	0	2063562577	BobWhite_c7149_554-0_B_R_2063562577	C	1	3/27/2012	InfiniumII	FALSE
BobWhite_c7155_286	ACTTAGAACTATTCTAACAACACGATGCCCGACAGGCCAACGCTAGTTGC[A/G]TTAGATTACACAGCAAACCAGATGAGAACTACCTGCCTGGCAGACTTAAG	0	0	0	0	0	FORWARD		1		Unknown	0	2063562579	BobWhite_c7155_286-0_B_R_2063562579	C	1	3/27/2012	InfiniumII	FALSE
BobWhite_c7176_157	acagctcagggcttggcttctcatggcgccactgtttatatgctttgccg[T/G]AACAAAGAAAGGGGAGAGACTGCTCTGAATGAAATAAGATCCAAAACTGG	0	0	0	0	0	FORWARD		1		Unknown	0	2063562580	BobWhite_c7176_157-0_T_R_2063562580	C	1	3/27/2012	InfiniumII	FALSE
BobWhite_c7235_365	CTGTACCTTTGCAATGGCATCTGAGACTTCGCAAGAAAGAACTAAGCAGC[A/G]TGCACCATTTGCTTTTAGCTTCTCATACTTGCTTTCATAGTCATTATTGT	0	0	0	0	0	FORWARD		1		Unknown	0	2063562581	BobWhite_c7235_365-0_T_F_2063562581	C	1	3/27/2012	InfiniumII	FALSE
BobWhite_c7246_643	AGATCCTTCCCATGCTGAAGGCCATGTTCATGCTACTCATCTGGATGAGC[A/G]TGGTTCTACCCCAAGACAGGATATATACCATTTGTTGCACTATAGTTGGT	0	0	0	0	0	FORWARD		1		Unknown	0	2063562584	BobWhite_c7246_643-0_B_R_2063562584	C	1	3/27/2012	InfiniumII	FALSE
BobWhite_c7246_686	GATGAGCATGGTTCTACCCCAAGACAGGATATATACCATTTGTTGCACTA[T/C]AGTTGGTATATAGCAAGATGGATAAGAAATACCCAAGAGCTTCTTCCTTT	0	0	0	0	0	FORWARD		1		Unknown	0	2063562585	BobWhite_c7246_686-0_B_F_2063562585	C	1	3/27/2012	InfiniumII	FALSE
BobWhite_c7255_133	CATTATTGATGTTACGCTTGATGATGACCTACCATTGGGAAGTGGTGTAT[T/C]GAGTTCATTTCAAGAGGAGCAGCATGATGCCAGCACTACATCTTGTAATT	0	0	0	0	0	FORWARD		1		Unknown	0	2063562587	BobWhite_c7255_133-0_B_F_2063562587	C	1	3/27/2012	InfiniumII	FALSE
BobWhite_c7263_337	AGATTTTTGCCAAGAGCCATTTATCGGACACTCGGCAAAGACTTTACCGA[A/G]AGCCAAACACTGTCACTCGGCAAACAAAGGTGATCAGACGAAACGCGTAA	0	0	0	0	0	FORWARD		1		Unknown	0	2063562589	BobWhite_c7263_337-0_T_F_2063562589	C	1	3/27/2012	InfiniumII	FALSE
BobWhite_c7333_76	TGATCAAATCACAGATCCATGGACAAAACAATATCAGTTATGATGGGGTA[T/C]ATAGGGCTGGGAATGGAACATTTAAAGACACGATTTGAGAATGAGGACAA	0	0	0	0	0	FORWARD		1		Unknown	0	2063562592	BobWhite_c7333_76-0_T_R_2063562592	C	1	3/27/2012	InfiniumII	FALSE
BobWhite_c7346_99	TTAACCTTTTGGTGCTTCACACAGGACTAGTCACCCAAACAACACGGTTC[A/G]CTGTCAGGGACTGGGTAAAACGAAGATGAAACACACCGCCTATTTACACA	0	0	0	0	0	FORWARD		1		Unknown	0	2063562593	BobWhite_c7346_99-0_T_F_2063562593	C	1	3/27/2012	InfiniumII	FALSE
BobWhite_c7354_462	ATGCACAAGGTCCGGATTTTTGGAATCAATGCCGGTAACTAAGCGGCAGC[A/G]TCCCAGGGTAGACAGCACTCAATATCATGTTTCATTTGAATGGCTGGATG	0	0	0	0	0	FORWARD		1		Unknown	0	2063562596	BobWhite_c7354_462-0_B_R_2063562596	C	1	3/27/2012	InfiniumII	FALSE
BobWhite_c7357_485	ATGGCTTGATAGAACARGTGATAGGTAACGCAGCATAGCGATAGAACGAA[T/G]CAACTAGCATAGCAATGATAGTAGTGAGATCCAGGGTAGCGGTCATCTTG	0	0	0	0	0	FORWARD		1		Unknown	0	2063562597	BobWhite_c7357_485-0_T_R_2063562597	C	1	3/27/2012	InfiniumII	FALSE
BobWhite_c7386_218	ATCGGTCGCCGGCGCGTCCTTCCGGGCTGTAATTTTGTTGCATGCATGCA[T/C]GCACGCACAGCTTCGTCTAGCATTTGATCACTCATCAATTGTATATTCAT	0	0	0	0	0	FORWARD		1		Unknown	0	2063562599	BobWhite_c7386_218-0_T_R_2063562599	C	1	3/27/2012	InfiniumII	FALSE
BobWhite_c7390_241	gattttgttgagttcacccttagctgagggttctggccgaagcaacgaac[T/G]ATCGCTTCATACTCCTTCAAATCGCCTGATTGTGTAGATGTTGCATGCGC	0	0	0	0	0	FORWARD		1		Unknown	0	2063562600	BobWhite_c7390_241-0_T_R_2063562600	C	1	3/27/2012	InfiniumII	FALSE
BobWhite_c7390_286	CGAACTATCGCTTCATACTCCTTCAAATCGCCTGATTGTGTAGATGTTGC[A/G]TGCGCATTCACATAGTTAATTTCTTCCCTTGTTACCCCTGAATCAGCCAG	0	0	0	0	0	FORWARD		1		Unknown	0	2063562601	BobWhite_c7390_286-0_T_F_2063562601	C	1	3/27/2012	InfiniumII	FALSE
BobWhite_c739_722	TATTACGAACTTCGCTATGACCCTCAACATCCTTTCTTTGCCTGTACATT[A/G]tcccgccatctggatatgactccaggcactgaagtctcagcgtgtcgcaa	0	0	0	0	0	FORWARD		1		Unknown	0	2063562603	BobWhite_c739_722-0_T_F_2063562603	C	1	3/27/2012	InfiniumII	FALSE
BobWhite_c7406_394	TTGAATCATGTATATGCAAAGCACATTGCTAGCACGACCCACCATGCAAA[T/C]GATCATCATAAATACTTGTGAAGCTGTCTCAAGACCCTCTCCCATTTGAA	0	0	0	0	0	FORWARD		1		Unknown	0	2063562604	BobWhite_c7406_394-0_B_F_2063562604	C	1	3/27/2012	InfiniumII	FALSE
BobWhite_c7437_460	TACACCATTGAGGTGGAGATCCATGACGGCCCTTACAACATCATCAAGAA[T/C]TGGAACTACACCGGCGTGGTGGAAGCATTCCATAATGGCGAGGGCAAGTG	0	0	0	0	0	FORWARD		1		Unknown	0	2063562606	BobWhite_c7437_460-0_B_F_2063562606	C	1	3/27/2012	InfiniumII	FALSE
BobWhite_c7454_492	CAGATCCAAGCAGTAGCGGTAAGGAATCTGATGCAAATCTACCAAGAAAA[A/G]TCATATGGCCAAGAGTAGGACGAGGGGATAAATGCATCCATGGTGAGATC	0	0	0	0	0	FORWARD		1		Unknown	0	2063562608	BobWhite_c7454_492-0_T_F_2063562608	C	1	3/27/2012	InfiniumII	FALSE
BobWhite_c7544_545	ctcccgcccacctggaagtacgagtctaccaccgccagcactctggtggc[A/G]TAAGGGAGATCCAGATCTGGTGTGCTCTTAGCTGATTAAAGCTTGATTGT	0	0	0	0	0	FORWARD		1		Unknown	0	2063562610	BobWhite_c7544_545-0_B_R_2063562610	C	1	3/27/2012	InfiniumII	FALSE
BobWhite_c7551_418	GGGATCGCCTTGTGAAGATTGTGACAGACTATCGAACAGAAACTTCACTG[A/C]gacatggatgcaacgatatactaaaggccgattgtgtyaatcttttggtc	0	0	0	0	0	FORWARD		1		Unknown	0	2063562611	BobWhite_c7551_418-0_T_F_2063562611	C	1	3/27/2012	InfiniumII	FALSE
BobWhite_c756_886	AGTTCAGCAGCAATTTGCAGTGCAATTTCATATTGTGATAATGCATCCTC[A/G]TACTGTCCAGCTGCAAAATGCTTGTTTCCTTCTGCTTTTGCATCGTTTGC	0	0	0	0	0	FORWARD		1		Unknown	0	2063562613	BobWhite_c756_886-0_B_R_2063562613	C	1	3/27/2012	InfiniumII	FALSE
BobWhite_c7604_181	CAACCTAATAGATTTGTGACTACATCACATTTACTGTATTATCATCTCTG[T/C]ATGCTCGGATCTCCCTCCAAATCTACCATATACAGACACTTACTGTTGCA	0	0	0	0	0	FORWARD		1		Unknown	0	2063562615	BobWhite_c7604_181-0_T_R_2063562615	C	1	3/27/2012	InfiniumII	FALSE
[truncated: 90,157 more rows]
