# Supplementary material for: Identification of new resistance loci against wheat sharp eyespot through genome-wide association study
Source: Front Plant Sci. 2022 Dec 12;13:1056935. doi: 10.3389/fpls.2022.1056935 (PMC9792169; doi:10.3389/fpls.2022.1056935)
Supplement: Supplementary Table 3 — Phenotypic variation for sharp eyespt in three years (2018-2020) [file Table_3.xlsx]

## Sheet: Sheet1
			Phenotypic variation for sharp eyespt in three years (2018-2020).
				2018	2019	2020	mean
			Mean	63.67	56.69	61.38	60.58
			SD	14.6353	15.3471	12.4573	13.15
			C.V.	4.35044	3.69387	4.92723	4.60684
			Min	23.5	20.9	30.7	25.86
			Max	93.5	94	98.2	95.23
			Skew	-0.44	-0.24	-0.22	-0.38
			Kurtosis	-0.483883	-0.727017	-0.516458	-0.5
