# Supplementary material for: Identification of new resistance loci against wheat sharp eyespot through genome-wide association study
Source: Front Plant Sci. 2022 Dec 12;13:1056935. doi: 10.3389/fpls.2022.1056935 (PMC9792169; doi:10.3389/fpls.2022.1056935)
Supplement: Supplementary Table 6 — Annotated genes within the identified QTL region [file Table_6.xlsx]

## Sheet: Sheet1
Annotated genes within the identified QTL region
Gene-ID			star	end	Blast-Hit-Accession	Human-Readable-Description	Pfam-IDs-(Description)	Interpro-IDs-(Description)	GO-IDs-(Description)-via-Interpro	Gene-or-TE-TE?-U (via-function)
TraesCS7B01G048200.1	7B	-	48048875	48052427	tr|Q5ZA60|Q5ZA60_ORYSJ	Embryogenesis transmembrane protein-like	PF13962: Domain of unknown function	IPR026961: PGG domain	0	G
TraesCS7B01G048300.1	7B	-	48187853	48193545	tr|B9T4P9|B9T4P9_RICCO	Ankyrin repeat-containing protein, putative	PF12796: Ankyrin repeats (3 copies); PF00023: Ankyrin repeat	IPR001841: Zinc finger, RING-type; IPR002110: Ankyrin repeat; IPR013083: Zinc finger, RING/FYVE/PHD-type; IPR017907: Zinc finger, RING-type, conserved site; IPR020683: Ankyrin repeat-containing domain	GO:0005515 MF: protein binding;GO:0008270 MF: zinc ion binding	G
TraesCS7B01G048400.1	7B	+	48339362	48340543	tr|G7J9W6|G7J9W6_MEDTR	DUF868 family protein	PF05910: Plant protein of unknown function (DUF868)	IPR008586: Protein of unknown function DUF868, plant	0	G
TraesCS7B01G048500.1	7B	+	48449723	48449977	AT3G51150.5	ATP binding microtubule motor family protein	0	0	0	G
TraesCS7B01G048600.1	7B	-	48454604	48455383	AT5G25170.1	PPPDE putative thiol peptidase family protein	PF05903: PPPDE putative peptidase domain	IPR008580: PPPDE putative peptidase domain	0	G
TraesCS7B01G048700.1	7B	-	48457258	48478281	tr|K7PRK8|K7PRK8_MAIZE	Callose synthase	PF04652: Vta1 like; PF14288: 1,3-beta-glucan synthase subunit FKS1, domain-1; PF02364: 1,3-beta-glucan synthase component	IPR003440: Glycosyl transferase, family 48; IPR023175: Vacuolar protein sorting-associate protein Vta1/Callose synthase, N-terminal domain; IPR026899: 1,3-beta-glucan synthase subunit FKS1-like, domain-1	GO:0000148 CC: 1,3-beta-D-glucan synthase complex;GO:0003843 MF: 1,3-beta-D-glucan synthase activity;GO:0006075 BP: (1->3)-beta-D-glucan biosynthetic process;GO:0016020 CC: membrane	G
TraesCS7B01G048800.1	7B	+	48761922	48769364	tr|F4KDK1|F4KDK1_ARATH	Calcineurin-like metallo-phosphoesterase superfamily protein	PF00149: Calcineurin-like phosphoesterase	IPR004843: Calcineurin-like phosphoesterase domain, ApaH type; IPR027629: Putative protein phosphatase DevT-like; IPR029052: Metallo-dependent phosphatase-like	GO:0016787 MF: hydrolase activity	G
TraesCS7B01G048900.1	7B	-	48770106	48772088	tr|Q7F0U5|Q7F0U5_ORYSJ	Protein kinase-like	PF00069: Protein kinase domain; PF07714: Protein tyrosine kinase	IPR000719: Protein kinase domain; IPR001245: Serine-threonine/tyrosine-protein kinase, catalytic domain; IPR008271: Serine/threonine-protein kinase, active site; IPR011009: Protein kinase-like domain; IPR017441: Protein kinase, ATP binding site	GO:0004672 MF: protein kinase activity;GO:0005524 MF: ATP binding;GO:0006468 BP: protein phosphorylation	G
TraesCS7B01G049000.1	7B	+	49026434	49034892	tr|W9QUF0|W9QUF0_9ROSA	Two-component response regulator	PF00072: Response regulator receiver domain; PF00249: Myb-like DNA-binding domain	IPR001005: SANT/Myb domain; IPR001789: Signal transduction response regulator, receiver domain; IPR006447: Myb domain, plants; IPR009057: Homeobox domain-like; IPR011006: CheY-like superfamily; IPR017053: Response regulator B-type, plant; IPR017930: Myb domain	GO:0000160 BP: phosphorelay signal transduction system;GO:0003677 MF: DNA binding;GO:0003700 MF: transcription factor activity, sequence-specific DNA binding;GO:0007165 BP: signal transduction	G
TraesCS7B01G049100.1	7B	+	49178191	49185115	tr|A0A0U9HJ94|A0A0U9HJ94_KLEFL	Histidine kinase	PF02518: Histidine kinase-, DNA gyrase B-, and HSP90-like ATPase; PF00072: Response regulator receiver domain	IPR001789: Signal transduction response regulator, receiver domain; IPR003594: Histidine kinase-like ATPase, C-terminal domain; IPR003661: Signal transduction histidine kinase, dimerisation/phosphoacceptor domain; IPR004358: Signal transduction histidine kinase-related protein, C-terminal; IPR005467: Histidine kinase domain; IPR011006: CheY-like superfamily	GO:0000155 MF: phosphorelay sensor kinase activity;GO:0000160 BP: phosphorelay signal transduction system;GO:0007165 BP: signal transduction;GO:0016310 BP: phosphorylation;GO:0016772 MF: transferase activity, transferring phosphorus-containing groups	G
TraesCS7B01G049200.1	7B	-	49185405	49189255	tr|W9QUF0|W9QUF0_9ROSA	Two-component response regulator	PF00072: Response regulator receiver domain; PF00249: Myb-like DNA-binding domain	IPR001005: SANT/Myb domain; IPR001789: Signal transduction response regulator, receiver domain; IPR006447: Myb domain, plants; IPR009057: Homeobox domain-like; IPR011006: CheY-like superfamily; IPR017053: Response regulator B-type, plant; IPR017930: Myb domain	GO:0000160 BP: phosphorelay signal transduction system;GO:0003677 MF: DNA binding;GO:0003700 MF: transcription factor activity, sequence-specific DNA binding;GO:0007165 BP: signal transduction	G
TraesCS7B01G049300.1	7B	+	49206554	49207375	AT1G23935.3	apoptosis inhibitory protein	0	0	0	G
TraesCS7B01G049400.1	7B	+	49356855	49362894	tr|A0A0U9HJ94|A0A0U9HJ94_KLEFL	Histidine kinase	PF02518: Histidine kinase-, DNA gyrase B-, and HSP90-like ATPase; PF00072: Response regulator receiver domain	IPR001789: Signal transduction response regulator, receiver domain; IPR003594: Histidine kinase-like ATPase, C-terminal domain; IPR003661: Signal transduction histidine kinase, dimerisation/phosphoacceptor domain; IPR004358: Signal transduction histidine kinase-related protein, C-terminal; IPR005467: Histidine kinase domain; IPR011006: CheY-like superfamily	GO:0000155 MF: phosphorelay sensor kinase activity;GO:0000160 BP: phosphorelay signal transduction system;GO:0007165 BP: signal transduction;GO:0016310 BP: phosphorylation;GO:0016772 MF: transferase activity, transferring phosphorus-containing groups	G
TraesCS7B01G049500.1	7B	+	49401681	49402354	sp|Q9A2V8|ATPG_CAUCR	ATP synthase gamma chain	0	0	0	G
TraesCS7B01G049600.1	7B	-	49611275	49611493	tr|A0A061RJ46|A0A061RJ46_9CHLO	Histidine kinase	PF00072: Response regulator receiver domain	IPR001789: Signal transduction response regulator, receiver domain; IPR011006: CheY-like superfamily	GO:0000160 BP: phosphorelay signal transduction system	G
TraesCS7B01G049700.1	7B	-	50977350	50978421	tr|A0A1E5VSR8|A0A1E5VSR8_9POAL	BTB/POZ and MATH domain-containing protein 2	PF00651: BTB/POZ domain	IPR000210: BTB/POZ domain; IPR002083: MATH/TRAF domain; IPR008974: TRAF-like; IPR011333: SKP1/BTB/POZ domain	GO:0005515 MF: protein binding	G
TraesCS7B01G049800.1	7B	-	51058262	51058684	sp|Q09YM8|CTTB2_RABIT	Cortactin-binding protein 2	0	0	0	G
TraesCS7B01G049900.1	7B	+	51060476	51061135	tr|B9RAG8|B9RAG8_RICCO	Exocyst complex component, putative	PF03081: Exo70 exocyst complex subunit	IPR004140: Exocyst complex component Exo70; IPR016159: Cullin repeat-like-containing domain	GO:0000145 CC: exocyst;GO:0006887 BP: exocytosis	G
TraesCS7B01G050000.1	7B	-	51062908	51066006	tr|A0A061GI89|A0A061GI89_THECC	Calcineurin-like metallo-phosphoesterase superfamily protein, putative	0	IPR029052: Metallo-dependent phosphatase-like	0	G
TraesCS7B01G050100.3	7B	-	51067979	51088684	tr|Q5SML0|Q5SML0_ORYSJ	Chromatin-remodeling factor CHD3	PF00385: Chromo (CHRromatin Organisation MOdifier) domain; PF00176: SNF2 family N-terminal domain; PF00271: Helicase conserved C-terminal domain; PF06465: Domain of Unknown Function (DUF1087); PF06461: Domain of Unknown Function (DUF1086)	IPR000330: SNF2-related, N-terminal domain; IPR000953: Chromo/chromo shadow domain; IPR001650: Helicase, C-terminal; IPR001965: Zinc finger, PHD-type; IPR009462: Domain of unknown function DUF1086; IPR009463: Domain of unknown function DUF1087; IPR013083: Zinc finger, RING/FYVE/PHD-type; IPR014001: Helicase superfamily 1/2, ATP-binding domain; IPR016197: Chromo domain-like; IPR019786: Zinc finger…	GO:0005515 MF: protein binding;GO:0005524 MF: ATP binding;GO:0008270 MF: zinc ion binding	TE?
TraesCS7B01G050200.1	7B	+	51266297	51267309	tr|A0A072UVU8|A0A072UVU8_MEDTR	Myb/SANT-like DNA-binding domain protein	PF12776: Myb/SANT-like DNA-binding domain	IPR024752: Myb/SANT-like domain	0	TE?
TraesCS7B01G050300.1	7B	+	51764860	51765618	tr|A0A1D6B0V1|A0A1D6B0V1_WHEAT	Histone H2A	PF00125: Core histone H2A/H2B/H3/H4; PF16211: C-terminus of histone H2A	IPR002119: Histone H2A; IPR007125: Histone H2A/H2B/H3; IPR009072: Histone-fold; IPR032454: Histone H2A, C-terminal domain	GO:0000786 CC: nucleosome;GO:0003677 MF: DNA binding;GO:0005634 CC: nucleus;GO:0046982 MF: protein heterodimerization activity	G
TraesCS7B01G050400.1	7B	+	51884774	51886501	tr|A0A072UYX1|A0A072UYX1_MEDTR	Myb/SANT-like DNA-binding domain protein	0	0	0	G
TraesCS7B01G050500.1	7B	-	52348061	52350104	tr|A0A1D6CDH4|A0A1D6CDH4_WHEAT	Bidirectional sugar transporter SWEET	PF03083: Sugar efflux transporter for intercellular exchange	IPR004316: SWEET sugar transporter	GO:0016021 CC: integral component of membrane	G
TraesCS7B01G050600.1	7B	+	52615754	52617181	tr|S1RTT0|S1RTT0_THECC	F-box family protein, putative	PF00646: F-box domain	IPR001810: F-box domain; IPR017451: F-box associated interaction domain	GO:0005515 MF: protein binding	TE?
TraesCS7B01G050700.1	7B	-	52655087	52656079	tr|A0A1D5TLP8|A0A1D5TLP8_WHEAT	Dirigent protein	PF01419: Jacalin-like lectin domain	IPR001229: Jacalin-like lectin domain	0	G
TraesCS7B01G050800.1	7B	-	52676703	52677278	tr|A0A1D5TLP8|A0A1D5TLP8_WHEAT	Dirigent protein	PF01419: Jacalin-like lectin domain	IPR001229: Jacalin-like lectin domain	0	G
TraesCS7B01G050900.1	7B	-	52910325	52911356	tr|G5DVV1|G5DVV1_SILLA	Peptidyl-prolyl cis-trans isomerase-like protein	PF04641: Rtf2 RING-finger	IPR013083: Zinc finger, RING/FYVE/PHD-type; IPR027799: Replication termination factor 2, RING-finger	0	G
TraesCS7B01G051000.1	7B	-	52951341	52951787	tr|B9TAI9|B9TAI9_RICCO	30S ribosomal protein S7, putative	PF00177: Ribosomal protein S7p/S5e	IPR000235: Ribosomal protein S5/S7; IPR023798: Ribosomal protein S7 domain	GO:0006412 BP: translation	G
TraesCS7B01G051100.1	7B	-	52970167	52970637	tr|Q09EK6|Q09EK6_SORBI	ATPase subunit 8	PF02326: Plant ATP synthase F0; PF06449: Mitochondrial domain of unknown function (DUF1082)	IPR003319: ATP synthase YMF19-like, N-terminal; IPR009455: ATP synthase YMF19, uncharacterised, C-terminal	GO:0005739 CC: mitochondrion;GO:0016021 CC: integral component of membrane;GO:0016820 MF: hydrolase activity, acting on acid anhydrides, catalyzing transmembrane movement of substances	G
TraesCS7B01G051200.1	7B	+	53628709	53630308	tr|A0A0B0MVM1|A0A0B0MVM1_GOSAR	28S ribosomal S34, mitochondrial	0	0	0	G
TraesCS7B01G051300.1	7B	-	53634645	53636219	tr|A0A199UMI0|A0A199UMI0_ANACO	Protein POLAR LOCALIZATION DURING ASYMMETRIC DIVISION AND REDISTRIBUTION	0	0	0	G
TraesCS7B01G051400.2	7B	-	53646235	53652463	tr|A0A061GR07|A0A061GR07_THECC	Ubiquitin carboxyl-terminal hydrolase, putative	PF00443: Ubiquitin carboxyl-terminal hydrolase	IPR001394: Peptidase C19, ubiquitin carboxyl-terminal hydrolase; IPR018200: Ubiquitin specific protease, conserved site; IPR028889: Ubiquitin specific protease domain	GO:0006511 BP: ubiquitin-dependent protein catabolic process;GO:0016579 BP: protein deubiquitination;GO:0036459 MF: thiol-dependent ubiquitinyl hydrolase activity	G
TraesCS7B01G051500.1	7B	-	54048215	54049159	tr|A0A1C9ZNY1|A0A1C9ZNY1_HORVS	NADH-ubiquinone oxidoreductase chain 6	PF00499: NADH-ubiquinone/plastoquinone oxidoreductase chain 6	IPR001457: NADH:ubiquinone/plastoquinone oxidoreductase, chain 6	GO:0008137 MF: NADH dehydrogenase (ubiquinone) activity;GO:0055114 BP: oxidation-reduction process	G
TraesCS7B01G051600.1	7B	+	54050842	54051077	sp|A8G2Z0|PSAE_PROM2	Photosystem I reaction center subunit IV	0	0	0	G
TraesCS7B01G051700.1	7B	+	54064138	54064451	sp|P02709|ACHA_BOVIN	Acetylcholine receptor subunit alpha	0	0	0	G
TraesCS7B01G051800.1	7B	+	54310918	54313413	tr|M8C468|M8C468_AEGTA	Pentatricopeptide repeat-containing protein	PF13041: PPR repeat family; PF01535: PPR repeat; PF12854: PPR repeat	IPR002885: Pentatricopeptide repeat; IPR011990: Tetratricopeptide-like helical domain	GO:0005515 MF: protein binding	G
TraesCS7B01G051900.1	7B	+	54495936	54499731	tr|A0A0A0L132|A0A0A0L132_CUCSA	Formin-like protein	PF10409: C2 domain of PTEN tumour-suppressor protein	IPR000008: C2 domain; IPR014020: Tensin phosphatase, C2 domain; IPR029021: Protein-tyrosine phosphatase-like	GO:0005515 MF: protein binding	G
TraesCS7B01G052000.1	7B	-	54501232	54503692	AT2G39415.1	F-box family protein	PF00646: F-box domain	IPR001810: F-box domain; IPR032675: Leucine-rich repeat domain, L domain-like	GO:0005515 MF: protein binding	TE?
TraesCS7B01G052100.1	7B	-	54519749	54520240	sp|Q6MB06|SYA_PARUW	Alanine--tRNA ligase	0	0	0	G
TraesCS7B01G052200.1	7B	+	54725172	54728618	tr|M8CQK3|M8CQK3_AEGTA	Receptor-like protein kinase	PF08263: Leucine rich repeat N-terminal domain; PF00069: Protein kinase domain	IPR000719: Protein kinase domain; IPR003591: Leucine-rich repeat, typical subtype; IPR008271: Serine/threonine-protein kinase, active site; IPR011009: Protein kinase-like domain; IPR013210: Leucine-rich repeat-containing N-terminal, plant-type; IPR017441: Protein kinase, ATP binding site; IPR032675: Leucine-rich repeat domain, L domain-like	GO:0004672 MF: protein kinase activity;GO:0005524 MF: ATP binding;GO:0006468 BP: protein phosphorylation	G
TraesCS7B01G052300.1	7B	-	54787742	54788995	tr|A0A124SDR5|A0A124SDR5_CYNCS	Thioredoxin	0	IPR012336: Thioredoxin-like fold	0	G
TraesCS7B01G052400.1	7B	-	54904273	54906591	AT5G45540.1	transmembrane protein, putative (DUF594)	PF13968: Domain of unknown function (DUF4220); PF04578: Protein of unknown function, DUF594	IPR007658: Protein of unknown function DUF594; IPR025315: Domain of unknown function DUF4220	0	G
TraesCS7B01G052500.1	7B	-	54923271	54923857	tr|Q7XDU8|Q7XDU8_ORYSJ	GRF zinc finger family protein, expressed	0	0	0	TE?
TraesCS7B01G052600.1	7B	-	55034014	55035889	tr|A0A0N9M4T5|A0A0N9M4T5_9POAL	Cinnamoyl-CoA reductase	PF01370: NAD dependent epimerase/dehydratase family	IPR001509: NAD-dependent epimerase/dehydratase; IPR016040: NAD(P)-binding domain	GO:0003824 MF: catalytic activity;GO:0050662 MF: coenzyme binding	G
TraesCS7B01G052700.1	7B	-	55065321	55067137	tr|A8DNN6|A8DNN6_WHEAT	Cinnamoyl-CoA reductase	PF01370: NAD dependent epimerase/dehydratase family	IPR001509: NAD-dependent epimerase/dehydratase; IPR016040: NAD(P)-binding domain	GO:0003824 MF: catalytic activity;GO:0050662 MF: coenzyme binding	G
TraesCS7B01G052800.1	7B	-	55340428	55344323	tr|R7W589|R7W589_AEGTA	BTB/POZ domain-containing protein	PF03000: NPH3 family	IPR000210: BTB/POZ domain; IPR011333: SKP1/BTB/POZ domain; IPR027356: NPH3 domain	GO:0005515 MF: protein binding	G
TraesCS7B01G052900.1	7B	+	55840714	55853033	tr|A0A072V473|A0A072V473_MEDTR	Multidrug resistance protein ABC transporter family protein	PF00664: ABC transporter transmembrane region; PF00005: ABC transporter	IPR003439: ABC transporter-like; IPR003593: AAA+ ATPase domain; IPR011527: ABC transporter type 1, transmembrane domain; IPR017871: ABC transporter, conserved site; IPR027417: P-loop containing nucleoside triphosphate hydrolase	GO:0005524 MF: ATP binding;GO:0006810 BP: transport;GO:0016021 CC: integral component of membrane;GO:0016887 MF: ATPase activity;GO:0042626 MF: ATPase activity, coupled to transmembrane movement of substances;GO:0055085 BP: transmembrane transport	G
TraesCS7B01G053000.1	7B	-	55853495	55854166	tr|Q5SMN0|Q5SMN0_ORYSJ	Low temperature and salt responsive protein-like	PF01679: Proteolipid membrane potential modulator	IPR000612: Proteolipid membrane potential modulator	GO:0016021 CC: integral component of membrane	G
TraesCS7B01G053100.1	7B	-	55856878	55857333	tr|Q5SMN0|Q5SMN0_ORYSJ	Low temperature and salt responsive protein-like	PF01679: Proteolipid membrane potential modulator	IPR000612: Proteolipid membrane potential modulator	GO:0016021 CC: integral component of membrane	G
TraesCS7B01G053200.1	7B	-	55860693	55861880	tr|A0A1E5UTQ4|A0A1E5UTQ4_9POAL	Pentatricopeptide repeat-containing protein	PF13041: PPR repeat family; PF12854: PPR repeat	IPR002885: Pentatricopeptide repeat; IPR011990: Tetratricopeptide-like helical domain	GO:0005515 MF: protein binding	G
TraesCS7B01G053300.1	7B	-	55862062	55862409	AT3G18530.1	ARM repeat superfamily protein	0	0	0	G
TraesCS7B01G053400.1	7B	+	56359326	56369412	tr|A0A061E883|A0A061E883_THECC	p-loop containing nucleoside triphosphate hydrolases superfamily protein, putative	PF13086: AAA domain; PF13087: AAA domain	IPR027417: P-loop containing nucleoside triphosphate hydrolase	0	G
TraesCS7B01G053500.1	7B	-	56496352	56497776	tr|Q7EYV6|Q7EYV6_ORYSJ	Anthocyanin 5-aromatic acyltransferase-like protein	PF02458: Transferase family	IPR003480: Transferase	GO:0016747 MF: transferase activity, transferring acyl groups other than amino-acyl groups	G
TraesCS7B01G053600.1	7B	+	56683450	56683842	tr|Q9XHQ5|Q9XHQ5_CATRO	G-Box binding protein 2	0	0	0	G
TraesCS7B01G053700.1	7B	+	56924144	56924950	AT1G64980.2	Nucleotide-diphospho-sugar transferases superfamily protein	0	IPR029044: Nucleotide-diphospho-sugar transferases	0	G
TraesCS7B01G053800.1	7B	-	56929123	56931648	tr|B9HTH7|B9HTH7_POPTR	XH/XS domain-containing family protein	PF03470: XS zinc finger domain	IPR005381: Zinc finger-XS domain	GO:0031047 BP: gene silencing by RNA	G
TraesCS7B01G053900.1	7B	-	56934198	56935028	tr|B9I5Y8|B9I5Y8_POPTR	Short-chain dehydrogenase/reductase family protein	PF13561: Enoyl-(Acyl carrier protein) reductase	IPR002347: Short-chain dehydrogenase/reductase SDR; IPR016040: NAD(P)-binding domain; IPR020904: Short-chain dehydrogenase/reductase, conserved site	GO:0016491 MF: oxidoreductase activity	G
TraesCS7B01G054000.1	7B	+	57065931	57067223	tr|E0D875|E0D875_IPOBA	Hydroxycinnamoyl-CoA shikimate/quinate hydroxycinnamoyltransferase	PF02458: Transferase family	IPR003480: Transferase	GO:0016747 MF: transferase activity, transferring acyl groups other than amino-acyl groups	G
TraesCS7B01G054100.1	7B	-	57268056	57269345	tr|E0D875|E0D875_IPOBA	Hydroxycinnamoyl-CoA shikimate/quinate hydroxycinnamoyltransferase	PF02458: Transferase family	IPR003480: Transferase	GO:0016747 MF: transferase activity, transferring acyl groups other than amino-acyl groups	G
TraesCS7B01G054200.1	7B	+	57456723	57458042	tr|B9HXM3|B9HXM3_POPTR	Pentatricopeptide repeat-containing family protein	PF13041: PPR repeat family; PF01535: PPR repeat	IPR002885: Pentatricopeptide repeat; IPR011990: Tetratricopeptide-like helical domain	GO:0005515 MF: protein binding	G
TraesCS7B01G054300.1	7B	-	57460256	57462737	tr|A0A1E5V3I1|A0A1E5V3I1_9POAL	Pentatricopeptide repeat-containing protein	PF01535: PPR repeat; PF13041: PPR repeat family; PF14432: DYW family of nucleic acid deaminases	IPR002885: Pentatricopeptide repeat; IPR011990: Tetratricopeptide-like helical domain; IPR032867: DYW domain	GO:0005515 MF: protein binding;GO:0008270 MF: zinc ion binding	G
TraesCS7B01G054400.1	7B	+	57587981	57591531	tr|A0A1D6CIU7|A0A1D6CIU7_WHEAT	Glutathione peroxidase	PF00255: Glutathione peroxidase	IPR000889: Glutathione peroxidase; IPR012336: Thioredoxin-like fold; IPR029759: Glutathione peroxidase active site; IPR029760: Glutathione peroxidase conserved site	GO:0004602 MF: glutathione peroxidase activity;GO:0006979 BP: response to oxidative stress;GO:0055114 BP: oxidation-reduction process	G
TraesCS7B01G054500.1	7B	-	57633004	57636212	tr|B9SUC9|B9SUC9_RICCO	Receptor-kinase, putative	PF08263: Leucine rich repeat N-terminal domain; PF13855: Leucine rich repeat; PF00560: Leucine Rich Repeat; PF00069: Protein kinase domain	IPR000719: Protein kinase domain; IPR001611: Leucine-rich repeat; IPR003591: Leucine-rich repeat, typical subtype; IPR008271: Serine/threonine-protein kinase, active site; IPR011009: Protein kinase-like domain; IPR013210: Leucine-rich repeat-containing N-terminal, plant-type; IPR017441: Protein kinase, ATP binding site; IPR032675: Leucine-rich repeat domain, L domain-like	GO:0004672 MF: protein kinase activity;GO:0005515 MF: protein binding;GO:0005524 MF: ATP binding;GO:0006468 BP: protein phosphorylation	G
TraesCS7B01G054600.1	7B	-	57678399	57681520	tr|O24436|O24436_ORYLO	Receptor kinase-like protein	PF08263: Leucine rich repeat N-terminal domain; PF13855: Leucine rich repeat; PF00069: Protein kinase domain	IPR000719: Protein kinase domain; IPR001611: Leucine-rich repeat; IPR003591: Leucine-rich repeat, typical subtype; IPR008271: Serine/threonine-protein kinase, active site; IPR011009: Protein kinase-like domain; IPR013210: Leucine-rich repeat-containing N-terminal, plant-type; IPR017441: Protein kinase, ATP binding site; IPR032675: Leucine-rich repeat domain, L domain-like	GO:0004672 MF: protein kinase activity;GO:0005515 MF: protein binding;GO:0005524 MF: ATP binding;GO:0006468 BP: protein phosphorylation	G
TraesCS7B01G054700.1	7B	+	57912617	57914746	AT3G60960.3	Tetratricopeptide repeat (TPR)-like superfamily protein	0	0	0	G
TraesCS7B01G054800.1	7B	+	58242307	58245127	tr|A0A0S2LQS0|A0A0S2LQS0_9CHLO	Alpha subunit of RNA polymerase	0	0	0	G
TraesCS7B01G054900.1	7B	-	58249281	58254590	tr|A0A1D6CES0|A0A1D6CES0_WHEAT	Carboxypeptidase	PF00450: Serine carboxypeptidase	IPR001563: Peptidase S10, serine carboxypeptidase; IPR018202: Serine carboxypeptidase, serine active site; IPR029058: Alpha/Beta hydrolase fold; IPR033124: Serine carboxypeptidases, histidine active site	GO:0004185 MF: serine-type carboxypeptidase activity;GO:0006508 BP: proteolysis	G
TraesCS7B01G055000.1	7B	+	58432567	58443522	tr|A0A1D1XJ87|A0A1D1XJ87_9ARAE	HAUS augmin-like complex subunit 3	PF14932: HAUS augmin-like complex subunit 3	IPR026206: HAUS augmin-like complex subunit 3; IPR032733: HAUS augmin-like complex subunit 3, N-terminal	GO:0051225 BP: spindle assembly;GO:0070652 CC: HAUS complex	G
TraesCS7B01G055100.1	7B	+	58537768	58544914	tr|A0A1D1YTL0|A0A1D1YTL0_9ARAE	Nucleoporin NUP188	PF10487: Nucleoporin subcomplex protein binding to Pom34	IPR018864: Nucleoporin Nup188	GO:0017056 MF: structural constituent of nuclear pore	G
TraesCS7B01G055200.2	7B	+	58716724	58717952	sp|B6ENU6|GLPE_ALISL	Thiosulfate sulfurtransferase GlpE	PF00581: Rhodanese-like domain	IPR001763: Rhodanese-like domain	0	G
TraesCS7B01G055300.1	7B	-	58727424	58733811	AT2G24100.1	ATP-dependent DNA helicase	0	0	0	TE?
TraesCS7B01G055400.1	7B	-	58788546	58791577	tr|A0A061G9T3|A0A061G9T3_THECC	Major facilitator superfamily protein	PF03092: BT1 family	IPR004324: Folate-biopterin transporter; IPR020846: Major facilitator superfamily domain	GO:0006810 BP: transport;GO:0016021 CC: integral component of membrane	G
TraesCS7B01G055500.1	7B	+	58797792	58798340	tr|A0A0J8B8I8|A0A0J8B8I8_BETVU	DNA topoisomerase	0	0	0	G
TraesCS7B01G055600.1	7B	+	59052936	59059447	tr|K7VE05|K7VE05_MAIZE	Origin recognition complex subunit 1	PF00628: PHD-finger; PF01426: BAH domain; PF00004: ATPase family associated with various cellular activities (AAA)	IPR001025: Bromo adjacent homology (BAH) domain; IPR001965: Zinc finger, PHD-type; IPR003593: AAA+ ATPase domain; IPR003959: ATPase, AAA-type, core; IPR011011: Zinc finger, FYVE/PHD-type; IPR013083: Zinc finger, RING/FYVE/PHD-type; IPR019786: Zinc finger, PHD-type, conserved site; IPR019787: Zinc finger, PHD-finger; IPR027417: P-loop containing nucleoside triphosphate hydrolase	GO:0003682 MF: chromatin binding;GO:0005515 MF: protein binding;GO:0005524 MF: ATP binding;GO:0008270 MF: zinc ion binding	G
TraesCS7B01G055700.1	7B	+	59060660	59062850	tr|A0A176VDS3|A0A176VDS3_MARPO	Methyltransferase	PF09445: RNA cap guanine-N2 methyltransferase	IPR019012: RNA cap guanine-N2 methyltransferase; IPR029063: S-adenosyl-L-methionine-dependent methyltransferase	GO:0001510 BP: RNA methylation;GO:0008168 MF: methyltransferase activity;GO:0009452 BP: 7-methylguanosine RNA capping	G
TraesCS7B01G055800.2	7B	+	59063966	59066947	tr|F2E9C6|F2E9C6_HORVV	Serine/threonine-protein kinase	PF01453: D-mannose binding lectin; PF00954: S-locus glycoprotein domain; PF08276: PAN-like domain; PF07714: Protein tyrosine kinase	IPR000719: Protein kinase domain; IPR000742: EGF-like domain; IPR000858: S-locus glycoprotein domain; IPR001245: Serine-threonine/tyrosine-protein kinase, catalytic domain; IPR001480: Bulb-type lectin domain; IPR003609: PAN/Apple domain; IPR011009: Protein kinase-like domain; IPR017441: Protein kinase, ATP binding site	GO:0004672 MF: protein kinase activity;GO:0005515 MF: protein binding;GO:0005524 MF: ATP binding;GO:0006468 BP: protein phosphorylation;GO:0048544 BP: recognition of pollen	G
TraesCS7B01G055900.1	7B	+	59071966	59072463	tr|A0A1D6CZ22|A0A1D6CZ22_WHEAT	Serine/threonine-protein kinase	0	0	0	G
TraesCS7B01G056000.1	7B	+	59078731	59080185	tr|A0A1D6CDK2|A0A1D6CDK2_WHEAT	Glycosyltransferase	PF00201: UDP-glucoronosyl and UDP-glucosyl transferase	IPR002213: UDP-glucuronosyl/UDP-glucosyltransferase	GO:0008152 BP: metabolic process;GO:0016758 MF: transferase activity, transferring hexosyl groups	G
TraesCS7B01G056100.1	7B	+	59094983	59096599	tr|M8BNK5|M8BNK5_AEGTA	Pathogenesis-related protein 1	PF00188: Cysteine-rich secretory protein family	IPR014044: CAP domain	0	G
TraesCS7B01G056200.1	7B	-	59099577	59100908	tr|A0A1J3F7T2|A0A1J3F7T2_NOCCA	UDP-glucuronate 4-epimerase 4	PF01370: NAD dependent epimerase/dehydratase family	IPR001509: NAD-dependent epimerase/dehydratase; IPR008089: Nucleotide sugar epimerase; IPR016040: NAD(P)-binding domain	GO:0003824 MF: catalytic activity;GO:0005975 BP: carbohydrate metabolic process;GO:0016857 MF: racemase and epimerase activity, acting on carbohydrates and derivatives;GO:0050662 MF: coenzyme binding	G
TraesCS7B01G056300.1	7B	-	59179303	59180486	tr|S5RDS4|S5RDS4_9ROSA	NAC domain protein	PF02365: No apical meristem (NAM) protein	IPR003441: NAC domain	GO:0003677 MF: DNA binding;GO:0006355 BP: regulation of transcription, DNA-templated	G
TraesCS7B01G056400.1	7B	+	59311294	59312979	tr|A0A0K9PZ01|A0A0K9PZ01_ZOSMR	RING finger protein	PF13639: Ring finger domain	IPR001841: Zinc finger, RING-type; IPR013083: Zinc finger, RING/FYVE/PHD-type	GO:0005515 MF: protein binding;GO:0008270 MF: zinc ion binding	G
TraesCS7B01G056500.1	7B	-	59321847	59332948	tr|A0A0B2S0B1|A0A0B2S0B1_GLYSO	E3 ubiquitin-protein ligase SINA-like 10	0	0	0	G
TraesCS7B01G056600.2	7B	+	59605149	59607575	tr|B9T7V5|B9T7V5_RICCO	Arginine/serine-rich splicing factor, putative	PF00076: RNA recognition motif. (a.k.a. RRM, RBD, or RNP domain); PF00098: Zinc knuckle	IPR000504: RNA recognition motif domain; IPR001878: Zinc finger, CCHC-type	GO:0003676 MF: nucleic acid binding;GO:0008270 MF: zinc ion binding	TE?
TraesCS7B01G056700.1	7B	+	59631181	59635962	tr|A0A0K9PRG4|A0A0K9PRG4_ZOSMR	Cyclic nucleotide-gated channel	PF00520: Ion transport protein	IPR000048: IQ motif, EF-hand binding site; IPR000595: Cyclic nucleotide-binding domain; IPR005821: Ion transport domain; IPR014710: RmlC-like jelly roll fold; IPR018490: Cyclic nucleotide-binding-like	GO:0005216 MF: ion channel activity;GO:0005515 MF: protein binding;GO:0006811 BP: ion transport;GO:0016020 CC: membrane;GO:0055085 BP: transmembrane transport	G
TraesCS7B01G056800.1	7B	-	59637844	59639094	tr|F4I270|F4I270_ARATH	TIR-NBS-LRR class disease resistance protein	0	IPR032675: Leucine-rich repeat domain, L domain-like	0	G
TraesCS7B01G056900.1	7B	-	59639197	59641517	AT5G38350.1	Disease resistance protein (NBS-LRR class) family	PF00931: NB-ARC domain	IPR002182: NB-ARC; IPR011991: Winged helix-turn-helix DNA-binding domain; IPR027417: P-loop containing nucleoside triphosphate hydrolase; IPR032675: Leucine-rich repeat domain, L domain-like	GO:0043531 MF: ADP binding	G
TraesCS7B01G057000.1	7B	-	59645164	59646774	AT5G45710.3	winged-helix DNA-binding transcription factor family protein	0	IPR001878: Zinc finger, CCHC-type	GO:0003676 MF: nucleic acid binding;GO:0008270 MF: zinc ion binding	G
TraesCS7B01G057100.1	7B	-	59647151	59649674	tr|A0A103VZ59|A0A103VZ59_CYNCS	UAA transporter	PF03151: Triose-phosphate Transporter family	IPR004853: Sugar phosphate transporter domain	0	G
TraesCS7B01G057200.1	7B	-	59666333	59668410	tr|B8B3N1|B8B3N1_ORYSI	Glutamate receptor	PF00497: Bacterial extracellular solute-binding proteins, family 3; PF00060: Ligand-gated ion channel	IPR001320: Ionotropic glutamate receptor; IPR001638: Solute-binding protein family 3/N-terminal domain of MltF	GO:0004970 MF: ionotropic glutamate receptor activity;GO:0016020 CC: membrane	G
TraesCS7B01G057300.1	7B	+	59742476	59743808	sp|Q7CR22|QUEC_SALTY	7-cyano-7-deazaguanine synthase	PF12274: Protein of unknown function (DUF3615)	IPR022059: Protein of unknown function DUF3615	0	G
TraesCS7B01G057400.1	7B	-	59821441	59825420	tr|B8B3N1|B8B3N1_ORYSI	Glutamate receptor	PF13458: Periplasmic binding protein; PF00497: Bacterial extracellular solute-binding proteins, family 3; PF00060: Ligand-gated ion channel	IPR001320: Ionotropic glutamate receptor; IPR001638: Solute-binding protein family 3/N-terminal domain of MltF; IPR028081: Leucine-binding protein domain; IPR028082: Periplasmic binding protein-like I	GO:0004970 MF: ionotropic glutamate receptor activity;GO:0016020 CC: membrane	G
TraesCS7B01G057500.1	7B	+	59923332	59924090	tr|A0A173GPJ4|A0A173GPJ4_9ASPA	Glutathione S-transferase	PF13417: Glutathione S-transferase, N-terminal domain	IPR004045: Glutathione S-transferase, N-terminal; IPR010987: Glutathione S-transferase, C-terminal-like; IPR012336: Thioredoxin-like fold	GO:0005515 MF: protein binding	G
TraesCS7B01G057600.1	7B	+	59957694	59958038	tr|A0A1J3HNP1|A0A1J3HNP1_NOCCA	Glutathione S-transferase T3	0	0	0	G
TraesCS7B01G057700.1	7B	-	60029297	60031207	tr|B9FRY0|B9FRY0_ORYSJ	Glutamate receptor	PF00060: Ligand-gated ion channel	IPR001320: Ionotropic glutamate receptor	GO:0004970 MF: ionotropic glutamate receptor activity;GO:0016020 CC: membrane	G
TraesCS7B01G057800.1	7B	-	60039764	60046193	tr|M8BVU9|M8BVU9_AEGTA	Glutamate receptor	PF01094: Receptor family ligand binding region; PF00497: Bacterial extracellular solute-binding proteins, family 3; PF00060: Ligand-gated ion channel	IPR001320: Ionotropic glutamate receptor; IPR001638: Solute-binding protein family 3/N-terminal domain of MltF; IPR001828: Receptor, ligand binding region; IPR017103: Ionotropic glutamate receptor, plant; IPR028082: Periplasmic binding protein-like I	GO:0004970 MF: ionotropic glutamate receptor activity;GO:0016020 CC: membrane	G
TraesCS7B01G057900.1	7B	-	60090440	60094140	tr|M7YBZ0|M7YBZ0_TRIUA	Glutamate receptor	PF13458: Periplasmic binding protein; PF00497: Bacterial extracellular solute-binding proteins, family 3; PF00060: Ligand-gated ion channel	IPR001320: Ionotropic glutamate receptor; IPR001638: Solute-binding protein family 3/N-terminal domain of MltF; IPR028081: Leucine-binding protein domain; IPR028082: Periplasmic binding protein-like I	GO:0004970 MF: ionotropic glutamate receptor activity;GO:0016020 CC: membrane	G
TraesCS7B01G058000.1	7B	+	60372550	60373252	tr|A0A173GPJ4|A0A173GPJ4_9ASPA	Glutathione S-transferase	PF13417: Glutathione S-transferase, N-terminal domain	IPR004045: Glutathione S-transferase, N-terminal; IPR010987: Glutathione S-transferase, C-terminal-like; IPR012336: Thioredoxin-like fold	GO:0005515 MF: protein binding	G
TraesCS7B01G058100.1	7B	-	60494592	60500118	tr|B8B3N1|B8B3N1_ORYSI	Glutamate receptor	PF00497: Bacterial extracellular solute-binding proteins, family 3; PF00060: Ligand-gated ion channel	IPR001320: Ionotropic glutamate receptor; IPR001638: Solute-binding protein family 3/N-terminal domain of MltF; IPR028082: Periplasmic binding protein-like I	GO:0004970 MF: ionotropic glutamate receptor activity;GO:0016020 CC: membrane	G
TraesCS7B01G058200.1	7B	-	60564368	60570169	tr|B8B3N1|B8B3N1_ORYSI	Glutamate receptor	PF00497: Bacterial extracellular solute-binding proteins, family 3; PF00060: Ligand-gated ion channel	IPR001320: Ionotropic glutamate receptor; IPR001638: Solute-binding protein family 3/N-terminal domain of MltF; IPR028082: Periplasmic binding protein-like I	GO:0004970 MF: ionotropic glutamate receptor activity;GO:0016020 CC: membrane	G
TraesCS7B01G058300.1	7B	-	60603373	60605448	tr|B8B3N1|B8B3N1_ORYSI	Glutamate receptor	PF00497: Bacterial extracellular solute-binding proteins, family 3; PF00060: Ligand-gated ion channel	IPR001320: Ionotropic glutamate receptor; IPR001638: Solute-binding protein family 3/N-terminal domain of MltF	GO:0004970 MF: ionotropic glutamate receptor activity;GO:0016020 CC: membrane	G
TraesCS7B01G058400.1	7B	-	61053271	61054873	tr|J3MBZ5|J3MBZ5_ORYBR	Glutamate receptor	PF00060: Ligand-gated ion channel; PF00497: Bacterial extracellular solute-binding proteins, family 3	IPR001320: Ionotropic glutamate receptor; IPR001638: Solute-binding protein family 3/N-terminal domain of MltF	GO:0004970 MF: ionotropic glutamate receptor activity;GO:0016020 CC: membrane	G
TraesCS7B01G058500.1	7B	-	61077536	61079173	tr|Q8W2W8|Q8W2W8_ORYSJ	Mannitol transporter, putative, expressed	PF00083: Sugar (and other) transporter	IPR003663: Sugar/inositol transporter; IPR005828: Major facilitator, sugar transporter-like; IPR005829: Sugar transporter, conserved site; IPR020846: Major facilitator superfamily domain	GO:0005215 MF: transporter activity;GO:0016020 CC: membrane;GO:0016021 CC: integral component of membrane;GO:0022857 MF: transmembrane transporter activity;GO:0022891 MF: substrate-specific transmembrane transporter activity;GO:0055085 BP: transmembrane transport	G
TraesCS7B01G058600.1	7B	-	61112831	61113901	sp|Q9MAA7|GID1A_ARATH	Gibberellin receptor GID1A	PF07859: alpha/beta hydrolase fold	IPR002168: Lipase, GDXG, putative histidine active site; IPR013094: Alpha/beta hydrolase fold-3; IPR029058: Alpha/Beta hydrolase fold	GO:0008152 BP: metabolic process;GO:0016787 MF: hydrolase activity	G
TraesCS7B01G058700.1	7B	+	61273372	61274162	sp|Q3UXZ9|KDM5A_MOUSE	Lysine-specific demethylase 5A	0	0	0	G
TraesCS7B01G058800.1	7B	-	61439989	61442617	tr|B8B3N1|B8B3N1_ORYSI	Glutamate receptor	PF00497: Bacterial extracellular solute-binding proteins, family 3; PF00060: Ligand-gated ion channel	IPR001320: Ionotropic glutamate receptor; IPR001638: Solute-binding protein family 3/N-terminal domain of MltF	GO:0004970 MF: ionotropic glutamate receptor activity;GO:0016020 CC: membrane	G
TraesCS7B01G058900.1	7B	+	61557591	61564476	AT1G55915.4	zinc ion binding protein	PF08325: WLM domain; PF00641: Zn-finger in Ran binding protein and others	IPR001876: Zinc finger, RanBP2-type; IPR013536: WLM domain	GO:0008270 MF: zinc ion binding	TE?
TraesCS7B01G059000.1	7B	+	61602898	61603935	tr|A0A0K9PWT3|A0A0K9PWT3_ZOSMR	Protein kinase	PF00069: Protein kinase domain	IPR000719: Protein kinase domain; IPR008271: Serine/threonine-protein kinase, active site; IPR011009: Protein kinase-like domain; IPR017441: Protein kinase, ATP binding site	GO:0004672 MF: protein kinase activity;GO:0005524 MF: ATP binding;GO:0006468 BP: protein phosphorylation	G
TraesCS7B01G059100.1	7B	-	61627110	61628795	tr|Q94EV6|Q94EV6_MAIZE	Cytochrome P450	PF00067: Cytochrome P450	IPR001128: Cytochrome P450; IPR002401: Cytochrome P450, E-class, group I; IPR017972: Cytochrome P450, conserved site	GO:0005506 MF: iron ion binding;GO:0016705 MF: oxidoreductase activity, acting on paired donors, with incorporation or reduction of molecular oxygen;GO:0020037 MF: heme binding;GO:0055114 BP: oxidation-reduction process	G
TraesCS7B01G059200.1	7B	-	61745473	61746323	tr|Q94EV6|Q94EV6_MAIZE	Cytochrome P450	PF00067: Cytochrome P450	IPR001128: Cytochrome P450; IPR002401: Cytochrome P450, E-class, group I	GO:0005506 MF: iron ion binding;GO:0016705 MF: oxidoreductase activity, acting on paired donors, with incorporation or reduction of molecular oxygen;GO:0020037 MF: heme binding;GO:0055114 BP: oxidation-reduction process	G
TraesCS7B01G059300.1	7B	-	61908634	61911151	tr|D7LHK4|D7LHK4_ARALL	Kinase	PF00582: Universal stress protein family; PF07714: Protein tyrosine kinase	IPR000719: Protein kinase domain; IPR001245: Serine-threonine/tyrosine-protein kinase, catalytic domain; IPR006016: UspA; IPR008271: Serine/threonine-protein kinase, active site; IPR011009: Protein kinase-like domain; IPR014729: Rossmann-like alpha/beta/alpha sandwich fold	GO:0004672 MF: protein kinase activity;GO:0005524 MF: ATP binding;GO:0006468 BP: protein phosphorylation;GO:0006950 BP: response to stress	G
TraesCS7B01G059400.1	7B	-	62060729	62062150	tr|F4IK85|F4IK85_ARATH	Adenine nucleotide alpha hydrolases-domain containing protein kinase	0	IPR014729: Rossmann-like alpha/beta/alpha sandwich fold	0	G
TraesCS7B01G059500.1	7B	+	62391574	62393097	tr|A0A166AF65|A0A166AF65_DAUCA	UDP-glycosyltransferase	PF00201: UDP-glucoronosyl and UDP-glucosyl transferase	IPR002213: UDP-glucuronosyl/UDP-glucosyltransferase	GO:0008152 BP: metabolic process;GO:0016758 MF: transferase activity, transferring hexosyl groups	G
TraesCS7B01G059600.1	7B	+	62466070	62470105	tr|B9S1Z5|B9S1Z5_RICCO	Cytochrome P450, putative	PF00067: Cytochrome P450	IPR001128: Cytochrome P450; IPR002401: Cytochrome P450, E-class, group I; IPR017972: Cytochrome P450, conserved site	GO:0005506 MF: iron ion binding;GO:0016705 MF: oxidoreductase activity, acting on paired donors, with incorporation or reduction of molecular oxygen;GO:0020037 MF: heme binding;GO:0055114 BP: oxidation-reduction process	G
TraesCS7B01G059700.1	7B	-	62478237	62479622	sp|Q8ZQM2|GSIC_SALTY	Glutathione transport system permease protein GsiC	0	0	0	G
TraesCS7B01G059800.1	7B	+	62654751	62657333	tr|A0A1E5VZ86|A0A1E5VZ86_9POAL	Pentatricopeptide repeat-containing protein	PF01535: PPR repeat; PF13041: PPR repeat family; PF14432: DYW family of nucleic acid deaminases	IPR002885: Pentatricopeptide repeat; IPR011990: Tetratricopeptide-like helical domain; IPR032867: DYW domain	GO:0005515 MF: protein binding;GO:0008270 MF: zinc ion binding	G
TraesCS7B01G059900.1	7B	-	62661622	62662966	tr|B9N8Y4|B9N8Y4_POPTR	Transcription initiation factor IIE alpha subunit family protein	PF02002: TFIIE alpha subunit	IPR002853: Transcription initiation factor IIE subunit alpha, N-terminal; IPR011991: Winged helix-turn-helix DNA-binding domain; IPR017919: Transcription factor TFE/TFIIEalpha HTH domain; IPR024550: TFIIEalpha/SarR/Rpc3 HTH domain	GO:0006367 BP: transcription initiation from RNA polymerase II promoter;GO:0043565 MF: sequence-specific DNA binding	G
TraesCS7B01G060000.1	7B	-	62686519	62687897	tr|H9B8G0|H9B8G0_MISSI	60S ribosomal protein L35a-like protein	PF01247: Ribosomal protein L35Ae	IPR001780: Ribosomal protein L35A; IPR009000: Translation protein, beta-barrel domain; IPR018266: Ribosomal protein L35Ae, conserved site	GO:0003735 MF: structural constituent of ribosome;GO:0005622 CC: intracellular;GO:0005840 CC: ribosome;GO:0006412 BP: translation	G
TraesCS7B01G060100.6	7B	+	62688233	62696288	tr|A0A061GHU4|A0A061GHU4_THECC	Homeodomain-like superfamily protein, putative isoform 3	0	0	0	G
TraesCS7B01G060200.1	7B	-	62696072	62697148	tr|A0A1D6SEI5|A0A1D6SEI5_WHEAT	Hexosyltransferase	PF01762: Galactosyltransferase	IPR002659: Glycosyl transferase, family 31	GO:0006486 BP: protein glycosylation;GO:0008378 MF: galactosyltransferase activity;GO:0016020 CC: membrane	G
TraesCS7B01G060300.2	7B	-	62945981	62953260	tr|Q6Z539|Q6Z539_ORYSJ	CAAX amino terminal protease family-like protein	PF02517: CAAX protease self-immunity	IPR003675: CAAX amino terminal protease	GO:0016020 CC: membrane	G
TraesCS7B01G060400.1	7B	+	63170066	63172536	tr|B9RAK8|B9RAK8_RICCO	Amino acid transporter, putative	PF01490: Transmembrane amino acid transporter protein	IPR013057: Amino acid transporter, transmembrane domain	0	G
TraesCS7B01G060500.1	7B	-	63173972	63174187	AT1G72840.4	Disease resistance protein (TIR-NBS-LRR class)	0	0	0	G
TraesCS7B01G060600.1	7B	+	63494088	63494714	tr|A0A1I9LM00|A0A1I9LM00_ARATH	F-box family protein	PF13456: Reverse transcriptase-like	IPR012337: Ribonuclease H-like domain	GO:0003676 MF: nucleic acid binding	TE
TraesCS7B01G060700.1	7B	-	63541624	63542862	tr|A0A1E5VMI4|A0A1E5VMI4_9POAL	Ornithine decarboxylase	PF02784: Pyridoxal-dependent decarboxylase, pyridoxal binding domain; PF00278: Pyridoxal-dependent decarboxylase, C-terminal sheet domain	IPR000183: Ornithine/DAP/Arg decarboxylase; IPR002433: Ornithine decarboxylase; IPR009006: Alanine racemase/group IV decarboxylase, C-terminal; IPR022643: Orn/DAP/Arg decarboxylase 2, C-terminal; IPR022644: Orn/DAP/Arg decarboxylase 2, N-terminal; IPR022653: Orn/DAP/Arg decarboxylase 2, pyridoxal-phosphate binding site; IPR029066: PLP-binding barrel	GO:0003824 MF: catalytic activity;GO:0006596 BP: polyamine biosynthetic process	G
TraesCS7B01G060800.1	7B	+	63553253	63564535	tr|B9REC8|B9REC8_RICCO	ATP-dependent RNA helicase, putative	PF00271: Helicase conserved C-terminal domain; PF04408: Helicase associated domain (HA2); PF07717: Oligonucleotide/oligosaccharide-binding (OB)-fold	IPR001650: Helicase, C-terminal; IPR002464: DNA/RNA helicase, ATP-dependent, DEAH-box type, conserved site; IPR007502: Helicase-associated domain; IPR011709: Domain of unknown function DUF1605; IPR014001: Helicase superfamily 1/2, ATP-binding domain; IPR027417: P-loop containing nucleoside triphosphate hydrolase	GO:0003676 MF: nucleic acid binding;GO:0004386 MF: helicase activity;GO:0005524 MF: ATP binding;GO:0008026 MF: ATP-dependent helicase activity	TE?
TraesCS7B01G060900.1	7B	+	63567024	63569973	tr|T2DN87|T2DN87_PHAVU	26S protease regulatory subunit	PF00004: ATPase family associated with various cellular activities (AAA)	IPR003593: AAA+ ATPase domain; IPR003959: ATPase, AAA-type, core; IPR003960: ATPase, AAA-type, conserved site; IPR005937: 26S proteasome subunit P45; IPR027417: P-loop containing nucleoside triphosphate hydrolase	GO:0005524 MF: ATP binding;GO:0005737 CC: cytoplasm;GO:0016787 MF: hydrolase activity;GO:0030163 BP: protein catabolic process	G
TraesCS7B01G061000.1	7B	-	63622618	63623010	sp|Q8P8J8|ARGC_XANCP	N-acetyl-gamma-glutamyl-phosphate reductase	0	0	0	G
TraesCS7B01G061100.1	7B	+	63768155	63769117	tr|B9RT88|B9RT88_RICCO	Ring finger protein, putative	PF13639: Ring finger domain	IPR001841: Zinc finger, RING-type; IPR013083: Zinc finger, RING/FYVE/PHD-type	GO:0005515 MF: protein binding;GO:0008270 MF: zinc ion binding	G
TraesCS7B01G061200.1	7B	+	63855579	63858154	tr|A0A061GLW4|A0A061GLW4_THECC	Haloacid dehalogenase-like hydrolase superfamily protein	PF06941: 5' nucleotidase, deoxy (Pyrimidine), cytosolic type C protein (NT5C)	IPR010708: 5'(3')-deoxyribonucleotidase; IPR023214: HAD-like domain	GO:0008253 MF: 5'-nucleotidase activity;GO:0009264 BP: deoxyribonucleotide catabolic process	G
TraesCS7B01G061300.1	7B	+	63934826	63935656	tr|A0A1D6CJP6|A0A1D6CJP6_WHEAT	Histone H3	PF00125: Core histone H2A/H2B/H3/H4	IPR000164: Histone H3/CENP-A; IPR007125: Histone H2A/H2B/H3; IPR009072: Histone-fold	GO:0000786 CC: nucleosome;GO:0003677 MF: DNA binding;GO:0046982 MF: protein heterodimerization activity	G
TraesCS7B01G061400.1	7B	+	63937247	63938725	tr|B9RAG8|B9RAG8_RICCO	Exocyst complex component, putative	PF03081: Exo70 exocyst complex subunit	IPR004140: Exocyst complex component Exo70; IPR016159: Cullin repeat-like-containing domain	GO:0000145 CC: exocyst;GO:0006887 BP: exocytosis	G
TraesCS7B01G061500.1	7B	-	64031647	64036810	tr|A0A118K3E4|A0A118K3E4_CYNCS	Ubiquitin-conjugating enzyme, E2	PF00179: Ubiquitin-conjugating enzyme	IPR000608: Ubiquitin-conjugating enzyme E2; IPR016135: Ubiquitin-conjugating enzyme/RWD-like	0	G
TraesCS7B01G061600.1	7B	+	64068641	64071208	tr|A0A1D6CF28|A0A1D6CF28_WHEAT	Pectinesterase	PF04043: Plant invertase/pectin methylesterase inhibitor; PF01095: Pectinesterase	IPR000070: Pectinesterase, catalytic; IPR006501: Pectinesterase inhibitor domain; IPR011050: Pectin lyase fold/virulence factor; IPR012334: Pectin lyase fold; IPR018040: Pectinesterase, Tyr active site	GO:0004857 MF: enzyme inhibitor activity;GO:0005618 CC: cell wall;GO:0030599 MF: pectinesterase activity;GO:0042545 BP: cell wall modification	G
TraesCS7B01G061700.1	7B	-	64072030	64072739	AT1G48090.6	calcium-dependent lipid-binding family protein	0	0	0	G
TraesCS7B01G061800.1	7B	+	64116089	64116683	tr|A0A061E9U0|A0A061E9U0_THECC	Beta-1,3-N-Acetylglucosaminyltransferase family protein, putative	0	0	0	G
TraesCS7B01G061900.1	7B	+	64318129	64322883	tr|G7L9S6|G7L9S6_MEDTR	Receptor-like kinase	PF14380: Wall-associated receptor kinase C-terminal; PF00069: Protein kinase domain	IPR000719: Protein kinase domain; IPR008271: Serine/threonine-protein kinase, active site; IPR011009: Protein kinase-like domain; IPR017441: Protein kinase, ATP binding site; IPR032872: Wall-associated receptor kinase, C-terminal	GO:0004672 MF: protein kinase activity;GO:0005524 MF: ATP binding;GO:0006468 BP: protein phosphorylation	G
TraesCS7B01G062000.1	7B	-	64391825	64392163	tr|Q9M0P4|Q9M0P4_ARATH	Polynucleotidyl transferase, ribonuclease H-like superfamily protein	PF13456: Reverse transcriptase-like	IPR012337: Ribonuclease H-like domain	GO:0003676 MF: nucleic acid binding	TE
TraesCS7B01G062100.2	7B	-	64726410	64729459	tr|A0A0H3Y7K9|A0A0H3Y7K9_SALMI	Basic helix-loop-helix transcription factor	PF00010: Helix-loop-helix DNA-binding domain	IPR011598: Myc-type, basic helix-loop-helix (bHLH) domain	GO:0046983 MF: protein dimerization activity	G
TraesCS7B01G062200.1	7B	+	65660513	65662452	tr|I6MBV0|I6MBV0_JATCU	Ethylene-responsive transcription factor	PF00847: AP2 domain	IPR001471: AP2/ERF domain; IPR016177: DNA-binding domain	GO:0003677 MF: DNA binding;GO:0003700 MF: transcription factor activity, sequence-specific DNA binding;GO:0006355 BP: regulation of transcription, DNA-templated	G
TraesCS7B01G062300.1	7B	-	66035416	66036315	tr|Q7G3D9|Q7G3D9_ORYSJ	Retrotransposon protein, putative, unclassified	PF14111: Domain of unknown function (DUF4283); PF14392: Zinc knuckle	IPR001878: Zinc finger, CCHC-type; IPR025558: Domain of unknown function DUF4283; IPR025836: Zinc knuckle CX2CX4HX4C	GO:0003676 MF: nucleic acid binding;GO:0008270 MF: zinc ion binding	TE
TraesCS7B01G062400.1	7B	+	66276612	66278938	tr|B9HTH7|B9HTH7_POPTR	XH/XS domain-containing family protein	PF03470: XS zinc finger domain	IPR005381: Zinc finger-XS domain	GO:0031047 BP: gene silencing by RNA	G
TraesCS7B01G062500.1	7B	-	66315802	66318538	tr|W9QIH0|W9QIH0_9ROSA	Sentrin-specific protease	PF02902: Ulp1 protease family, C-terminal catalytic domain	IPR003653: Ulp1 protease family, C-terminal catalytic domain	GO:0006508 BP: proteolysis;GO:0008234 MF: cysteine-type peptidase activity	G
TraesCS7B01G062600.1	7B	+	66321964	66322533	sp|A3PPV7|AROA_RHOS1	3-phosphoshikimate 1-carboxyvinyltransferase	0	0	0	G
TraesCS7B01G062700.1	7B	+	66978624	66979248	tr|K7VSQ3|K7VSQ3_MAIZE	Histone H3	PF00125: Core histone H2A/H2B/H3/H4	IPR000164: Histone H3/CENP-A; IPR007125: Histone H2A/H2B/H3; IPR009072: Histone-fold	GO:0000786 CC: nucleosome;GO:0003677 MF: DNA binding;GO:0046982 MF: protein heterodimerization activity	G
TraesCS7B01G062800.1	7B	-	67104648	67106329	tr|Q2QRF9|Q2QRF9_ORYSJ	Retrotransposon protein, putative, Ty3-gypsy subclass	PF04195: Putative gypsy type transposon	IPR007321: Transposase (putative), gypsy type	0	TE
TraesCS7B01G062900.1	7B	+	67352838	67354296	tr|M8CXE1|M8CXE1_AEGTA	3'-N-debenzoyl-2'-deoxytaxol N-benzoyltransferase	PF02458: Transferase family	IPR003480: Transferase	GO:0016747 MF: transferase activity, transferring acyl groups other than amino-acyl groups	G
TraesCS7B01G063000.1	7B	+	67808179	67808589	tr|K7VSQ3|K7VSQ3_MAIZE	Histone H3	PF00125: Core histone H2A/H2B/H3/H4	IPR000164: Histone H3/CENP-A; IPR007125: Histone H2A/H2B/H3; IPR009072: Histone-fold	GO:0000786 CC: nucleosome;GO:0003677 MF: DNA binding;GO:0046982 MF: protein heterodimerization activity	G
TraesCS7B01G063100.1	7B	+	67818530	67819555	tr|A0A1D6CDE1|A0A1D6CDE1_WHEAT	Inositol-tetrakisphosphate 1-kinase	PF05770: Inositol 1, 3, 4-trisphosphate 5/6-kinase	IPR008656: Inositol-tetrakisphosphate 1-kinase; IPR011761: ATP-grasp fold	GO:0000287 MF: magnesium ion binding;GO:0005524 MF: ATP binding;GO:0005622 CC: intracellular;GO:0032957 BP: inositol trisphosphate metabolic process;GO:0046872 MF: metal ion binding;GO:0047325 MF: inositol tetrakisphosphate 1-kinase activity;GO:0052725 MF: inositol-1,3,4-trisphosphate 6-kinase activity;GO:0052726 MF: inositol-1,3,4-trisphosphate 5-kinase activity	G
TraesCS7B01G063200.1	7B	+	67948445	67949442	sp|A1VG83|IF2_DESVV	Translation initiation factor IF-2	0	0	0	G
TraesCS7B01G063300.1	7B	-	68108299	68108802	tr|A0A118K5B4|A0A118K5B4_CYNCS	Aminotransferase-like, plant mobile domain-containing protein	0	0	0	TE
TraesCS7B01G063400.1	7B	-	68344330	68348404	tr|M7ZGA5|M7ZGA5_TRIUA	Sucrose synthase	PF00862: Sucrose synthase; PF00534: Glycosyl transferases group 1	IPR000368: Sucrose synthase; IPR001296: Glycosyl transferase, family 1; IPR012820: Sucrose synthase, plant/cyanobacteria	GO:0005985 BP: sucrose metabolic process;GO:0016157 MF: sucrose synthase activity	G
TraesCS7B01G063500.1	7B	-	68536232	68545658	tr|A0A1I9W028|A0A1I9W028_POPTO	Phosphoinositide phosphatase family protein	PF02383: SacI homology domain	IPR002013: SAC domain	GO:0042578 MF: phosphoric ester hydrolase activity	G
TraesCS7B01G063600.1	7B	-	68849487	68850130	tr|A0A124SIC2|A0A124SIC2_CYNCS	Auxin responsive SAUR protein	PF02519: Auxin responsive protein	IPR003676: Small auxin-up RNA	GO:0009733 BP: response to auxin	G
TraesCS6A01G202100.1	6A	+	337130816	337132771	tr|Q69JW8|Q69JW8_ORYSJ	Loricrin-like protein	0	0	0	G
TraesCS6A01G202200.1	6A	-	337723562	337727640	tr|A0A0B2RCF4|A0A0B2RCF4_GLYSO	Nucleosome assembly protein 1-like 1	PF00956: Nucleosome assembly protein (NAP)	IPR002164: Nucleosome assembly protein (NAP)	GO:0005634 CC: nucleus;GO:0006334 BP: nucleosome assembly	G
TraesCS6A01G202300.1	6A	+	338113131	338114240	tr|A0A0K9P1K6|A0A0K9P1K6_ZOSMR	External alternative NAD(P)H-ubiquinone oxidoreductase B2, mitochondrial	PF07992: Pyridine nucleotide-disulphide oxidoreductase	IPR023753: FAD/NAD(P)-binding domain	GO:0016491 MF: oxidoreductase activity;GO:0055114 BP: oxidation-reduction process	G
TraesCS6A01G202400.1	6A	-	338191609	338194281	tr|A0A061GUW0|A0A061GUW0_THECC	RING/U-box superfamily protein	PF13639: Ring finger domain	IPR001841: Zinc finger, RING-type; IPR013083: Zinc finger, RING/FYVE/PHD-type	GO:0005515 MF: protein binding;GO:0008270 MF: zinc ion binding	G
TraesCS6A01G202500.1	6A	+	338461218	338475992	tr|A0A199UEQ5|A0A199UEQ5_ANACO	NADH-ubiquinone oxidoreductase chain 4	0	0	0	G
TraesCS6A01G202600.1	6A	+	338478752	338479048	tr|M4YRJ4|M4YRJ4_LOLPR	NADH dehydrogenase subunit 2	PF00361: Proton-conducting membrane transporter	IPR001750: NADH:quinone oxidoreductase/Mrp antiporter, membrane subunit	0	G
TraesCS6A01G202700.1	6A	+	338517639	338517881	tr|Q37681|Q37681_WHEAT	ATP synthase subunit 9, mitochondrial	PF00137: ATP synthase subunit C	IPR000454: ATP synthase, F0 complex, subunit C; IPR002379: V-ATPase proteolipid subunit C-like domain; IPR020537: ATP synthase, F0 complex, subunit C, DCCD-binding site	GO:0015078 MF: hydrogen ion transmembrane transporter activity;GO:0015986 BP: ATP synthesis coupled proton transport;GO:0015991 BP: ATP hydrolysis coupled proton transport;GO:0033177 CC: proton-transporting two-sector ATPase complex, proton-transporting domain;GO:0045263 CC: proton-transporting ATP synthase complex, coupling factor F(o)	G
TraesCS6A01G202800.1	6A	+	340043184	340046599	tr|T2C8Z7|T2C8Z7_ORYSI	Protein phosphatase 2C	PF00481: Protein phosphatase 2C	IPR000222: PPM-type phosphatase, divalent cation binding; IPR001932: PPM-type phosphatase domain	GO:0003824 MF: catalytic activity;GO:0043169 MF: cation binding	G
TraesCS6A01G202900.1	6A	-	340906089	340919852	tr|A0A1D6ASK6|A0A1D6ASK6_WHEAT	Cytochrome b-c1 complex subunit Rieske, mitochondrial	PF02921: Ubiquinol cytochrome reductase transmembrane region; PF00355: Rieske [2Fe-2S] domain	IPR004192: Ubiquinol cytochrome reductase, transmembrane domain; IPR005805: Rieske iron-sulphur protein, C-terminal; IPR006317: Ubiquinol-cytochrome c reductase, iron-sulphur subunit; IPR017941: Rieske [2Fe-2S] iron-sulphur domain	GO:0008121 MF: ubiquinol-cytochrome-c reductase activity;GO:0016020 CC: membrane;GO:0016491 MF: oxidoreductase activity;GO:0051537 MF: 2 iron, 2 sulfur cluster binding;GO:0055114 BP: oxidation-reduction process	G
TraesCS6A01G203000.1	6A	+	342524243	342528014	tr|M8A4T5|M8A4T5_TRIUA	Translocation protein SEC62	PF03839: Translocation protein Sec62	IPR004728: Translocation protein Sec62	GO:0008565 MF: protein transporter activity;GO:0015031 BP: protein transport;GO:0016021 CC: integral component of membrane	G
TraesCS6A01G203100.1	6A	+	342554815	342555150	tr|Q9M0P4|Q9M0P4_ARATH	Polynucleotidyl transferase, ribonuclease H-like superfamily protein	PF13456: Reverse transcriptase-like	IPR012337: Ribonuclease H-like domain	GO:0003676 MF: nucleic acid binding	TE
TraesCS6A01G203200.1	6A	-	344179339	344190674	AT2G42380.2	Basic-leucine zipper (bZIP) transcription factor family protein	0	0	0	G
TraesCS6A01G203300.1	6A	+	346571502	346574366	tr|M8AUL5|M8AUL5_AEGTA	Cryptochrome-1	PF00875: DNA photolyase; PF03441: FAD binding domain of DNA photolyase; PF12546: Blue/Ultraviolet sensing protein C terminal	IPR002081: Cryptochrome/DNA photolyase class 1; IPR005101: Cryptochrome/DNA photolyase, FAD-binding domain; IPR006050: DNA photolyase, N-terminal; IPR014134: Cryptochrome, plant; IPR014729: Rossmann-like alpha/beta/alpha sandwich fold; IPR018394: Cryptochrome/DNA photolyase class 1, conserved site, C-terminal; IPR020978: Cryptochrome C-terminal	GO:0009785 BP: blue light signaling pathway;GO:0009882 MF: blue light photoreceptor activity	G
TraesCS6A01G203400.1	6A	-	346575118	346588415	tr|A0A199UT36|A0A199UT36_ANACO	CMP-sialic acid transporter 5	PF04142: Nucleotide-sugar transporter	IPR007271: Nucleotide-sugar transporter	GO:0000139 CC: Golgi membrane;GO:0005351 MF: sugar:proton symporter activity;GO:0008643 BP: carbohydrate transport;GO:0016021 CC: integral component of membrane	G
TraesCS6A01G203500.1	6A	-	346590044	346598861	tr|B9SZ50|B9SZ50_RICCO	Ubiquitin carboxyl-terminal hydrolase, putative	PF00443: Ubiquitin carboxyl-terminal hydrolase	IPR001394: Peptidase C19, ubiquitin carboxyl-terminal hydrolase; IPR018200: Ubiquitin specific protease, conserved site; IPR028889: Ubiquitin specific protease domain	GO:0006511 BP: ubiquitin-dependent protein catabolic process;GO:0016579 BP: protein deubiquitination;GO:0036459 MF: thiol-dependent ubiquitinyl hydrolase activity	G
TraesCS6A01G203600.2	6A	+	349509776	349518528	tr|M4Q634|M4Q634_TRIMO	Receptor kinase-like protein	PF08263: Leucine rich repeat N-terminal domain; PF00069: Protein kinase domain	IPR000719: Protein kinase domain; IPR008271: Serine/threonine-protein kinase, active site; IPR011009: Protein kinase-like domain; IPR013210: Leucine-rich repeat-containing N-terminal, plant-type; IPR017441: Protein kinase, ATP binding site; IPR032675: Leucine-rich repeat domain, L domain-like	GO:0004672 MF: protein kinase activity;GO:0005524 MF: ATP binding;GO:0006468 BP: protein phosphorylation	G
TraesCS6A01G203700.1	6A	-	349520781	349527664	AT5G09890.2	Protein kinase family protein	PF03109: ABC1 family	IPR004147: UbiB domain; IPR011009: Protein kinase-like domain	0	G
TraesCS6A01G203800.3	6A	-	351828416	351833075	AT4G08510.2	mediator of RNA polymerase II transcription subunit-like protein	0	0	0	G
TraesCS6A01G203900.1	6A	-	352511374	352512017	sp|Q7NN36|HMUV_GLOVI	Hemin import ATP-binding protein HmuV	0	0	0	G
TraesCS6A01G204000.1	6A	-	352640671	352667954	AT1G48840.1	heat-inducible transcription repressor (DUF639)	PF04842: Plant protein of unknown function (DUF639)	IPR006927: Protein of unknown function DUF639	0	G
TraesCS6A01G204100.1	6A	+	353251196	353251648	tr|Q9M0P4|Q9M0P4_ARATH	Polynucleotidyl transferase, ribonuclease H-like superfamily protein	PF13456: Reverse transcriptase-like	IPR012337: Ribonuclease H-like domain	GO:0003676 MF: nucleic acid binding	TE
TraesCS6A01G204200.1	6A	-	353339672	353340473	AT5G37850.4	pfkB-like carbohydrate kinase family protein	0	0	0	G
TraesCS6A01G204300.1	6A	-	355398725	355408051	tr|A0A0B0PZM3|A0A0B0PZM3_GOSAR	Transcription factor protein	PF00010: Helix-loop-helix DNA-binding domain	IPR011598: Myc-type, basic helix-loop-helix (bHLH) domain	GO:0046983 MF: protein dimerization activity	G
TraesCS6A01G204400.1	6A	-	356201973	356210141	tr|A0A0K9NR72|A0A0K9NR72_ZOSMR	RNA-binding protein	PF00076: RNA recognition motif. (a.k.a. RRM, RBD, or RNP domain)	IPR000504: RNA recognition motif domain	GO:0003676 MF: nucleic acid binding	G
TraesCS6A01G204500.1	6A	+	356697456	356699915	tr|M7YVM4|M7YVM4_TRIUA	Wall-associated receptor kinase 5	0	0	0	G
TraesCS6A01G204600.1	6A	+	356970068	356972473	tr|M8B7D1|M8B7D1_AEGTA	Serine/threonine-protein kinase	PF01453: D-mannose binding lectin; PF00069: Protein kinase domain	IPR000719: Protein kinase domain; IPR001480: Bulb-type lectin domain; IPR008271: Serine/threonine-protein kinase, active site; IPR011009: Protein kinase-like domain; IPR017441: Protein kinase, ATP binding site; IPR024171: S-receptor-like serine/threonine-protein kinase	GO:0004672 MF: protein kinase activity;GO:0004674 MF: protein serine/threonine kinase activity;GO:0005524 MF: ATP binding;GO:0006468 BP: protein phosphorylation	G
TraesCS6A01G204700.1	6A	-	356972257	356972457	sp|Q132N5|BCHL_RHOPS	Light-independent protochlorophyllide reductase iron-sulfur ATP-binding protein	0	0	0	G
TraesCS6A01G204800.1	6A	+	356975919	356978961	tr|M7ZF05|M7ZF05_TRIUA	Ribosome biogenesis protein BRX1-like protein	PF04427: Brix domain	IPR004154: Anticodon-binding; IPR007109: Brix domain	0	G
TraesCS6A01G204900.1	6A	+	357404769	357406251	tr|N1QS16|N1QS16_AEGTA	60S ribosomal protein L6	PF01159: Ribosomal protein L6e	IPR000915: 60S ribosomal protein L6E; IPR008991: Translation protein SH3-like domain; IPR014722: Ribosomal protein L2 domain 2	GO:0003735 MF: structural constituent of ribosome;GO:0005622 CC: intracellular;GO:0005840 CC: ribosome;GO:0006412 BP: translation	G
TraesCS6A01G205000.1	6A	-	357872216	357876989	tr|Q7XGT4|Q7XGT4_ORYSJ	Transposon protein, putative, Mutator sub-class	0	0	0	TE
TraesCS6A01G205100.1	6A	+	358150769	358151563	AT5G12920.8	Transducin/WD40 repeat-like superfamily protein	0	0	0	G
TraesCS6A01G205200.1	6A	-	358158013	358160854	tr|A0A061EX89|A0A061EX89_THECC	Uv-b-insensitive 4, putative	0	0	0	G
TraesCS6A01G205300.1	6A	-	358593870	358605824	tr|B6TCS7|B6TCS7_MAIZE	Alkaline phosphatase D	PF09423: PhoD-like phosphatase	IPR018946: Alkaline phosphatase D-related; IPR029052: Metallo-dependent phosphatase-like	0	G
TraesCS6A01G205400.1	6A	-	358962114	358962551	tr|Q2HUN6|Q2HUN6_MEDTR	RNA-directed DNA polymerase (Reverse transcriptase); Ribonuclease H	PF13966: zinc-binding in reverse transcriptase	IPR026960: Reverse transcriptase zinc-binding domain	0	TE
TraesCS6A01G205500.1	6A	-	359016619	359022013	tr|A0A1E5WI71|A0A1E5WI71_9POAL	Armadillo repeat-containing protein LFR	0	IPR011989: Armadillo-like helical; IPR016024: Armadillo-type fold	GO:0005488 MF: binding	G
TraesCS6A01G205600.1	6A	-	359038732	359039286	tr|Q10IA6|Q10IA6_ORYSJ	Retrotransposon protein, putative, unclassified	PF14111: Domain of unknown function (DUF4283)	IPR025558: Domain of unknown function DUF4283	0	TE
TraesCS6A01G205700.2	6A	-	359041663	359056061	tr|A0A0K9NNT8|A0A0K9NNT8_ZOSMR	MutL DNA mismatch repair protein	PF13589: Histidine kinase-, DNA gyrase B-, and HSP90-like ATPase; PF01119: DNA mismatch repair protein, C-terminal domain; PF08676: MutL C terminal dimerisation domain	IPR002099: DNA mismatch repair protein family; IPR003594: Histidine kinase-like ATPase, C-terminal domain; IPR013507: DNA mismatch repair protein, C-terminal; IPR014721: Ribosomal protein S5 domain 2-type fold, subgroup; IPR014762: DNA mismatch repair, conserved site; IPR014790: MutL, C-terminal, dimerisation; IPR020568: Ribosomal protein S5 domain 2-type fold	GO:0005524 MF: ATP binding;GO:0006298 BP: mismatch repair;GO:0030983 MF: mismatched DNA binding	G
TraesCS6A01G205800.1	6A	-	359048283	359048972	sp|Q61234|SNTA1_MOUSE	Alpha-1-syntrophin	0	0	0	G
